# Supplementary material for: Identification of SARS-CoV-2-specific T cell and its receptor
Source: J Hematol Oncol. 2024 Mar 27;17:15. doi: 10.1186/s13045-024-01537-6 (PMC10976674; doi:10.1186/s13045-024-01537-6)
Supplement: Supplementary file 5 — Supplementary Material 5 [file 13045_2024_1537_MOESM5_ESM.xlsx]

## Sheet: Diversity
Group	Gini coefficient	Chao1	CDR3 clonotypes
Acute	0.793943	28.122	1.93083
Acute	0.759782	25.22	0.69307
Acute	0.713698	25.213	0.93663
Acute	0.591382	23.021	1.30825
Acute	0.702981	23.016	1.64925
Acute	0.680987	22.971	0.15093
Acute	0.721634	22.746	5.46856
Acute	0.701907	22.603	2.44585
Acute	0.769711	22.249	1.18069
Acute	0.642165	22.11	2.45436
Acute	0.803234	21.282	1.75769
Acute	0.776236	21.277	2.99434
Acute	0.666898	21.13	1.22154
Acute	0.718374	20.525	2.36129
Acute	0.621585	20.41	1.48236
Acute	0.65192	19.99	1.36935
Acute	0.69373	19.945	3.26357
Acute	0.712326	19.487	5.10151
Acute	0.681605	19.369	0.63827
Acute	0.811805	19.205	1.3271
Acute	0.720705	19.02	2.01912
Acute	0.727751	18.754	1.24604
Acute	0.726292	18.557	0.47486
Acute	0.789492	18.537	2.41121
Acute	0.643699	18.338	1.98223
Acute	0.609774	17.874	2.33803
Acute	0.603154	17.683	2.68055
Acute	0.781745	15.94	1.19634
Acute	0.711797	15.869	1.24477
Acute	0.853054	15.775	1.37075
Acute	0.848243	15.676	4.06424
Acute	0.589106	15.57	1.46757
Acute	0.639819	15.523	0.8105
Acute	0.650344	14.762	1.152
Acute	0.694157	14.498	1.9473
Acute	0.703753	14.446	1.87797
Acute	0.757311	14.425	2.04338
Acute	0.716636	14.266	3.43634
Acute	0.747828	14.127	2.44038
Acute	0.665494	14.093	0.11048
Acute	0.731125	14.001	1.20819
Acute	0.650485	13.868	2.19857
Acute	0.63636	13.737	0.97248
Acute	0.699118	13.463	2.86938
Acute	0.640602	13.459	1.87089
Acute	0.698805	13.392	0.46172
Acute	0.69248	13.25	2.34335
Acute	0.787555	13.08	3.22122
Acute	0.666625	12.938	2.11138
Acute	0.733247	12.646	0.39649
Acute	0.844067	12.549	4.31417
Acute	0.523915	12.529	2.34467
Acute	0.64648	12.501	0.75562
Acute	0.892347	12.468	1.67065
Acute	0.880717	12.448	0.22362
Acute	0.823136	12.15	1.36822
Acute	0.436031	12.074	3.77314
Acute	0.667042	12.055	1.7059
Acute	0.799946	12.029	0.29088
Acute	0.649782	11.648	0.79249
Acute	0.723683	11.569	1.74246
Acute	0.80777	11.492	1.32897
Acute	0.689075	11.09	0.22712
Acute	0.568964	10.918	0.93242
Acute	0.778167	10.192	0.68702
Acute	0.716527	10.143	2.79031
Acute	0.620816	9.519	0.62781
Acute	0.841449	8.738	0.02973
Acute	0.600689	8.66	1.97893
Acute	0.570285	8.621	1.91602
Acute	0.591064	8.592	0.20252
Acute	0.66539	8.302	0.64779
Acute	0.862063	8.217	0.74739
Acute	0.598878	7.345	0.37229
Acute	0.807248	7.061	1.48041
Acute	0.714526	6.917	0.41141
Acute	0.751167	6.666	0.59616
Acute	0.867399	6.398	0.60081
Acute	0.636257	6.072	0.45933
Acute	0.769794	5.982	0.76089
Acute	0.777943	5.597	1.50079
Acute	0.710605	5.502	2.10766
Acute	0.721123	5.292	0.63417
Acute	0.781009	5.202	1.1961
Acute	0.879189	5.114	4.26863
Acute	0.904305	4.337	0.74489
Acute	0.55306	4.31	1.39735
Acute	0.652041	4.304	3.60486
Acute	0.519933	4.283	2.03273
Acute	0.67874	4.016	3.59257
Acute	0.69335	3.89	2.55383
Acute	0.842942	3.731	4.56994
Acute	0.960335	3.693	1.12992
Acute	0.615513	3.665	3.05315
Acute	0.597237	3.529	2.10799
Acute	0.860023	3.507	4.12008
Acute	0.850191	2.898	0.52239
Acute	0.756303	2.532	0.01716
Acute	0.498638	2.505	2.55231
Acute	0.66074	1.685	4.18866
Acute	0.407542	1.199	1.92741
Acute	0.930417	0.836	0.83772
Acute	0.46066	0.54	0.89005
Convalescent	0.641029	30.536	1.71149
Convalescent	0.680877	26.739	0.38618
Convalescent	0.763916	24.035	0.4664
Convalescent	0.713068	23.247	3.99295
Convalescent	0.773322	23.202	2.70138
Convalescent	0.681148	22.656	2.24388
Convalescent	0.628718	22.627	1.38439
Convalescent	0.825848	22.489	1.58911
Convalescent	0.645102	22.36	1.03735
Convalescent	0.721663	22.037	0.7349
Convalescent	0.684444	21.783	0.53432
Convalescent	0.816925	21.244	0.51413
Convalescent	0.802869	20.851	2.7248
Convalescent	0.679419	20.628	2.37256
Convalescent	0.764127	20.594	2.26523
Convalescent	0.675324	20.02	1.97859
Convalescent	0.710866	19.877	2.58324
Convalescent	0.813868	19.856	0.35024
Convalescent	0.791849	19.683	4.21391
Convalescent	0.63676	19.592	1.23654
Convalescent	0.678569	19.446	1.26249
Convalescent	0.692846	19.366	3.83764
Convalescent	0.767069	19.067	0.0481
Convalescent	0.793237	18.97	2.00729
Convalescent	0.654636	18.679	1.73983
Convalescent	0.590026	18.556	0.89301
Convalescent	0.711004	18.546	2.40825
Convalescent	0.655314	18.113	1.22967
Convalescent	0.791999	18.076	0.71424
Convalescent	0.713561	17.855	1.2996
Convalescent	0.566609	17.792	1.63877
Convalescent	0.848121	17.34	3.30488
Convalescent	0.666193	17.306	2.67529
Convalescent	0.824144	17.214	1.81939
Convalescent	0.839932	17.208	1.18316
Convalescent	0.632334	17.177	1.19397
Convalescent	0.671087	17.081	3.08905
Convalescent	0.744751	16.957	0.97405
Convalescent	0.661088	16.914	0.8195
Convalescent	0.608397	16.728	1.33412
Convalescent	0.713629	16.579	2.89928
Convalescent	0.658695	16.504	4.18738
Convalescent	0.581282	16.472	3.18808
Convalescent	0.847967	16.072	1.4082
Convalescent	0.563853	15.983	3.38369
Convalescent	0.730137	15.741	1.1227
Convalescent	0.651061	15.709	0.81419
Convalescent	0.650779	15.603	3.41314
Convalescent	0.805736	15.264	2.09601
Convalescent	0.649358	15.227	1.98322
Convalescent	0.800338	14.86	1.9806
Convalescent	0.657229	14.496	2.00973
Convalescent	0.775596	14.346	1.30742
Convalescent	0.830978	14.308	3.97451
Convalescent	0.81873	14.177	2.07795
Convalescent	0.842491	14.026	0.20558
Convalescent	0.64663	13.946	0.75706
Convalescent	0.656982	13.942	1.05952
Convalescent	0.639053	13.87	0.22177
Convalescent	0.77934	13.855	4.16948
Convalescent	0.678118	13.597	2.81918
Convalescent	0.744279	13.513	1.16649
Convalescent	0.657377	13.196	4.76313
Convalescent	0.682067	13.011	1.53277
Convalescent	0.715841	12.972	3.98621
Convalescent	0.799108	12.963	2.60294
Convalescent	0.744367	12.807	1.73822
Convalescent	0.824494	12.754	1.18977
Convalescent	0.747753	12.653	1.32135
Convalescent	0.670118	12.603	1.79854
Convalescent	0.637159	12.542	1.58982
Convalescent	0.73121	12.495	2.14376
Convalescent	0.694544	12.268	3.18224
Convalescent	0.668187	12.121	1.91179
Convalescent	0.829806	11.606	3.21553
Convalescent	0.5629	11.52	1.09659
Convalescent	0.834143	11.28	1.15236
Convalescent	0.733295	11.102	1.79558
Convalescent	0.774852	10.853	2.62726
Convalescent	0.81041	10.841	2.04832
Convalescent	0.695344	10.83	4.62145
Convalescent	0.669293	10.65	2.41472
Convalescent	0.665128	10.601	3.36966
Convalescent	0.599675	10.572	1.99451
Convalescent	0.695842	10.468	1.00551
Convalescent	0.655435	9.718	2.4188
Convalescent	0.752827	9.596	0.06742
Convalescent	0.718491	9.542	4.00472
Convalescent	0.671002	8.803	1.50317
Convalescent	0.761499	8.666	2.41374
Convalescent	0.871141	8.306	2.12196
Convalescent	0.755311	8.258	5.7701
Convalescent	0.614285	8.149	2.08272
Convalescent	0.711928	7.769	1.42655
Convalescent	0.694171	7.444	1.07077
Convalescent	0.578065	6.965	0.82473
Convalescent	0.60617	6.963	1.3862
Convalescent	0.814861	6.406	0.45825
Convalescent	0.560398	6.305	1.16957
Convalescent	0.579913	5.696	1.52563
Convalescent	0.748828	5.655	2.70884
Convalescent	0.661267	4.247	2.9691
Convalescent	0.74203	4.107	1.33792
Convalescent	0.778919	2.914	1.86731
Convalescent	0.629392	2.788	2.36522
Convalescent	0.647458	2.243	1.15489
Convalescent	0.744012	0.691	0.34231
Convalescent	0.639283	0.646	1.35199
Healthy	0.532873	19.202	0.44017
Healthy	0.476961	17.053	0.45788
Healthy	0.421378	16.708	0.20985
Healthy	0.719288	16.182	0.45097
Healthy	0.524277	15.483	0.2672
Healthy	0.650107	15.207	0.11425
Healthy	0.345037	14.795	0.27474
Healthy	0.434446	13.594	1.29928
Healthy	0.470087	13.339	0.46979
Healthy	0.761778	13.327	0.36743
Healthy	0.527079	13.051	0.2291
Healthy	0.715895	12.899	0.62902
Healthy	0.5207	12.564	0.65312
Healthy	0.681254	12.276	0.7094
Healthy	0.420451	12.08	0.87176
Healthy	0.394361	12.061	0.24355
Healthy	0.599503	11.39	0.32393
Healthy	0.28004	10.495	0.37594
Healthy	0.593218	9.972	1.09783
Healthy	0.363951	9.546	1.63434
Healthy	0.497357	9.497	0.49794
Healthy	0.47541	9.494	0.29234
Healthy	0.531479	9.246	0.59366
Healthy	0.454516	9.122	0.60172
Healthy	0.478482	8.926	0.70771
Healthy	0.480769	8.729	0.84453
Healthy	0.542491	8.652	0.04838
Healthy	0.582234	8.646	0.10716
Healthy	0.670931	8.474	0.50617
Healthy	0.529232	8.464	0.65016
Healthy	0.39823	8.454	0.15111
Healthy	0.51722	7.69	0.65245
Healthy	0.739006	7.647	0.44662
Healthy	0.574643	7.384	0.14062
Healthy	0.418983	7.04	0.37572
Healthy	0.409545	6.833	0.36102
Healthy	0.552364	6.437	0.45364
Healthy	0.425971	6.346	0.16318
Healthy	0.464556	6.29	0.20697
Healthy	0.498849	5.947	1.42637
Healthy	0.331678	5.942	0.11371
Healthy	0.541782	5.886	0.48611
Healthy	0.460953	5.71	0.69334
Healthy	0.484975	5.516	0.45983
Healthy	0.681756	5.506	0.87779
Healthy	0.45196	5.445	0.09136
Healthy	0.266904	5.388	0.441
Healthy	0.365256	4.047	0.2612
Healthy	0.211955	3.774	0.21136
Healthy	0.446575	3.555	1.83916
Healthy	0.517626	3.499	0.30872
Healthy	0.444321	3.238	0.19393
Healthy	0.473383	2.457	0.0206
Healthy	0.227278	1.7	1.01413
Transition	0.704243	28.716	1.05587
Transition	0.579044	28.636	0.61241
Transition	0.67607	26.493	0.38144
Transition	0.640849	26.06	1.375
Transition	0.776966	25.234	0.39853
Transition	0.704703	24.994	1.04316
Transition	0.7117	23.328	2.79648
Transition	0.720928	22.451	1.39878
Transition	0.730886	22.194	0.5042
Transition	0.750205	22.013	1.13843
Transition	0.532622	21.946	0.98018
Transition	0.658209	21.867	1.48815
Transition	0.630852	21.764	0.23511
Transition	0.671952	20.83	2.01009
Transition	0.735656	20.242	0.19829
Transition	0.802178	19.568	3.09258
Transition	0.599594	19.464	1.81999
Transition	0.624153	19.256	0.19836
Transition	0.697322	18.901	0.2133
Transition	0.612163	18.623	0.1813
Transition	0.63369	18.164	1.50617
Transition	0.682244	18.085	0.95817
Transition	0.628232	18.037	1.86934
Transition	0.677803	17.708	2.93848
Transition	0.645608	17.524	1.3797
Transition	0.609399	17.486	0.8188
Transition	0.670022	16.187	0.10437
Transition	0.669172	14.582	2.45759
Transition	0.661055	14.474	0.94874
Transition	0.886092	14.285	1.20665
Transition	0.848902	13.84	1.77459
Transition	0.835469	13.555	1.57259
Transition	0.625669	13.428	0.13156
Transition	0.576313	13.308	3.72683
Transition	0.684652	13.305	3.56056
Transition	0.685935	13.068	0.62081
Transition	0.729751	12.917	3.98058
Transition	0.689542	12.734	1.58576
Transition	0.839736	12.534	0.40191
Transition	0.687723	12.531	0.81797
Transition	0.784897	12.08	0.4028
Transition	0.793919	12.035	1.39138
Transition	0.778771	11.904	1.74118
Transition	0.876937	11.847	0.76274
Transition	0.814016	11.606	2.89392
Transition	0.78206	11.554	1.51379
Transition	0.733712	11.458	0.7971
Transition	0.73055	11.418	1.30916
Transition	0.424987	11.394	1.48149
Transition	0.661746	10.906	1.98796
Transition	0.612004	10.485	1.55662
Transition	0.744087	10.044	1.90977
Transition	0.787796	9.616	2.27794
Transition	0.724696	8.116	3.59074
Transition	0.662568	7.996	2.71534
Transition	0.787963	7.973	1.4085
Transition	0.840961	7.691	3.58204
Transition	0.645789	7.444	2.85741
Transition	0.745066	7.113	3.51483
Transition	0.857628	6.852	5.44388
Transition	0.721131	6.685	1.43531
Transition	0.657482	6.379	3.07829
Transition	0.649558	6.264	2.25679
Transition	0.800516	6.032	2.43533
Transition	0.800757	5.421	1.33919
Transition	0.825651	5.044	1.73163
Transition	0.62054	4.887	0.47604
Transition	0.807903	4.816	0.25881
Transition	0.61344	4.351	1.10559
Transition	0.559303	4.151	0.68474
Transition	0.771156	4.09	0.56909
Transition	0.94201	3.891	1.4151
Transition	0.565109	3.858	0.21494
Transition	0.724346	3.655	1.70159
Transition	0.596988	3.078	3.67036
Transition	0.632112	3.009	2.30726
Transition	0.966886	2.958	2.19175
Transition	0.525046	2.919	0.7509
Transition	0.590824	2.904	2.5972
Transition	0.626286	2.89	0.23992
Transition	0.836085	2.759	1.73782
Transition	0.46467	2.736	1.52071
Transition	0.758794	2.699	2.95732
Transition	0.658035	2.349	0.23085
Transition	0.779895	1.914	1.57307
Transition	0.869006	1.857	0.4381
Transition	0.734797	1.725	1.84837
Transition	0.895451	1.581	1.70933
Transition	0.884254	1.123	0.25326
Transition	0.876232	0.302	0.21652

## Sheet: SARS-CoV-2 associated TCRs
V-CDR3-J (SARS-CoV-2 associated TCRs)
TRBV6-2/06-3|CASSYSTSGGYEQYF|TRBJ2-7
TRBV6-2/06-3|CASSYSTSTDTQYF|TRBJ2-3
TRBV5-6|CASSYSYEQYF|TRBJ2-7
TRBV12-3/12-4|CASSYTDTQYF|TRBJ2-3
TRBV6-2/06-3|CASSYTSGSTDTQYF|TRBJ2-3
TRBV6-2/06-3|CASSYYNEQFF|TRBJ2-1
TRBV10-3|CATGTGDSNQPQHF|TRBJ1-5
TRBV24-1|CATSDDRDTGELFF|TRBJ2-2
TRBV24-1|CATSDFRDTGELFF|TRBJ2-2
TRBV24-1|CATSDFTDTGELFF|TRBJ2-2
TRBV24-1|CATSDLGQGDTGELFF|TRBJ2-2
TRBV24-1|CATSDLTSGDTGELFF|TRBJ2-2
TRBV24-1|CATSDRDRDTGELFF|TRBJ2-2
TRBV24-1|CATSEGYEQYF|TRBJ2-7
TRBV24-1|CATSQGSYEQYF|TRBJ2-7
TRBV15-1|CATSRDGGPSEKLFF|TRBJ1-4
TRBV15-1|CATSRDRQETQYF|TRBJ2-5
TRBV10-3|CATSTGDSNQPQHF|TRBJ1-5
TRBV30-1|CAWRTGRNYGYTF|TRBJ1-2
TRBV30-1|CAWSRTGELFF|TRBJ2-2
TRBV30-1|CAWSWGGEQYF|TRBJ2-7
TRBV30-1|CAWTGNTEAFF|TRBJ1-1
TRBV20-1|CSAGRENYGYTF|TRBJ1-2
TRBV20-1|CSAILNTEAFF|TRBJ1-1
TRBV20-1|CSAKGWEGTEAFF|TRBJ1-1
TRBV20-1|CSAPGPGNTIYF|TRBJ1-3
TRBV20-1|CSAPGRSSYNEQFF|TRBJ2-1
TRBV20-1|CSAPRGDTEAFF|TRBJ1-1
TRBV20-1|CSAQREYNEQFF|TRBJ2-1
TRBV20-1|CSAQTGVNQPQHF|TRBJ1-5
TRBV20-1|CSARADSNQPQHF|TRBJ1-5
TRBV20-1|CSARAGNQPQHF|TRBJ1-5
TRBV20-1|CSARAGNYGYTF|TRBJ1-2
TRBV20-1|CSARDGNSPLHF|TRBJ1-6
TRBV20-1|CSARDGNTEAFF|TRBJ1-1
TRBV20-1|CSARDGRDRNYGYTF|TRBJ1-2
TRBV20-1|CSARDGSSYNSPLHF|TRBJ1-6
TRBV20-1|CSARDLAGDTGELFF|TRBJ2-2
TRBV20-1|CSARDLRGTEAFF|TRBJ1-1
TRBV20-1|CSARDPGQGDTGELFF|TRBJ2-2
TRBV20-1|CSARDPRGDNQPQHF|TRBJ1-5
TRBV20-1|CSARDREYEQYF|TRBJ2-7
TRBV20-1|CSARDRRGNQPQHF|TRBJ1-5
TRBV20-1|CSARDRVSYNEQFF|TRBJ2-1
TRBV20-1|CSARDSGSSYNEQFF|TRBJ2-1
TRBV20-1|CSARDSRGLGYTF|TRBJ1-2
TRBV20-1|CSARDWGANTEAFF|TRBJ1-1
TRBV20-1|CSAREGNQPQHF|TRBJ1-5
TRBV20-1|CSAREGSSYNSPLHF|TRBJ1-6
TRBV20-1|CSARELAGYNEQFF|TRBJ2-1
TRBV20-1|CSARGDRGDTEAFF|TRBJ1-1
TRBV20-1|CSARGGGNTEAFF|TRBJ1-1
TRBV20-1|CSARGLADYNEQFF|TRBJ2-1
TRBV20-1|CSARGQGNYGYTF|TRBJ1-2
TRBV20-1|CSARGQLNQPQHF|TRBJ1-5
TRBV20-1|CSARGTGDQPQHF|TRBJ1-5
TRBV20-1|CSARGTSDYEQYF|TRBJ2-7
TRBV20-1|CSARLADYEQYF|TRBJ2-7
TRBV20-1|CSARLGDYEQYF|TRBJ2-7
TRBV20-1|CSARQGGNQPQHF|TRBJ1-5
TRBV20-1|CSARQGNQPQHF|TRBJ1-5
TRBV20-1|CSARRDSNQPQHF|TRBJ1-5
TRBV20-1|CSARRGDTEAFF|TRBJ1-1
TRBV20-1|CSARRQNQPQHF|TRBJ1-5
TRBV20-1|CSARTDSNQPQHF|TRBJ1-5
TRBV20-1|CSARTGANYGYTF|TRBJ1-2
TRBV20-1|CSARTGEPYEQYF|TRBJ2-7
TRBV20-1|CSARTGGDYGYTF|TRBJ1-2
TRBV20-1|CSARTGVGNTIYF|TRBJ1-3
TRBV20-1|CSARTSGDYNEQFF|TRBJ2-1
TRBV20-1|CSARTSGNTIYF|TRBJ1-3
TRBV20-1|CSARVGGNQPQHF|TRBJ1-5
TRBV20-1|CSARVSDYEQYF|TRBJ2-7
TRBV20-1|CSASGDSNQPQHF|TRBJ1-5
TRBV20-1|CSASGGNTEAFF|TRBJ1-1
TRBV20-1|CSASGSTDTQYF|TRBJ2-3
TRBV20-1|CSASGSYNEQFF|TRBJ2-1
TRBV20-1|CSASPSGGYQETQYF|TRBJ2-5
TRBV20-1|CSASQGSNQPQHF|TRBJ1-5
TRBV20-1|CSATGGNQPQHF|TRBJ1-5
TRBV20-1|CSATGTSGYNEQFF|TRBJ2-1
TRBV29-1|CSVRTVSYEQYF|TRBJ2-7
TRBV29-1|CSVVANTEAFF|TRBJ1-1
TRBV6-4|CASSEGSNQPQHF|TRBJ1-5
TRBV6-4|CASSDGRDTGELFF|TRBJ2-2
TRBV6-4|CASSEGTGELFF|TRBJ2-2
TRBV5-1|CASSLAGDYGYTF|TRBJ1-2
TRBV7-9|CASSLEGSTDTQYF|TRBJ2-3
TRBV6-4|CASSSGSTGELFF|TRBJ2-2
TRBV6-4|CASSDRDNSPLHF|TRBJ1-6
TRBV7-9|CASSLDMNTEAFF|TRBJ1-1
TRBV10-3|CAISVGQNNSPLHF|TRBJ1-6
TRBV3-1/03-2|CASRGGTEAFF|TRBJ1-1
TRBV12-3/12-4|CASRPTGNQPQHF|TRBJ1-5
TRBV6-4|CASSETSGSTGELFF|TRBJ2-2
TRBV12-3/12-4|CASSFGGNTEAFF|TRBJ1-1
TRBV12-3/12-4|CASSFGNQPQHF|TRBJ1-5
TRBV12-3/12-4|CASSFRNTEAFF|TRBJ1-1
TRBV12-3/12-4|CASSFSGNTEAFF|TRBJ1-1
TRBV6-1|CASSGLAGNTGELFF|TRBJ2-2
TRBV3-1/03-2|CASSHSYEQYF|TRBJ2-7
TRBV12-1|CASSLAGGNTEAFF|TRBJ1-1
TRBV5-1|CASSLDGKGYTF|TRBJ1-2
TRBV5-1|CASSLEGGRGNEQFF|TRBJ2-1
TRBV12-1|CASSLGGSNQPQHF|TRBJ1-5
TRBV12-3/12-4|CASSLGNTEAFF|TRBJ1-1
TRBV12-3/12-4|CASSLGPYEQYF|TRBJ2-7
TRBV12-3/12-4|CASSLGQNTEAFF|TRBJ1-1
TRBV12-3/12-4|CASSLGRNTEAFF|TRBJ1-1
TRBV12-3/12-4|CASSLGSYGYTF|TRBJ1-2
TRBV5-6|CASSLIATNEKLFF|TRBJ1-4
TRBV12-3/12-4|CASSLNTGELFF|TRBJ2-2
TRBV12-1|CASSLQGGNQPQHF|TRBJ1-5
TRBV12-3/12-4|CASSLTGELFF|TRBJ2-2
TRBV6-2/06-3|CASSLTSGSTDTQYF|TRBJ2-3
TRBV3-1/03-2|CASSPTSGSTDTQYF|TRBJ2-3
TRBV3-1/03-2|CASSQATGELFF|TRBJ2-2
TRBV3-1/03-2|CASSQDLNQPQHF|TRBJ1-5
TRBV4-2|CASSQDSGSGANVLTF|TRBJ2-6
TRBV3-1/03-2|CASSQDSYEQYF|TRBJ2-7
TRBV3-1/03-2|CASSQGGKLFF|TRBJ1-4
TRBV3-1/03-2|CASSQGSYEQYF|TRBJ2-7
TRBV3-1/03-2|CASSQNYEQYF|TRBJ2-7
TRBV3-1/03-2|CASSQSGANVLTF|TRBJ2-6
TRBV11-1|CASSRTGNNSPLHF|TRBJ1-6
TRBV12-3/12-4|CASSSSYEQYF|TRBJ2-7
TRBV9-1|CASSVAAGAGNTIYF|TRBJ1-3
TRBV6-2/06-3|CASSWDSSYNEQFF|TRBJ2-1
TRBV6-2/06-3|CASSYAENTEAFF|TRBJ1-1
TRBV6-2/06-3|CASSYRDTDTQYF|TRBJ2-3
TRBV6-2/06-3|CASSYRENTEAFF|TRBJ1-1
TRBV6-2/06-3|CASSYSGGNQPQHF|TRBJ1-5
TRBV6-2/06-3|CASSYSTGGYEQYF|TRBJ2-7
TRBV6-2/06-3|CASSYSTSAYEQYF|TRBJ2-7
TRBV24-1|CATSDLRDTGELFF|TRBJ2-2
TRBV24-1|CATSDRANYGYTF|TRBJ1-2
TRBV30-1|CAWKKAGNTIYF|TRBJ1-3
TRBV30-1|CAWSVEANYGYTF|TRBJ1-2
TRBV20-1|CSARDRTGNGYTF|TRBJ1-2
TRBV20-1|CSARERDTEAFF|TRBJ1-1
TRBV20-1|CSARGGNQPQHF|TRBJ1-5
TRBV20-1|CSARGGNTEAFF|TRBJ1-1
TRBV20-1|CSARGQVDYEQYF|TRBJ2-7
TRBV20-1|CSARNRDYGYTF|TRBJ1-2
TRBV20-1|CSARQGDYGYTF|TRBJ1-2
TRBV20-1|CSARRTNTEAFF|TRBJ1-1
TRBV20-1|CSARTGNTEAFF|TRBJ1-1
TRBV20-1|CSARTSGSTDTQYF|TRBJ2-3
TRBV20-1|CSARYSNQPQHF|TRBJ1-5
TRBV20-1|CSASSGHEQYF|TRBJ2-7
TRBV20-1|CSASSSGGTYEQYF|TRBJ2-7
TRBV5-5|CASSLELAGGRDTQYF|TRBJ2-3
TRBV12-3/12-4|CASRGTGNQPQHF|TRBJ1-5
TRBV6-1|CASSEEAGGPDTQYF|TRBJ2-3
TRBV12-3/12-4|CASSFGETQYF|TRBJ2-5
TRBV12-3/12-4|CASSLAGELFF|TRBJ2-2
TRBV12-3/12-4|CASSLGEKLFF|TRBJ1-4
TRBV12-3/12-4|CASSLGKNTEAFF|TRBJ1-1
TRBV12-3/12-4|CASSLGPNTEAFF|TRBJ1-1
TRBV12-1|CASSLKGIGNQPQHF|TRBJ1-5
TRBV12-3/12-4|CASSLSYEQYF|TRBJ2-7
TRBV3-1/03-2|CASSLYNEQFF|TRBJ2-1
TRBV3-1/03-2|CASSPTGTSTDTQYF|TRBJ2-3
TRBV3-1/03-2|CASSQAGELFF|TRBJ2-2
TRBV4-2|CASSQDLAGSYNEQFF|TRBJ2-1
TRBV3-1/03-2|CASSQDRNQPQHF|TRBJ1-5
TRBV3-1/03-2|CASSQDSNQPQHF|TRBJ1-5
TRBV3-1/03-2|CASSQDYEQYF|TRBJ2-7
TRBV3-1/03-2|CASSQGDQPQHF|TRBJ1-5
TRBV3-1/03-2|CASSQGGNTEAFF|TRBJ1-1
TRBV3-1/03-2|CASSQGGNTIYF|TRBJ1-3
TRBV3-1/03-2|CASSQGNYGYTF|TRBJ1-2
TRBV4-1|CASSQSGTGAYEQYF|TRBJ2-7
TRBV3-1/03-2|CASSQVGELFF|TRBJ2-2
TRBV3-1/03-2|CASSQVYEQYF|TRBJ2-7
TRBV6-5|CASSSGPYNSPLHF|TRBJ1-6
TRBV12-3/12-4|CASSWGSGNTIYF|TRBJ1-3
TRBV6-2/06-3|CASSYGNTEAFF|TRBJ1-1
TRBV6-2/06-3|CASSYGTSSYEQYF|TRBJ2-7
TRBV6-2/06-3|CASSYSDYNEQFF|TRBJ2-1
TRBV6-2/06-3|CASSYSGGSYNEQFF|TRBJ2-1
TRBV6-1|CASSYSGLAGVYNEQFF|TRBJ2-1
TRBV24-1|CATSAGSYEQYF|TRBJ2-7
TRBV20-1|CSAPGQGEGNTIYF|TRBJ1-3
TRBV20-1|CSARDRENQPQHF|TRBJ1-5
TRBV20-1|CSARDRGYGYTF|TRBJ1-2
TRBV20-1|CSARGDSNQPQHF|TRBJ1-5
TRBV20-1|CSARGLADYEQYF|TRBJ2-7
TRBV20-1|CSARGLAGNEQFF|TRBJ2-1
TRBV20-1|CSARGQGDTEAFF|TRBJ1-1
TRBV20-1|CSARLADNEQFF|TRBJ2-1
TRBV20-1|CSARLAGDTGELFF|TRBJ2-2
TRBV20-1|CSARLAGDYNEQFF|TRBJ2-1
TRBV20-1|CSARLAGKETQYF|TRBJ2-5
TRBV20-1|CSARQDSNQPQHF|TRBJ1-5
TRBV20-1|CSARQGNTEAFF|TRBJ1-1
TRBV20-1|CSARTGNQPQHF|TRBJ1-5
TRBV6-1|CASSAGPYNSPLHF|TRBJ1-6
TRBV6-4|CASSDGSSYNEQFF|TRBJ2-1
TRBV12-3/12-4|CASSFSGNTIYF|TRBJ1-3
TRBV12-3/12-4|CASSFSNQPQHF|TRBJ1-5
TRBV12-3/12-4|CASSFTDTQYF|TRBJ2-3
TRBV12-3/12-4|CASSLGGTEAFF|TRBJ1-1
TRBV12-3/12-4|CASSLGGYGYTF|TRBJ1-2
TRBV12-3/12-4|CASSLGQPQHF|TRBJ1-5
TRBV12-3/12-4|CASSLQETQYF|TRBJ2-5
TRBV3-1/03-2|CASSPRQGSYGYTF|TRBJ1-2
TRBV3-1/03-2|CASSQGGTEAFF|TRBJ1-1
TRBV3-1/03-2|CASSQGSNQPQHF|TRBJ1-5
TRBV3-1/03-2|CASSRTDTQYF|TRBJ2-3
TRBV12-3/12-4|CASSSGYEQYF|TRBJ2-7
TRBV9-1|CASSVAGGGYTF|TRBJ1-2
TRBV6-2/06-3|CASSYSENTEAFF|TRBJ1-1
TRBV20-1|CSARGLAGDTGELFF|TRBJ2-2
TRBV20-1|CSARGLAGYNEQFF|TRBJ2-1
TRBV20-1|CSASGSSYNEQFF|TRBJ2-1
TRBV20-1|CSASLSDYGYTF|TRBJ1-2
TRBV6-4|CASSASPGNTEAFF|TRBJ1-1
TRBV12-3/12-4|CASSFGNTEAFF|TRBJ1-1
TRBV3-1/03-2|CASSQSYEQYF|TRBJ2-7
TRBV6-2/06-3|CASSYGETQYF|TRBJ2-5
TRBV6-2/06-3|CASSYGTSTDTQYF|TRBJ2-3
TRBV6-2/06-3|CASSYRDNYGYTF|TRBJ1-2
TRBV24-1|CATSDSNQPQHF|TRBJ1-5
TRBV20-1|CSARSGHEQYF|TRBJ2-7
TRBV3-1/03-2|CASSQAGNTIYF|TRBJ1-3
TRBV3-1/03-2|CASSQGNTEAFF|TRBJ1-1
TRBV3-1/03-2|CASSQTYEQYF|TRBJ2-7
TRBV6-2/06-3|CASSYGTSGYEQYF|TRBJ2-7
TRBV6-2/06-3|CASSYNSGANVLTF|TRBJ2-6
TRBV6-2/06-3|CASSYSDNYGYTF|TRBJ1-2
TRBV20-1|CSARDGTGNGYTF|TRBJ1-2
TRBV20-1|CSARDSNQPQHF|TRBJ1-5
TRBV12-3/12-4|CASSLGGNTEAFF|TRBJ1-1
TRBV3-1/03-2|CASSQADTQYF|TRBJ2-3
TRBV6-2/06-3|CASSYRDTGELFF|TRBJ2-2
TRBV6-2/06-3|CASSYSSGANVLTF|TRBJ2-6
TRBV12-3/12-4|CASSLGETQYF|TRBJ2-5
TRBV6-2/06-3|CASSYSDTGELFF|TRBJ2-2
TRBV3-1/03-2|CASSQGYEQYF|TRBJ2-7
TRBV20-1|CSAREREYEQYF|TRBJ2-7
TRBV20-1|CSARGDRDYEQYF|TRBJ2-7
TRBV20-1|CSARTGDTEAFF|TRBJ1-1
TRBV12-3/12-4|CASSLGYEQYF|TRBJ2-7
TRBV12-3/12-4|CASSLNTEAFF|TRBJ1-1
TRBV3-1/03-2|CASSQGNQPQHF|TRBJ1-5
TRBV20-1|CSARGTGDTEAFF|TRBJ1-1
TRBV6-2/06-3|CASSYSYEQYF|TRBJ2-7
TRBV20-1|CSARDRDTEAFF|TRBJ1-1
TRBV3-1/03-2|CASSQAYEQYF|TRBJ2-7
TRBV3-1/03-2|CASSQETQYF|TRBJ2-5
TRBV20-1|CSARQGDTEAFF|TRBJ1-1
TRBV20-1|CSARLAGGQETQYF|TRBJ2-5
