# Supplementary material for: Identification of SARS-CoV-2-specific T cell and its receptor
Source: J Hematol Oncol. 2024 Mar 27;17:15. doi: 10.1186/s13045-024-01537-6 (PMC10976674; doi:10.1186/s13045-024-01537-6)
Supplement: Supplementary file 7 — Supplementary Material 7 [file 13045_2024_1537_MOESM7_ESM.xlsx]

## Sheet: Sheet1
Name		Sequence
IFNG	Forward primer	GGTCATTCAGATGTAGCGG
	Reverse primer	CACTCTCCTCTTTCCAATTC
GZMB	Forward primer	GAGCAAGGAGGAAACAACAGC
	Reverse primer	TGATCTCCCCTGCATCTGCC
GZMK	Forward primer	AGAAGTCACTGTTACTGTCCTAAGTCG
	Reverse primer	TTGTAACTTAATTTGTATGAGGCGGGAC
IL2	Forward primer	AAGTTTTACATGCCCAAGAAGG
	Reverse primer	AAGTGAAAGTTTTTGCTTTGAGCTA
TNF	Forward primer	CGCTCCCCAAGAAGACAG
	Reverse primer	AGAGGCTGAGGAACAAGCAC
Actin	Forward primer	CGTGCGTGACATTAAGGAGAAG
	Reverse primer	GGAAGGAAGGCTGGAAGAGTG
