# Supplementary material for: Identification of SARS-CoV-2-specific T cell and its receptor
Source: J Hematol Oncol. 2024 Mar 27;17:15. doi: 10.1186/s13045-024-01537-6 (PMC10976674; doi:10.1186/s13045-024-01537-6)
Supplement: Supplementary file 8 — Supplementary Material 8 [file 13045_2024_1537_MOESM8_ESM.xlsx]

## Sheet: V genes
Names	0 day-1	0 day-2	0 day-3	0 day-4	0 day-5	30 days-1	30 days-2	30 days-3	30 days-4	30 days-5	7 days-1	7 days-2	7 days-3	7 days-4	7 days-5
TRAV13-1	0	0	0	0	0	0	0	0	2	0	0	0	0	0	0
TRAV13-2	0	0	0	0	0	0	0	0	7	0	0	0	0	0	0
TRAV32	0	0	0	0	0	0	0	0	0	0	0	0	0	0	0
TRAV9-2	0	0	0	0	0	0	0	0	0	0	0	0	0	0	0
TRAV9-4	0	1	0	0	0	0	0	0	0	0	0	0	0	0	0
TRBV1	1682	2530	2876	3398	5428	4844	2961	1359	5	2542	18011	20261	24707	25923	8682
TRBV10-1	0	0	0	0	0	0	0	0	106	0	0	0	0	0	0
TRBV10-2	0	0	0	0	0	0	0	0	1761	0	0	0	0	0	0
TRBV10-3	0	0	0	0	0	0	0	0	78	0	0	0	0	0	0
TRBV11-1	0	0	0	0	0	0	0	0	408	0	0	0	0	0	0
TRBV11-2	0	0	0	0	0	0	0	0	145	0	0	0	0	0	0
TRBV11-3	0	0	0	0	0	0	0	0	1	0	0	0	0	0	0
TRBV12-1	981	989	634	360	1220	3974	2130	711	8	2016	14274	17289	20594	21513	3635
TRBV12-2	17	88	42	285	473	105	41	4	0	25	1864	1953	2343	2441	924
TRBV12-3	0	3	0	1	0	0	0	0	1902	0	0	0	0	0	0
TRBV12-4	0	0	0	0	0	0	0	0	65	0	0	0	0	0	0
TRBV12-5	0	0	0	0	0	0	0	0	203	0	0	0	0	0	0
TRBV13	0	0	0	0	0	0	0	0	4036	0	0	0	0	0	0
TRBV13-1	621	1002	2084	638	2375	2221	1692	450	0	2007	10737	13038	13735	15293	5733
TRBV13-2	380	1025	4085	1510	2363	2675	2309	568	0	1176	17634	21260	25649	25545	5410
TRBV13-3	1060	2219	2238	2331	5605	3762	2107	737	0	1605	13351	15995	19490	19948	7272
TRBV14	215	683	633	532	917	1292	558	54	1	246	4031	5737	7412	7064	3386
TRBV15	685	671	485	808	4243	2901	1287	428	44	651	10037	11321	14342	16082	6146
TRBV16	383	481	76	790	1186	1071	362	91	91	100	10280	13221	17211	16367	3895
TRBV17	29	54	24	300	510	174	43	14	0	34	626	782	1036	970	1605
TRBV18	0	1	0	0	0	0	0	0	1	0	0	0	0	0	0
TRBV19	45	97	36	284	424	277	56	17	156	26	579	721	834	700	383
TRBV2	12	77	15	160	351	118	81	3	520	6	954	1118	1061	1478	1161
TRBV20	13	60	1	155	214	74	35	0	0	6	288	327	310	378	257
TRBV20-1	0	0	0	0	0	0	0	0	0	0	0	0	0	0	0
TRBV21	34	6	143	16	13	6	0	0	0	0	48	47	95	69	26
TRBV21-1	0	0	0	0	0	0	0	0	390	0	0	0	0	0	0
TRBV22	0	0	0	1	0	0	0	0	0	0	0	0	0	0	0
TRBV23	0	25	1	44	58	26	5	6	0	5	547	904	774	966	234
TRBV23-1	0	0	0	0	0	0	0	0	481	0	0	0	0	0	0
TRBV24	10	9	6	22	74	16	9	2	0	42	227	272	262	361	201
TRBV24-1	0	0	0	0	0	0	0	0	16	0	0	0	0	0	0
TRBV25	0	4	1	6	0	0	0	0	0	0	0	0	0	0	0
TRBV25-1	0	0	0	0	0	0	0	0	5	0	0	0	0	0	0
TRBV26	362	1176	291	1082	2163	2090	1154	395	13	865	8210	8667	11324	13392	3917
TRBV27	0	0	0	0	0	0	0	0	29	0	0	0	0	0	0
TRBV28	0	0	0	0	0	0	0	0	2329	0	0	0	0	0	0
TRBV29	1063	2180	288	1483	3937	3846	2123	709	0	2272	12031	12664	15991	18263	5276
TRBV29-1	0	0	0	0	0	0	0	0	194	0	0	0	0	0	0
TRBV3	215	622	121	728	1188	683	629	28	0	296	4324	5612	6795	6853	3706
TRBV3-1	0	0	0	0	0	0	0	0	201	0	0	0	0	0	0
TRBV3-2	0	0	0	0	0	0	0	0	16	0	0	0	0	0	0
TRBV30	10	103	3	124	387	97	18	1	2131	117	475	638	836	946	415
TRBV31	657	1212	111	1111	2089	2025	1371	239	0	867	11451	11627	12943	15188	4623
TRBV4	39	144	14	292	559	276	84	16	0	36	4289	5389	5584	6539	1639
TRBV4-1	0	0	0	0	0	0	0	0	43	0	0	0	0	0	0
TRBV4-2	0	0	0	0	0	0	0	0	33	0	0	0	0	0	0
TRBV4-3	0	0	0	0	0	0	0	0	0	0	0	0	0	0	0
TRBV5	167	330	70	1642	3957	480	277	62	0	156	4115	4821	5641	5818	5815
TRBV5-1	0	0	0	0	0	0	0	0	0	0	0	0	0	0	0
TRBV5-2	0	0	0	0	0	0	0	0	17	0	0	0	0	0	0
TRBV5-3	0	0	0	0	0	0	0	0	223	0	0	0	0	0	0
TRBV5-4	0	0	0	0	0	0	0	0	3	0	0	0	0	0	0
TRBV5-5	0	0	0	0	0	0	0	0	0	0	0	0	0	0	0
TRBV5-6	0	0	0	0	0	0	0	0	1	0	0	0	0	0	0
TRBV5-7	0	0	0	0	0	0	0	0	1	0	0	0	0	0	0
TRBV5-8	0	0	0	0	0	0	0	0	25	0	0	0	0	0	0
TRBV6-1	0	0	0	0	0	0	0	0	423	0	0	0	0	0	0
TRBV6-2	0	0	0	0	0	0	0	0	12	0	0	0	0	0	0
TRBV6-3	0	0	0	0	0	0	0	0	0	0	0	0	0	0	0
TRBV6-4	0	0	0	0	0	0	0	0	493	0	0	0	0	0	0
TRBV6-5	0	0	0	0	0	0	0	0	137	0	0	0	0	0	0
TRBV6-6	0	0	0	0	0	0	0	0	4608	0	0	0	0	0	0
TRBV6-7	0	0	0	0	0	0	0	0	112	0	0	0	0	0	0
TRBV6-8	0	0	0	0	0	0	0	0	2	0	0	0	0	0	0
TRBV6-9	0	0	0	0	0	0	0	0	59	0	0	0	0	0	0
TRBV7-1	0	0	0	0	0	0	0	0	1	0	0	0	0	0	0
TRBV7-2	0	0	0	0	0	0	0	0	9	0	0	0	0	0	0
TRBV7-3	0	0	0	0	0	0	0	0	108	0	0	0	0	0	0
TRBV7-4	0	0	0	0	0	0	0	0	262	0	0	0	0	0	0
TRBV7-5	0	0	0	0	0	0	0	0	0	0	0	0	0	0	0
TRBV7-6	0	0	0	0	0	0	0	0	0	0	0	0	0	0	0
TRBV7-7	0	0	0	0	0	0	0	0	17	0	0	0	0	0	0
TRBV7-8	0	0	0	0	0	0	0	0	393	0	0	0	0	0	0
TRBV7-9	0	0	0	0	0	0	0	0	5	0	0	0	0	0	0
TRBV8	0	0	0	0	0	0	0	0	0	0	0	0	0	0	0
TRBV9	0	0	0	0	0	0	0	0	79	0	0	0	0	0	0

## Sheet: J genes
Names	0 day-1	0 day-2	0 day-3	0 day-4	0 day-5	7 days-1	7 days-2	7 days-3	7 days-4	7 days-5	30 days-1	30 days-2	30 days-3	30 days-4	30 days-5
TRBJ1-1	1010	1260	1380	1810	4026	15188	17312	21165	21507	7672	3079	1747	2384	3266	2622
TRBJ1-2	529	1098	858	939	2185	8446	9652	11506	11583	4509	1340	1010	992	1359	588
TRBJ1-3	344	565	724	830	1919	6924	7737	9072	9680	3453	1189	1145	1134	990	461
TRBJ1-4	264	743	758	1399	2893	9143	10575	12542	12717	4859	2087	1249	45	84	1033
TRBJ1-5	243	294	379	502	1132	3716	3973	5585	5104	1749	895	690	208	348	233
TRBJ1-6	203	203	340	606	1084	3744	4578	5562	5740	2016	858	531	516	642	653
TRBJ1-7	0	0	0	0	0	1	0	0	1	0	0	0	0	0	0
TRBJ2-1	1199	2230	2236	2177	4786	18588	22185	26556	26883	8765	4197	2511	2818	4074	1953
TRBJ2-2	408	1136	874	892	2111	9041	10827	12499	14096	4082	2045	1294	873	1336	681
TRBJ2-2P	0	0	0	0	0	0	0	0	0	0	0	0	0	0	0
TRBJ2-3	957	1636	1617	1683	3290	14874	16839	20203	22863	7452	4001	1872	852	1431	1458
TRBJ2-4	815	1830	1178	1648	3670	13767	15796	19457	21496	6597	3344	1848	62	128	1293
TRBJ2-5	1120	1602	1066	2096	4518	17589	20793	25107	27261	8903	3660	1584	2337	3597	1603
TRBJ2-6	0	0	0	0	0	0	0	0	0	0	0	0	0	0	0
TRBJ2-7	1588	3195	2868	3521	8120	27362	33397	39715	43166	14284	6338	3850	3877	5156	2518

## Sheet: TCR diversity
Names	Chao1	d50
0 day-1	12260	39
0 day-2	21970.8	148
0 day-3	22778.5	74
0 day-4	24619.1	706
0 day-5	60608.9	1172
30 days-1	51646.2	449
30 days-2	27158.7	126
30 days-3	19255.7	99
30 days-4	24351.8	148
30 days-5	31458.5	119
7 days-1	155117	265
7 days-2	187941	3966
7 days-3	221985	4550
7 days-4	230902	2971
7 days-5	87555.1	2552

## Sheet: CDR3 clusters
CDR3	frequency of 0 day	frequency of 7 days	frequency of 30 days
RKE	0	0.0106791	0
KER	0	0.0106698	0
PNRK	0	0.0106634	0
NRKE	0	0.0106614	0
RKER	0	0.0106606	0
SPNRKE%	0	0.010654	0
SPNR%ER	0	0.0106512	0
S%NRKER	0	0.010651	0
SP%RKER	0	0.0106509	0
SFG%	0	0.0106342	0
S%GG	0	0.0106332	0
SF%G	0	0.0106243	0
SDR%NTE	1.42369e-05	0.0101999	0.000192792
SD%TNTE	2.589e-07	0.00902574	0
S%RTNTE	2.589e-07	0.0090219	0
%DRTNTE	1.25544e-05	0.00901707	0
SDRTNT%	0	0.00901681	0
SDRT%TE	0	0.00901664	0
SDHR%TE	0	0.00825629	0.0109423
DHRN	0	0.00825607	0.0109219
SD%RNTE	9.6552e-06	0.00825072	0.0109751
SDH%NTE	0	0.00824507	0.0109563
S%HRNTE	1.93622e-05	0.00824248	0.0109195
%DHRNTE	0	0.00824071	0
SDHRNT%	0	0.00824066	0
YRAE	0	0.00376869	0
SD%RAE	0.000125311	0.0037651	1.161e-07
S%YRAE	0	0.00376221	0
SDY%AE	0	0.00376213	0
SDYR%E	0	0.00376161	0
SDYRA%	0	0.00376053	0
SLTGE%	1.812e-07	0.00259029	0
SLTG%T	0	0.00253832	7.74e-08
SL%GET	5.18e-08	0.00253785	1.51888e-05
S%TGET	0	0.00253254	0
SLT%ET	0	0.00253198	0
%LTGET	0	0.00253129	0
%PGLGGYAE	0	0.00238347	2.322e-07
TPGLG%YAE	0	0.00237389	0
T%GLGGYAE	0	0.00237298	0
TPGLGG%AE	0	0.00237289	0
TPGLGGY%E	0	0.00237246	0
SPGLGG%YE	7.4032e-06	0.00182588	1.92714e-05
S%GLGGPYE	0	0.00182161	0
%PGLGGPYE	0	0.00181837	4.2954e-06
SP%LGGPYE	0	0.00181656	0
SPG%GGPYE	0	0.00181591	0
SPGLGGP%E	0	0.00181587	0
SPGLGGPY%	0	0.00181587	0
single		0.00165782
S%DRVGE		0.00144206
SWDRV%E		0.00140412
SWDR%GE		0.00140227
SWDRVG%		0.00139946
SW%RVGE		0.00139838
SPGQ%NT		0.00132389
SPG%ENT		0.00132078
S%GQENT		0.00129096
SPGQE%T		0.00128574
%PGQENT		0.00128332
SPGQEN%		0.00128332
LLSG		0.00120378
S%RGNTE		0.00120304
SLLSGG%ET		0.00119773
SL%SGGSET		0.00119769
SLLSGGS%T		0.00119769
SLLSGGSE%		0.00119769
SD%GNTE		0.00117253
%DRGNTE		0.00117033
SDRG%TE		0.00116856
SDRGN%E		0.00115764
SD%GDTE		0.00112022
SL%GDT		0.00111629
S%PGDTE		0.00111206
SDPGD%E		0.00110701
%DPGDTE		0.00110688
SDPG%TE		0.00110641
SQD%GGSAE		0.00104637
SQDMGG%AE		0.00104572
S%DMGGSAE		0.00104529
SQDMGGS%E		0.00104516
SQ%MGGSAE		0.00104512
SP%GDT		0.000910244
TYP		0.000881197
TYPN		0.000881154
YPNS		0.000881111
GTYP		0.000880852
S%GTYPNSD		0.00087796
SLGT%PNSD		0.000877917
S%TGDT		0.000854136
SPTGD%		0.000850554
SPTG%T		0.000845849
SPT%DT		0.000844382
%PTGDT		0.000841922
SLE%TTE		0.000825003
SLED%TE		0.000824744
SLEDT%E		0.000824399
SLRDR%SQNT		0.000791856
GG%GNT		0.000791683
S%RDRASQNT		0.000788964
SLRDRASQ%T		0.000788576
%LRDRASQNT		0.000788446
SLR%RASQNT		0.000788446
SLRDRAS%NT		0.000788446
G%TGNT		0.000785943
%GTGNT		0.000783915
GGTG%T		0.000783008
GGT%NT		0.000781498
GGTGN%		0.000781455
SRDR%GE		0.000775412
S%DRAGE		0.000773902
SRDRA%E		0.000772866
SRDRAG%		0.000771787
%RDRAGE		0.000770492
SARTGG%		0.000769111
SA%TGGA		0.000768938
SARTG%A		0.000766176
S%RTGGA		0.000766003
SAR%GGA		0.000766003
SL%ANSD		0.00076022
SLFGG%NQA		0.000697552
SL%GGRNQA		0.000697422
SLA%NSD		0.000653615
S%AANSD		0.000643731
S%RDFYE		0.000643299
SYRD%YE		0.000638466
%YRDFYE		0.00063825
SAGQ%NQA		0.000632984
SLAANS%		0.00063143
SLAA%SD		0.000631042
TG%SSYE		0.000629834
SAG%INQA		0.000626683
S%GQINQA		0.000623877
%GHSSYE		0.000623187
SA%QINQA		0.000622928
SL%GVSNER		0.000590385
SLTG%SNER		0.000589867
S%TGVSNER		0.000580761
S%GTGGTGE		0.00057679
SSGTGGT%E		0.00057679
SSGTGGTG%		0.000576747
SS%TGGTGE		0.00057666
SSGTGG%GE		0.00057666
SLTGV%NER		0.000574546
SADWGG%NT		0.000540881
S%DWGGVNT		0.000523099
SADWGGV%T		0.000522538
SA%WGGVNT		0.000522495
SPGQG%AET		0.000520596
SPPGLGG%AET		0.00051382
S%PGLGGRAET		0.000513776
SPPG%GGRAET		0.000513776
%PPGLGGRAET		0.000513647
SPRDWG%YAE		0.000507648
S%GQGDAET		0.000507518
SPG%GDAET		0.0005029
%PGQGDAET		0.000500569
SPGQGDAE%		0.000499361
SPGQGDA%T		0.000499275
S%RDWGTYAE		0.00049867
SP%DWGTYAE		0.000498455
SPRDWGT%AE		0.000498411
S%AGDT		0.000479853
SLAGD%		0.000477349
SLA%DT		0.000476357
SLAG%T		0.000475623
%PGQGANSD		0.000469969
RPGQGA%SD		0.000468717
RPGQ%ANSD		0.000467077
RPGQG%NSD		0.000467077
SALR		0.00043734
SAG%SGNT		0.000436908
SL%G		0.000427759
SLE%		0.000422752
SA%SSGNT		0.000418954
S%EG		0.000417443
SAGSS%NT		0.000410667
S%GSSGNT		0.0004092
GD%TSQNT		0.000407301
ALRD		0.000406049
SPG%NQDT		0.000402726
GDS%SQNT		0.000402424
%DSTSQNT		0.000401388
GDSTSQ%T		0.000400481
GDST%QNT		0.000400395
SF%SQNT		0.000398971
%AGSSGNT		0.000397719
S%LGGSSYE		0.000397331
S%FSQNT		0.000383088
SFFSQ%T		0.000381836
%DSAET		0.0003767
SELGG%SYE		0.000376096
KGQG%NT		0.000375923
S%LGGGSYE		0.000375621
SELGGGSY%		0.00037519
SLEGD%		0.000374715
S%EGDT		0.000374629
S%TGDSD		0.000369665
S%GDNQDT		0.000369061
SLEG%T		0.000367291
RRWG		0.000365997
SLG%SYE		0.000365953
SP%DNQDT		0.000365867
SQLGG%SYE		0.000365047
SQ%GGSSYE		0.000364874
%QLGGSSYE		0.000364486
SADLG%SYE		0.000364011
SGTG%SD		0.000362716
%GQGGNT		0.000361594
SG%GDSD		0.000361378
SA%RDRENE		0.000360688
SALR%RENE		0.00036017
%GTGDSD		0.000359738
KGQGG%T		0.000359652
SLE%DT		0.000359177
R%WGANYAE		0.00035853
SGTGDS%		0.000357278
%PGDNQDT		0.000356976
RRWGA%YAE		0.000356717
RR%GANYAE		0.000356501
SPGD%QDT		0.000356156
SPGDNQ%T		0.000356113
SPGDNQD%		0.000356027
SADQG%DT		0.000351624
SAD%GVDT		0.000351452
SA%QGVDT		0.000346877
SLE%EDT		0.000341698
EAED		0.000340791
SLEA%DT		0.000338676
SL%AEDT		0.000337338
SLEAE%T		0.000336734
S%DWGNYAE		0.000328447
S%RDISYE		0.000313816
Q%SAET		0.000311701
QDSA%T		0.00031045
SDRD%SYE		0.000309889
SDR%ISYE		0.00030635
SLGG%E		0.000304968
R%GISNER		0.000292581
SA%WGSQNT		0.000287186
SL%NSYE		0.000285546
SDAGG%YE		0.000285115
SAD%GTGQDT		0.00028382
SL%GYE		0.000282223
SRLGG%QDT		0.000281101
SADHGTGQ%T		0.000279677
SADHGT%QDT		0.000279633
DRVH		0.000277864
S%GNSYE		0.000277778
SLDWG%YAE		0.000275835
SD%GGVYE		0.000274756
S%AGGVYE		0.000274066
SLAPGLG%DT		0.000273591
S%LGGHQDT		0.000272901
%DAGGVYE		0.000272771
SDA%GVYE		0.000272253
SDAGGV%E		0.000272253
SDAG%VYE		0.000271951
SPRTGG%YAE		0.000271217
%QGISNER		0.000268541
SRLGGHQ%T		0.000268541
SR%GGHQDT		0.000268455
SRLGGHQD%		0.000268455
S%DWVNQDT		0.000267721
RQG%SNER		0.000267247
SP%TGGVYAE		0.000265736
SL%WGNYAE		0.000265348
SDGT%NQA		0.000263146
SSNR%SGNT		0.000260341
SPFR%GANER		0.000260298
S%NRYSGNT		0.000260039
S%RGNT		0.00025637
SLDW%NYAE		0.000255982
%GDWVNQDT		0.000254946
SLS%DT		0.000254299
SGDW%NQDT		0.000254212
SGD%VNQDT		0.000253522
SGDWVNQ%T		0.000252874
SLD%GNYAE		0.000251407
SAG%NTE		0.000251321
SLSG%T		0.000248688
SLDWGN%AE		0.000247911
SL%QGANTE		0.000246961
SLSGD%		0.000246789
S%RQGANTE		0.000246271
S%SGDT		0.000245062
SLRQ%ANTE		0.00024476
SS%GNT		0.000244458
R%TET		0.000243379
SLRQG%NTE		0.000243293
SLR%GANTE		0.0002423
RQ%ET		0.000242127
SLRQGA%TE		0.000241998
SSR%NT		0.00023984
S%GGDT		0.000239408
RQTE%		0.000238243
SSRG%T		0.000236646
S%GGNTE		0.000235136
SA%DRYE		0.000231942
GERET%ANSD		0.000231899
GERETGA%SD		0.000231812
SAVDR%E		0.000230431
SAVD%YE		0.000230345
S%GLGDQDT		0.000228575
S%GTDTE		0.000227065
SLLGG%DT		0.000223396
RD%ANTE		0.00022331
S%TINQDT		0.000222878
SRT%NQDT		0.00022249
SL%GGRDT		0.000221929
LGEI		0.000218605
EIQD		0.000218433
S%GTGNQA		0.000217958
GEIQ		0.000217872
SDG%GNQA		0.000216879
NG%SQNT		0.0002158
SPGT%TE		0.000215714
%GPSQNT		0.000215368
NGPSQ%T		0.000215368
SLVGLGEIQ%T		0.000214548
SLVG%GEIQDT		0.000214505
S%GTVNQA		0.000213124
SPG%DTE		0.000211311
SPDWGA%YAE		0.000209887
SPGTD%E		0.000209887
S%DWGALYAE		0.000209153
S%DWGNT		0.000208722
SPDWG%LYAE		0.000208117
SR%INQDT		0.000207772
SRD%GNT		0.000207599
%RTINQDT		0.000206909
SRTIN%DT		0.000206866
SRTINQ%T		0.000206823
S%ELGGSAE		0.000205959
SRDWG%T		0.000205787
SQELGG%AE		0.000205398
S%LGGRDT		0.000205355
SQ%LGGSAE		0.000205226
SFGT%NQA		0.000205183
SLLGGRD%		0.000205183
SQELGGS%E		0.000205096
SP%TDTE		0.000203542
SPGTDT%		0.000202981
SLLGGR%T		0.000202852
SRDW%NT		0.00020255
%RDWGNT		0.000201384
SLSKG%YAE		0.000201255
SP%GGDSP		0.000201169
SLL%GRDT		0.000200823
SLLG%RDT		0.00020078
SPPG%DSP		0.000200219
SRDWGN%		0.000200219
S%PGGDSP		0.00020009
SL%GGAET		0.000198924
SL%SAET		0.00019832
S%DSSGNT		0.000197759
SDALGG%DT		0.0001975
S%SAET		0.000196119
S%ALGGPDT		0.000195774
SD%LGGPDT		0.000194565
SDA%GGPDT		0.000194565
SL%GSAET		0.000193659
S%DSAET		0.000193011
SA%GNTE		0.000192321
S%GSAET		0.000191371
RVAG		0.000189645
S%GDT		0.000189256
SLG%QDT		0.00018753
SLG%E		0.000186969
SAE%SSYE		0.000186408
%RVAGQ		0.000184854
DRVAG%		0.000184854
S%GQYE		0.000183732
SLS%E		0.000182912
SLG%YE		0.000180754
SL%GNYAE		0.000180409
SSG%DT		0.000179718
S%GQNTE		0.000179632
S%HWGSQNT		0.000179502
SAHW%SQNT		0.000179071
SL%GLE		0.000178337
SAHWG%QNT		0.000175877
SAHWGSQ%T		0.000175704
SL%VNYAE		0.000174841
SL%QEE		0.000173719
SLW%EE		0.000173633
SLWQ%E		0.00017333
S%GTANTE		0.000170396
SPD%SGNT		0.000167892
S%TGGYAE		0.000167763
SAD%GGGAET		0.000167159
SL%GGYAE		0.00016677
S%GGLE		0.000165993
SL%SQNT		0.00016513
SLG%LE		0.000163965
SA%QGGE		0.000163619
S%GSQNT		0.000162325
SPDSS%NT		0.000161764
SPDR%YAE		0.000160987
SLG%NYAE		0.000160771
R%NANTE		0.000160685
SLGLGD%DT		0.000160037
SL%GANTGQ		0.000159131
%LGGLE		0.000159088
SA%LGVSYE		0.000158915
%DNANTE		0.000158613
RDN%NTE		0.00015857
S%TGGNTGQ		0.000158527
S%DLGVSYE		0.000158354
SL%NYAE		0.000158354
SAD%GVSYE		0.000158009
%RGGGNT		0.000156325
SLPGT%NER		0.000156196
SL%E		0.000156153
SP%SSGNT		0.000154513
SL%GTNNER		0.00015447
S%PGTNNER		0.000154426
DRG%GNT		0.000154297
SAGG%TE		0.000153822
SLGLG%QDT		0.000153563
S%LGGRQDT		0.000153304
S%PGGLSAET		0.000152571
S%DWGGGAET		0.000152441
SL%LGDQDT		0.000152182
SIPGGLSA%T		0.000151664
SADWGG%AET		0.000151535
SP%RIYAE		0.000151448
S%DRIYAE		0.000151362
SPDRI%AE		0.000151319
SQ%RGGNT		0.000150887
S%GGNYAE		0.000150844
S%NRGGNT		0.000150715
%PDSSGNT		0.00015011
SLG%GDQDT		0.00015011
S%SYE		0.000149808
SS%GDT		0.000149722
SL%YE		0.000149636
SQNR%GNT		0.000149636
SPDSSGN%		0.000149592
SQNRG%NT		0.000149592
SPDS%GNT		0.000149549
SPDSSG%T		0.000149506
SSGG%T		0.000149161
G%RTVSNER		0.00014847
GP%TVSNER		0.000147909
%PRTVSNER		0.000147866
GPRT%SNER		0.000147823
SDA%GDYE		0.00014778
SL%GGQNT		0.000147693
SDAAG%YE		0.000147046
SLGLGDQ%T		0.000147046
S%LGGNSYE		0.00014696
SLLGG%QDT		0.000146701
S%GTGGYE		0.00014614
SFSG%YAE		0.000146097
SL%GGRQDT		0.000145406
SGTG%AE		0.000145363
SAG%E		0.000145061
SF%GRYAE		0.000144888
SLG%NSD		0.000144845
%SGGDT		0.000144715
S%QNNQA		0.000144629
SSGGD%		0.0001445
SAGGN%E		0.00014437
S%GYE		0.000144154
S%AAGDYE		0.000144068
S%NTGQ		0.000144068
SLG%AET		0.000144068
RDWG%YAE		0.000143895
SADWGGGA%T		0.00014355
SFS%RYAE		0.000142903
%AGGNTE		0.000142342
S%SQNT		0.00014191
SADLGT%YE		0.00014191
SAD%GTSYE		0.000141867
%TGDER		0.000141349
GTG%ER		0.000140615
SLG%SAET		0.000140572
SLLGGR%DT		0.000139623
SLLG%RQDT		0.000139493
%DWGGYAE		0.000139148
SLG%YAE		0.000138975
SLLGGRQ%T		0.000138975
LIAE		0.000138802
S%RDWGDE		0.000138328
G%GDER		0.000138241
S%RGRANTE		0.000136817
SP%GRANTE		0.000136688
SPRG%ANTE		0.00013604
SPR%RANTE		0.000135954
SR%NNQA		0.000135868
SL%DT		0.000135609
SL%DE		0.00013522
SA%LGDNYAE		0.000134573
SLA%NYAE		0.000134573
S%GQQDT		0.000134228
GLIA		0.000133969
S%GAET		0.000133278
SA%SQNT		0.000133278
SA%WGGATGQ		0.000132415
SLLLGGL%AE		0.000131767
SL%LGGLIAE		0.000131724
SLG%NTE		0.000131552
SAVLGD%YAE		0.000131508
SPG%NTE		0.000131465
SL%AE		0.000131077
S%DKNSYNSP		0.000129955
SRQ%NQA		0.00012948
S%TGGSAET		0.000129437
SFRD%NT		0.000129178
RDWGG%AE		0.000128401
SLGG%YAE		0.000127969
RD%GGYAE		0.000127192
SRQN%QA		0.000126113
SL%AET		0.000126027
S%WGAQDT		0.000125682
SPGA%NSP		0.000124603
SLG%NTGQ		0.000124517
S%AVNYAE		0.000124085
%PRTDNYAE		0.000124042
R%WGGYAE		0.000123826
S%GNYAE		0.000123092
SA%QNSGNT		0.000122661
S%QGNTE		0.000122531
S%GNSD		0.000122445
S%GGQNT		0.000121582
S%GQNTGQ		0.000121409
SLAV%YAE		0.000121323
S%RDKNT		0.00012115
S%QDT		0.000120977
S%TGVAE		0.000120977
SLGG%AET		0.000120848
SGTG%SAET		0.000119898
SP%ISNER		0.000119726
S%EISNER		0.000119251
SLTGE%ER		0.000118949
SAD%E		0.000118733
SL%GNSD		0.000118604
SL%GFSNER		0.000118474
S%QGYE		0.000118258
SLDRV%AE		0.000118172
S%LGANTGQ		0.000117827
SGTGV%E		0.000117827
SSSGTG%A		0.000117784
SSSGTGL%		0.000117784
SLTG%E		0.000117654
S%GGAET		0.000117525
%GTGVAE		0.000117266
S%TGEGER		0.000116618
SL%NSD		0.000116532
SNWG%QDT		0.000116143
TYNQ		0.000116143
SL%RVHAE		0.000116057
SN%GAQDT		0.000116057
S%DRVHAE		0.000116014
SLTG%GER		0.000116014
SL%GEGER		0.000115928
SPDWGG%YAE		0.000115885
S%GTE		0.000115755
SNWGAQ%T		0.000115582
SL%GNTGQ		0.00011541
SFR%KNT		0.000114978
SG%GVAE		0.000114547
SPRT%NYAE		0.000114417
S%TANTE		0.000114288
SL%GANSD		0.000114029
S%GAE		0.000113727
T%RVSAET		0.000113381
S%TGGQDT		0.000113295
S%TGGYE		0.000113079
SAE%GSQNT		0.00011282
SL%GQDT		0.000112604
SP%TDNYAE		0.000112345
S%DWGGGYAE		0.000111957
SPDWG%GYAE		0.000111957
SP%WGGGYAE		0.000111914
%LGSAET		0.000111871
SPG%NYAE		0.000111612
SL%GLSYE		0.000111569
SL%TGQ		0.000111569
SL%GNTE		0.000111353
SLG%SSYE		0.000110921
S%QGANSD		0.000110878
S%GTTNER		0.000110792
SLGQG%TGQ		0.000110446
S%EQNSGNT		0.000110403
SAEQ%SGNT		0.000110403
S%GGQDT		0.000109669
SPR%DNYAE		0.00010954
S%RTDNYAE		0.000109411
LWGL		0.000109367
SL%SSYE		0.000109195
SA%GE		0.000109065
SP%SAET		0.000108893
S%GQGGTGQ		0.000108763
SLEG%SNER		0.000108763
SLSD%		0.000108504
SPG%QDT		0.000108504
SR%GGNTGQ		0.000108116
S%DWGGAET		0.000108029
SL%QGGTGQ		0.00010777
SADSGG%TGQ		0.000107468
SLE%FSNER		0.000107468
SAD%GGRTGQ		0.000107339
S%GTYNQA		0.000107253
SLG%GGTGQ		0.000107166
S%NQDT		0.00010695
SRTG%NTGQ		0.000106907
SLWG%SYE		0.000106346
SLG%ANTE		0.000106217
SL%GGQDT		0.000106001
S%TANSD		0.000105742
SAG%YE		0.000105699
RP%QGLSGNT		0.000105612
SPGTG%YE		0.00010544
T%TDSGNT		0.000105397
SL%GSQNT		0.000105224
SL%GGYE		0.000105138
SRTGG%TGQ		0.000104879
%RTGGNTGQ		0.000104836
S%EGFSNER		0.000104836
%RTDSGNT		0.000104447
SLGQ%GTGQ		0.000104188
SLEGF%NER		0.000104059
S%GNQDT		0.000103454
S%DSQNT		0.000103282
S%GGYE		0.000102937
S%GGGAET		0.000102634
SL%GANTE		0.000102634
SPD%AET		0.000102591
S%GE		0.000102289
SLGSAE%		0.000102117
SVRDWG%E		0.000101944
SL%ANTE		0.000101642
SL%GQNT		0.000101469
SLGG%AE		0.000101383
S%DNYAE		0.000101124
SL%NTE		0.000100822
SRTGGNTG%		0.000100822
SA%ANTE		0.000100735
SLG%QNT		0.000100735
S%SDE		0.000100649
SL%QDT		0.000100649
S%EWGSQNT		0.00010039
SAEWG%QNT		0.00010039
%AEWGSQNT		0.000100304
SL%NQDT		0.000100217
S%NSGNT		0.000100045
SL%GYAE		0.000100045
S%YE		9.98e-05
S%GGE		9.93e-05
SL%GTGAHA		9.92e-05
SL%NSGNT		9.91e-05
SLLG%NTGQ		9.9e-05
SL%GSSYE		9.89e-05
SP%DT		9.89e-05
SLRG%E		9.88e-05
SA%SAET		9.88e-05
S%GGSAET		9.84e-05
S%WGLSYE		9.79e-05
S%YNANTE		9.76e-05
SDY%ANTE		9.73e-05
SD%NANTE		9.72e-05
SPG%E		9.72e-05
S%QNT		9.7e-05
SPG%YE		9.69e-05
S%SSYE		9.64e-05
S%TGGAET		9.62e-05
S%LGGAET		9.6e-05
S%EDT		9.6e-05
SLTG%YAE		9.6e-05
SLVG%GTE		9.59e-05
%PEISNER		9.58e-05
SL%GVGTE		9.52e-05
S%GNT		9.5e-05
SLVGV%TE		9.49e-05
S%VGVGTE		9.44e-05
SPE%SNER		9.43e-05
SLGG%DT		9.41e-05
SA%QDT		9.39e-05
SLLGA%TGQ		9.38e-05
SAD%TGQ		9.37e-05
SLEG%E		9.32e-05
SPG%T		9.32e-05
S%TGYE		9.31e-05
SPEIS%ER		9.3e-05
S%WGSAET		9.3e-05
S%DSYE		9.28e-05
SLLG%AET		9.18e-05
S%DRGGNT		9.16e-05
S%DRNSD		9.15e-05
S%WGGQNT		9.13e-05
S%DNSGNT		9.09e-05
SAVQG%E		9.02e-05
S%DRAGNT		9.01e-05
S%GQNT		8.99e-05
SAGT%NER		8.97e-05
SLG%SQNT		8.96e-05
SADR%NTE		8.94e-05
SPDR%GNT		8.94e-05
SLG%SNER		8.93e-05
SA%GYE		8.9e-05
SA%ANSD		8.87e-05
%GTGGSAET		8.87e-05
S%GQGYE		8.86e-05
S%SSQNT		8.86e-05
SL%NT		8.85e-05
%VRDWGDE		8.81e-05
SPGD%		8.8e-05
S%QGASAET		8.8e-05
GD%YE		8.78e-05
SL%QGDNQA		8.74e-05
SL%GE		8.71e-05
SL%QNT		8.71e-05
SL%VSNER		8.71e-05
SRQ%E		8.71e-05
S%GNTE		8.68e-05
S%RGYE		8.68e-05
SLEQG%NQA		8.68e-05
SAETG%E		8.68e-05
SLGTGG%E		8.68e-05
SLQ%SAET		8.65e-05
S%DWGSSYE		8.63e-05
S%TGGSQNT		8.62e-05
SL%RNSD		8.62e-05
SLWG%QNT		8.6e-05
SLD%YE		8.6e-05
S%GQSSYE		8.56e-05
SA%YE		8.55e-05
S%GTANSD		8.53e-05
SGTG%NTGQ		8.52e-05
SVRD%GDE		8.52e-05
SAG%QDT		8.51e-05
S%GANSD		8.47e-05
S%DRANTE		8.47e-05
SD%YE		8.46e-05
SPGQG%E		8.44e-05
SPG%YAE		8.41e-05
SGTGG%AET		8.4e-05
%PGDT		8.39e-05
SL%GEDT		8.39e-05
SA%RDRDGE		8.37e-05
SL%TE		8.37e-05
SR%RE		8.36e-05
SG%GNTE		8.35e-05
GG%SD		8.33e-05
%GDSD		8.29e-05
G%DSD		8.29e-05
S%GQGAE		8.29e-05
KAGQ		8.26e-05
S%QNYAE		8.26e-05
SA%GAET		8.24e-05
S%GQNYAE		8.22e-05
SPGLG%QDT		8.2e-05
SLWGGQ%T		8.17e-05
GDAIRG%NTGQ		8.16e-05
S%GQNSD		8.16e-05
S%TGANTGQ		8.14e-05
SA%GGAET		8.13e-05
SAG%TNER		8.12e-05
SL%GGSAET		8.1e-05
SA%LTGQ		8.09e-05
SADWG%YAE		8.09e-05
SLDR%NTE		8.08e-05
SGTG%E		8.07e-05
SGQ%NTE		8.06e-05
SL%GGE		8.06e-05
SP%LGDQDT		8.06e-05
YF		8.06e-05
SAGG%E		8.04e-05
S%GSSYE		8e-05
S%GDE		7.99e-05
SL%GAET		7.99e-05
SAG%NTGQ		7.98e-05
SAE%NTE		7.97e-05
SAVQGG%		7.97e-05
S%GGYAE		7.97e-05
S%VQGGE		7.97e-05
SG%GGSAET		7.96e-05
SRD%YAE		7.96e-05
S%DWGDYAE		7.96e-05
SLRDWG%E		7.96e-05
SGG%QDT		7.94e-05
SL%QQDT		7.92e-05
%RDTSNQA		7.92e-05
G%E		7.91e-05
GGDS%		7.91e-05
SGT%NTGQ		7.91e-05
SLG%NQDT		7.91e-05
SPGQ%YE		7.89e-05
SAD%GGNSP		7.88e-05
SLD%NSD		7.87e-05
SADGG%NSP		7.87e-05
SLWGG%NT		7.87e-05
SL%GSGNT		7.86e-05
SLW%GQNT		7.86e-05
SAD%GGAET		7.85e-05
S%GGANTGQ		7.84e-05
SL%SYE		7.84e-05
SAG%QNT		7.82e-05
SLR%YE		7.82e-05
S%DRNTGQ		7.81e-05
SD%DT		7.81e-05
SAQG%SAET		7.81e-05
SLG%ANSD		7.79e-05
SLD%E		7.77e-05
SA%SYE		7.77e-05
SGTG%YAE		7.76e-05
SAGTGG%E		7.76e-05
S%RDWGGE		7.75e-05
SA%DT		7.75e-05
%AGTTNER		7.75e-05
%GQGNTE		7.73e-05
SLLGG%ET		7.73e-05
S%GTGGYAE		7.72e-05
SA%TTNER		7.71e-05
SAGTT%ER		7.71e-05
SLDR%GNT		7.71e-05
SL%ANTGQ		7.7e-05
SLG%GAET		7.7e-05
SLG%ET		7.69e-05
S%TANTGQ		7.68e-05
GDA%YE		7.67e-05
S%ETGSE		7.66e-05
SA%TGSE		7.66e-05
SADWG%QDT		7.65e-05
SAE%GSE		7.65e-05
SA%GASAET		7.64e-05
S%DQDT		7.63e-05
SA%QGNTE		7.62e-05
S%GGSQNT		7.62e-05
SL%QYE		7.61e-05
SADWG%AET		7.57e-05
SADGGGNS%		7.57e-05
SAKQG%E		7.54e-05
%QGANTE		7.54e-05
S%DSSQNT		7.52e-05
%LGGNYAE		7.51e-05
SGQG%TE		7.51e-05
S%GDQDT		7.5e-05
SA%NTGQ		7.5e-05
S%GGSSYE		7.48e-05
SLQ%ANSD		7.48e-05
SPG%GDQDT		7.48e-05
SL%TGGNTGQ		7.47e-05
S%QRE		7.47e-05
SLGG%YE		7.47e-05
SLG%DT		7.45e-05
S%EADSP		7.43e-05
S%DSSAET		7.42e-05
SAD%YE		7.41e-05
S%DGGGNSP		7.41e-05
SA%GGGNSP		7.41e-05
SLTG%YE		7.41e-05
S%GQGNTE		7.39e-05
SLD%YAE		7.39e-05
SLG%T		7.38e-05
SDR%QDT		7.38e-05
SLG%GAE		7.38e-05
SL%QYAE		7.37e-05
SLL%GAET		7.37e-05
GD%E		7.36e-05
SLG%SGNT		7.35e-05
SRD%YE		7.33e-05
S%GTGGDT		7.32e-05
SPGLGDQ%T		7.32e-05
%PGLGDQDT		7.31e-05
S%QGANTE		7.31e-05
S%DAE		7.3e-05
S%GGNTGQ		7.3e-05
S%GLGGRGDT		7.3e-05
SPGL%DQDT		7.3e-05
S%DWGQDT		7.29e-05
SAG%TGQ		7.29e-05
S%DWGYE		7.28e-05
SLGQG%E		7.27e-05
SL%ISNER		7.26e-05
S%GEDT		7.25e-05
SLG%AE		7.24e-05
SLG%SD		7.24e-05
SLGG%TGQ		7.22e-05
SLTGG%AE		7.21e-05
SL%GEE		7.21e-05
SAD%SQNT		7.18e-05
SLTGG%E		7.18e-05
SA%GSQNT		7.17e-05
SATGG%E		7.13e-05
S%GGSYE		7.13e-05
SPGT%NTE		7.13e-05
SA%WGDYAE		7.12e-05
SD%GSSYE		7.12e-05
SA%QNTE		7.11e-05
SLGG%QDT		7.11e-05
CS		7.11e-05
SGP%NT		7.1e-05
SAE%GGYAE		7.09e-05
S%GGAE		7.06e-05
S%TGNYAE		7.06e-05
SLKTG%NTGQ		7.06e-05
SL%GGKAGQ		7.05e-05
SAGT%NTE		7.04e-05
SA%TGGRQDT		7.03e-05
SLSGG%AGQ		7.03e-05
SAVTGG%QDT		7.02e-05
SQGLGGR%DT		7.01e-05
SAD%ANTE		7e-05
SA%PNTE		7e-05
SPGTGG%E		7e-05
S%GANTE		6.99e-05
%GGSAET		6.98e-05
S%TGEE		6.98e-05
SAD%GYE		6.98e-05
SGT%NTE		6.96e-05
R%NTE		6.95e-05
SDR%E		6.92e-05
GD%GGQNT		6.91e-05
SF%TANTE		6.91e-05
S%DWGGYE		6.87e-05
SPG%DT		6.87e-05
S%NTE		6.87e-05
%PDSAET		6.86e-05
SLQG%E		6.85e-05
SQGLGGRG%T		6.85e-05
S%GTISNER		6.83e-05
SPD%YE		6.83e-05
S%GQDT		6.81e-05
S%TGNTGQ		6.8e-05
RDWG%YE		6.79e-05
SPDS%ET		6.79e-05
GDA%E		6.78e-05
TG%SAET		6.78e-05
S%DNYE		6.75e-05
S%DWGSAET		6.75e-05
SLA%SAET		6.75e-05
SA%AE		6.73e-05
SGTGG%AE		6.73e-05
SP%GYE		6.73e-05
SL%GAE		6.72e-05
SL%SGNT		6.71e-05
SPDSAE%		6.69e-05
SRDRG%E		6.69e-05
S%GTNTE		6.69e-05
S%DNQDT		6.69e-05
S%GTTNSD		6.67e-05
SADG%		6.66e-05
SLQ%T		6.66e-05
TLY		6.65e-05
SLGG%QNT		6.64e-05
SLAG%AET		6.64e-05
SL%GGNYAE		6.63e-05
SQD%GGNTGQ		6.63e-05
S%DRGDT		6.63e-05
SAD%DT		6.63e-05
SA%GSAET		6.62e-05
SLGGNYA%		6.61e-05
SLGGN%AE		6.6e-05
SLGGNY%E		6.6e-05
SQ%PGGNTGQ		6.59e-05
SDGG%NYAE		6.58e-05
S%GGENYAE		6.58e-05
SES%NTE		6.57e-05
SQDPG%NTGQ		6.57e-05
S%DPGGNTGQ		6.57e-05
SQDPGG%TGQ		6.57e-05
SD%AET		6.56e-05
SDAR%RAE		6.55e-05
SDARV%AE		6.55e-05
SDARVRA%		6.55e-05
SD%RVRAE		6.54e-05
SPGLG%YE		6.54e-05
S%GTGGAET		6.53e-05
SA%GGYE		6.52e-05
SLGGQ%T		6.52e-05
SLT%NSD		6.52e-05
SPGQ%E		6.51e-05
SLLG%YAE		6.5e-05
SPGT%NQA		6.5e-05
SAA%YE		6.5e-05
SPG%ANTGQ		6.5e-05
SGTG%DT		6.48e-05
SAGG%AET		6.48e-05
SDG%ENYAE		6.47e-05
SLG%GNYAE		6.47e-05
SLQG%NSD		6.47e-05
R%GANTE		6.47e-05
SLGG%GNT		6.47e-05
SGT%ANTGQ		6.46e-05
S%AET		6.44e-05
S%DSYAE		6.44e-05
S%DWGGYAE		6.44e-05
GDAG%E		6.43e-05
S%GTANTGQ		6.43e-05
SL%GDE		6.43e-05
SP%GNTE		6.43e-05
S%ET		6.42e-05
S%GTGAYE		6.42e-05
SG%GGYAE		6.42e-05
SAGQG%E		6.41e-05
SLG%GYAE		6.41e-05
S%DTSNER		6.4e-05
SAG%SAET		6.4e-05
SFGT%NTE		6.4e-05
SADR%E		6.4e-05
S%AGSAET		6.39e-05
SD%GENYAE		6.38e-05
S%EANSD		6.37e-05
SLDRG%NT		6.37e-05
S%TVSNER		6.36e-05
SAD%GGYAE		6.36e-05
SLGTG%YE		6.36e-05
SLT%NTGQ		6.35e-05
SP%GANTGQ		6.35e-05
S%TGNSD		6.34e-05
SADLGG%		6.34e-05
%E		6.33e-05
SGD%SNER		6.33e-05
SAG%NYAE		6.31e-05
S%GRNYAE		6.31e-05
SA%WGGYAE		6.31e-05
S%GDTGQ		6.3e-05
SPG%QNT		6.3e-05
S%TGNTE		6.29e-05
S%GQGAET		6.28e-05
S%DRLGVNQDT		6.28e-05
S%GNTGQ		6.27e-05
SA%GAE		6.27e-05
SAEP%TE		6.27e-05
SLQGA%SD		6.27e-05
SGTGG%E		6.25e-05
SA%E		6.25e-05
S%LGASAET		6.24e-05
SL%SSAET		6.24e-05
SGTG%YE		6.23e-05
SL%GNT		6.23e-05
S%TGAET		6.23e-05
SGG%SGNT		6.23e-05
SAG%SQNT		6.22e-05
SL%YSAET		6.21e-05
SPG%GAET		6.21e-05
SAGLG%DT		6.2e-05
S%GLENT		6.18e-05
SAQGA%AET		6.18e-05
SL%RGGNT		6.18e-05
S%TGYAE		6.18e-05
SD%GGRAET		6.17e-05
SAQGASA%T		6.17e-05
SD%NTE		6.17e-05
S%RQGNTE		6.16e-05
SF%NYAE		6.16e-05
SADWGGA%T		6.16e-05
SAE%NSD		6.16e-05
S%DSSYE		6.15e-05
SG%GANTGQ		6.15e-05
RQGA%TE		6.15e-05
SPG%GYE		6.15e-05
SLE%YE		6.15e-05
SAGQ%TE		6.14e-05
SP%DWGYE		6.14e-05
SLQGANS%		6.13e-05
SLGA%T		6.12e-05
SLGG%NT		6.12e-05
SLR%SAET		6.12e-05
%GTGGYAE		6.11e-05
R%SQNT		6.11e-05
%LGLGSAET		6.08e-05
SA%GNQDT		6.08e-05
RQG%NTE		6.08e-05
S%TGGQNT		6.08e-05
SL%TGGYE		6.07e-05
SPGTG%YAE		6.07e-05
S%RGSAET		6.06e-05
S%TGGNYAE		6.06e-05
GD%DSSQNT		6.03e-05
SGTGG%QDT		6.03e-05
S%GSSAET		6.02e-05
SGQGNT%		6.02e-05
SFG%ANTE		6.02e-05
S%GRNTE		6e-05
S%GASAET		6e-05
S%WGNYAE		6e-05
SAD%GLSYE		6e-05
SA%EDT		5.99e-05
SIGL		5.99e-05
S%GRENT		5.98e-05
SA%QNTGQ		5.98e-05
SGTG%QDT		5.98e-05
S%DRGQNT		5.97e-05
GDGDSSQ%T		5.96e-05
SLSY%		5.96e-05
S%GTTSAET		5.95e-05
SLGAE%		5.95e-05
S%NYAE		5.94e-05
SFNRVG%		5.94e-05
%LSYE		5.93e-05
%ANTGQ		5.93e-05
S%DRGNTE		5.92e-05
SD%GYE		5.92e-05
GDR%E		5.91e-05
SAD%GNYAE		5.91e-05
SG%VAET		5.91e-05
SL%GNQDT		5.9e-05
SPGQ%TE		5.9e-05
SPQG%E		5.9e-05
%FGTANTE		5.9e-05
S%GNSGNT		5.89e-05
SFGTAN%E		5.87e-05
S%DRGYE		5.85e-05
S%GGTE		5.85e-05
SLGQ%E		5.85e-05
S%DWGSQNT		5.85e-05
SAG%DT		5.85e-05
SP%SQNT		5.85e-05
RQ%ANTE		5.84e-05
S%EPNTE		5.84e-05
SAD%GDYAE		5.83e-05
SARQ%NTE		5.83e-05
SL%QNTE		5.82e-05
%LDRGGNT		5.82e-05
%LTGEE		5.82e-05
S%GLGKDT		5.82e-05
SPD%GGNT		5.82e-05
SLA%GDTGQ		5.8e-05
S%PVAET		5.8e-05
SA%WGGAET		5.8e-05
RQG%NT		5.79e-05
S%NRVGQ		5.79e-05
S%SSAET		5.79e-05
SFQ%YAE		5.79e-05
S%LGGQDT		5.79e-05
%ADWGGAET		5.78e-05
SAGT%TE		5.78e-05
SGT%NSD		5.78e-05
RQGANT%		5.78e-05
SARQG%TE		5.78e-05
S%DRNTE		5.77e-05
S%GPSGNT		5.77e-05
S%GQANTE		5.77e-05
RQGAN%E		5.77e-05
S%GTTNTE		5.77e-05
SL%GTE		5.77e-05
SL%NYE		5.77e-05
S%DRDTE		5.75e-05
S%DRYAE		5.74e-05
SA%QNT		5.74e-05
SP%GGANSD		5.74e-05
SLGQNS%		5.72e-05
SPG%SNER		5.72e-05
SLS%YE		5.72e-05
SG%TSNER		5.71e-05
SL%QGDTGQ		5.71e-05
S%GQSQNT		5.71e-05
S%QYE		5.7e-05
SA%GEDT		5.7e-05
SL%GSYE		5.7e-05
TGG%AET		5.69e-05
S%DTVTE		5.69e-05
S%KNSD		5.69e-05
SADT%TE		5.69e-05
%LGNYAE		5.68e-05
S%RGQDT		5.68e-05
SA%GGQDT		5.68e-05
S%YAE		5.67e-05
SLD%GGNT		5.67e-05
SLDWG%YE		5.67e-05
S%QNTE		5.65e-05
SLG%TE		5.65e-05
S%MGGRAET		5.65e-05
S%LGNYAE		5.65e-05
SLGQ%DT		5.65e-05
GD%GYE		5.64e-05
S%EGGAPYE		5.64e-05
SA%GGAPYE		5.63e-05
SAD%GQNT		5.63e-05
SLE%YAE		5.62e-05
%DWGPYE		5.62e-05
SAEG%QA		5.62e-05
SAEGG%PYE		5.62e-05
%LGAET		5.62e-05
SAEGGA%YE		5.62e-05
SAPGTE%TGQ		5.62e-05
SS%YE		5.61e-05
SRDWG%E		5.61e-05
RTL		5.6e-05
SQG%E		5.6e-05
SADWGG%ET		5.6e-05
S%GVE		5.59e-05
S%GDYAE		5.59e-05
SG%QDT		5.59e-05
SL%RSSYE		5.59e-05
SAD%GGYE		5.58e-05
S%GTGNTE		5.58e-05
S%MDWGYE		5.58e-05
G%YE		5.57e-05
%GTGANTGQ		5.56e-05
S%GTSAET		5.55e-05
SLT%GYAE		5.55e-05
CT		5.55e-05
S%GGNSD		5.55e-05
GD%		5.55e-05
SLDRGG%T		5.55e-05
CAS		5.54e-05
SLGT%NSD		5.54e-05
SPG%ANTE		5.54e-05
S%TGGE		5.53e-05
S%QQDT		5.53e-05
SL%GDQDT		5.52e-05
S%LGGANSD		5.52e-05
SL%GGTE		5.52e-05
SLS%NTE		5.52e-05
SGTGG%DT		5.52e-05
SLDR%SD		5.52e-05
SPL%GANSD		5.52e-05
S%DRGE		5.51e-05
S%PENT		5.51e-05
SA%GNYAE		5.51e-05
SESGA%TGQ		5.51e-05
SLSGG%AE		5.51e-05
SPLG%ANSD		5.51e-05
SA%GGGNTGQ		5.5e-05
%ESGAYTGQ		5.5e-05
SLTGGY%E		5.5e-05
SP%TGGYAE		5.49e-05
S%DE		5.49e-05
SRD%SNER		5.49e-05
%LGGYE		5.48e-05
S%QANTE		5.48e-05
S%GAGNT		5.48e-05
SP%GNYAE		5.48e-05
GD%GGSAET		5.47e-05
S%TINYAE		5.47e-05
S%AE		5.47e-05
%RGDE		5.46e-05
S%RGE		5.46e-05
%LGSSYE		5.46e-05
SLGG%SAET		5.46e-05
SGDWG%SYE		5.45e-05
GDG%DTGQ		5.45e-05
S%GTGYAE		5.45e-05
SAG%DTGQ		5.44e-05
SLAQG%TGQ		5.44e-05
R%WGPYE		5.44e-05
S%AQGDTGQ		5.44e-05
SPDWG%YE		5.44e-05
S%GVQDT		5.43e-05
SLAGSAE%		5.43e-05
SPG%GAYE		5.43e-05
GD%GE		5.43e-05
S%DIYE		5.43e-05
SLR%NSD		5.43e-05
SGP%AET		5.42e-05
SLRG%AET		5.42e-05
S%NER		5.41e-05
SLG%GGYE		5.41e-05
S%GRSSYE		5.41e-05
SGT%YE		5.41e-05
SSG%QDT		5.41e-05
S%LGGYE		5.4e-05
SLDRNS%		5.39e-05
SLSG%E		5.39e-05
SPG%SQNT		5.39e-05
SPGQN%E		5.39e-05
SGT%SNER		5.38e-05
S%TTNSD		5.37e-05
SAAG%GNTGQ		5.37e-05
SLG%GQDT		5.37e-05
S%ANTGQ		5.36e-05
S%GQYNSP		5.34e-05
SEG%ENT		5.34e-05
SLR%SQNT		5.34e-05
S%DRENTE		5.34e-05
SG%PSGNT		5.34e-05
SD%GNYAE		5.33e-05
SG%GGQDT		5.33e-05
SLG%ANTGQ		5.33e-05
SLEG%YAE		5.32e-05
T%GSAET		5.32e-05
S%DTE		5.31e-05
SAD%QNT		5.31e-05
SPG%GGYAE		5.31e-05
SA%SGNT		5.31e-05
SPG%TE		5.3e-05
%PGQNTE		5.3e-05
STG%QDT		5.3e-05
SL%RENTE		5.29e-05
SL%TGGAET		5.29e-05
SL%GAGNT		5.29e-05
SLG%GNT		5.29e-05
SLGG%SYE		5.29e-05
SLG%TGQ		5.28e-05
SLRG%DT		5.28e-05
T%GLGSAET		5.28e-05
SAGT%YAE		5.28e-05
SAR%GNTE		5.27e-05
SAD%NTE		5.27e-05
SAG%GKDT		5.27e-05
SA%TGQ		5.27e-05
SG%ENT		5.27e-05
SAG%GAE		5.26e-05
SLLGG%SYE		5.26e-05
SGDW%SSYE		5.25e-05
S%RAET		5.25e-05
S%SGNTE		5.25e-05
SLE%T		5.25e-05
SAA%NTE		5.24e-05
SP%TGSSAET		5.24e-05
SAEWG%YAE		5.24e-05
FC		5.23e-05
SAD%AET		5.23e-05
SL%RNTE		5.23e-05
S%DGE		5.22e-05
SA%RANTE		5.22e-05
SLRGY%		5.22e-05
SP%RNYAE		5.22e-05
SD%GQNT		5.21e-05
S%PGSSYE		5.21e-05
SA%TE		5.21e-05
SL%QNTGQ		5.21e-05
SDRG%E		5.21e-05
SPGG%TE		5.2e-05
SPGQ%NER		5.2e-05
%DRYE		5.19e-05
S%GQGNSD		5.19e-05
SL%QNSD		5.19e-05
SP%QNTE		5.19e-05
SPGR%YAE		5.19e-05
SLGQ%TE		5.19e-05
SR%GNYAE		5.19e-05
RDWG%AE		5.18e-05
SE%GNTE		5.18e-05
SG%QNT		5.17e-05
SLG%		5.17e-05
SLLGG%AE		5.17e-05
SP%NTE		5.17e-05
SLT%NTE		5.17e-05
SLGTG%QNT		5.16e-05
SA%GNTGQ		5.16e-05
SPDWG%YAE		5.15e-05
S%GLGNYAE		5.14e-05
SPGTG%DT		5.14e-05
SL%NTGQ		5.14e-05
SGTGA%TGQ		5.14e-05
SPG%AET		5.13e-05
SA%GGLE		5.12e-05
SLGT%NTE		5.12e-05
SGT%QDT		5.11e-05
S%GQGNER		5.11e-05
%LDRNSD		5.11e-05
SD%AE		5.11e-05
SLDRN%D		5.11e-05
S%VGGLE		5.1e-05
SYW%SAET		5.1e-05
S%AANTE		5.09e-05
SRT%NSD		5.09e-05
SGTG%AET		5.08e-05
SLGA%		5.08e-05
R%NSGNT		5.08e-05
SAVGG%E		5.07e-05
S%GGNQDT		5.06e-05
SLD%		5.05e-05
SPGTGA%E		5.05e-05
S%AGGGNTGQ		5.05e-05
S%RGNYAE		5.05e-05
SA%GGNYAE		5.05e-05
SPGTGG%AE		5.05e-05
SLR%E		5.04e-05
S%ANTE		5.04e-05
S%EWGGYAE		5.03e-05
%DNTE		5.03e-05
%PGQGAET		5.03e-05
SAEWGGY%E		5.02e-05
SG%ANTGQ		5.02e-05
SLDRE%TE		5.02e-05
S%EGYE		5.02e-05
SL%GGSYE		5.02e-05
S%DSGNT		5.01e-05
SAGQ%TGQ		5.01e-05
SAGQN%E		5.01e-05
SA%ANSYNSP		5.01e-05
SA%LGKDT		5e-05
S%EGRQDT		4.99e-05
SAE%NSYNSP		4.99e-05
SA%LGAYE		4.98e-05
SAG%TSGNT		4.98e-05
SPTG%E		4.97e-05
S%GYQDT		4.97e-05
SP%RAGNT		4.97e-05
%DE		4.96e-05
SPRLG%NYAE		4.96e-05
%AGQNTE		4.95e-05
SADWG%YE		4.95e-05
SL%YAE		4.95e-05
%LGAE		4.95e-05
SLGT%NTGQ		4.94e-05
RQG%QNT		4.94e-05
SGD%GSSYE		4.94e-05
SL%GGAE		4.94e-05
SL%GASAET		4.93e-05
SL%KNTGQ		4.93e-05
TC		4.93e-05
SLGG%SD		4.93e-05
S%DRDE		4.92e-05
S%DWGAQDT		4.92e-05
SARLG%YE		4.92e-05
SLD%SGNT		4.92e-05
%SQNT		4.92e-05
SAD%GDT		4.92e-05
SAG%AET		4.91e-05
SAGQG%TE		4.91e-05
S%QGSQNT		4.9e-05
SAD%NTGQ		4.9e-05
S%EANSYNSP		4.9e-05
SAESWGG%E		4.9e-05
SR%SQNT		4.9e-05
S%GQISNER		4.89e-05
SLR%DAE		4.89e-05
SA%SWGGGE		4.89e-05
SY%GSAET		4.89e-05
SDAGY%		4.88e-05
%GDWGSSYE		4.88e-05
SFT%NYAE		4.87e-05
SPGQNT%		4.87e-05
%RTGGQDT		4.87e-05
S%GTGQ		4.87e-05
SLAG%E		4.87e-05
S%		4.86e-05
SADWGG%E		4.86e-05
SD%GGNQDT		4.86e-05
%YWGSAET		4.86e-05
SP%YE		4.86e-05
R%		4.86e-05
SLGGS%NT		4.86e-05
S%RVSNER		4.85e-05
SGDWGS%YE		4.85e-05
SYWG%AET		4.85e-05
SG%E		4.83e-05
SL%TDAE		4.83e-05
S%RNTE		4.83e-05
SL%GDYAE		4.83e-05
S%DKYE		4.82e-05
SAGQ%NTE		4.82e-05
S%GGGQDT		4.81e-05
S%TSQNT		4.81e-05
SPG%SSYE		4.8e-05
SPGG%T		4.8e-05
S%NSAET		4.8e-05
SADR%TE		4.8e-05
SL%SSQNT		4.8e-05
S%TGGPE		4.8e-05
SADR%TGQ		4.79e-05
SAGD%		4.79e-05
SL%GGDT		4.79e-05
SSG%E		4.79e-05
G%NTE		4.78e-05
SD%GE		4.78e-05
SD%GGAET		4.77e-05
SDRVQ%T		4.77e-05
SD%GQDT		4.77e-05
SL%KNTE		4.77e-05
SPDRA%NT		4.77e-05
%LDWGQDT		4.76e-05
S%RDWGYE		4.76e-05
SD%E		4.76e-05
SSG%NYAE		4.76e-05
SA%TGGYE		4.76e-05
SDAG%T		4.76e-05
SA%NRDGNT		4.75e-05
SAD%GGQNT		4.75e-05
T%GDE		4.75e-05
SA%GGQNT		4.75e-05
S%LGYE		4.74e-05
SL%GGNSYE		4.74e-05
S%GVSNER		4.73e-05
SA%SSQNT		4.73e-05
SA%GANTGQ		4.73e-05
SAG%RDGNT		4.73e-05
SG%GYE		4.73e-05
SLEG%QDT		4.73e-05
%PGQYE		4.73e-05
GDAGG%AET		4.73e-05
SG%ANTE		4.72e-05
SSGTG%YE		4.72e-05
%DDANTE		4.72e-05
S%GGGYAE		4.72e-05
SDPG%SYE		4.72e-05
SGRDWG%E		4.72e-05
%SAET		4.71e-05
S%RVQDT		4.7e-05
SAGT%NTGQ		4.7e-05
S%QANTGQ		4.7e-05
SDP%SSYE		4.7e-05
SPGQ%NTE		4.69e-05
S%GISNER		4.69e-05
SP%QNT		4.69e-05
TRG%E		4.69e-05
RD%GDAET		4.68e-05
SA%QGAE		4.68e-05
SDG%YNQA		4.68e-05
SLGD%		4.68e-05
SPWTG%SAET		4.68e-05
S%ENTGQ		4.67e-05
SA%YNSP		4.67e-05
SLNS%NT		4.67e-05
%LGGGAET		4.67e-05
S%TGSSYE		4.67e-05
SLGQQ%T		4.67e-05
SL%RDE		4.67e-05
SADWGA%DT		4.66e-05
SP%SYE		4.66e-05
S%DRYE		4.66e-05
S%GQGYAE		4.66e-05
S%GTGGSAET		4.66e-05
SLRTD%E		4.66e-05
SP%AET		4.65e-05
S%RLGYNYAE		4.65e-05
SP%T		4.65e-05
S%TSAET		4.64e-05
SLA%YE		4.64e-05
SG%NYAE		4.64e-05
SPT%NSD		4.64e-05
S%TISNER		4.64e-05
SLGR%SYE		4.64e-05
SPGQQ%T		4.64e-05
SL%GSNER		4.63e-05
SLGQ%YE		4.63e-05
SD%TYNQA		4.63e-05
S%GQYAE		4.62e-05
S%RLGAYE		4.62e-05
SP%LGYNYAE		4.62e-05
SLE%SQNT		4.62e-05
SRDW%YE		4.62e-05
%LGGSAET		4.61e-05
SAR%GAYE		4.61e-05
SLGTG%YAE		4.61e-05
SPG%NER		4.61e-05
SGPE%T		4.61e-05
S%GLGGRE		4.6e-05
SL%DWGDE		4.6e-05
SLGQ%NTE		4.6e-05
%DRVQDT		4.59e-05
SLG%GYE		4.59e-05
SLGNS%		4.59e-05
SAT%AET		4.58e-05
S%RGQNT		4.58e-05
SA%TANTE		4.58e-05
S%DWGEDT		4.57e-05
SA%GDT		4.57e-05
S%LNYAE		4.57e-05
SA%ANTGQ		4.57e-05
SLR%QDT		4.57e-05
S%QANSD		4.57e-05
SA%WGAQDT		4.57e-05
SLGN%AE		4.57e-05
SAGG%NT		4.56e-05
%DWGGQNT		4.55e-05
S%GTGNYAE		4.55e-05
S%QGSAET		4.55e-05
S%RE		4.55e-05
SADRG%E		4.55e-05
S%DSSNER		4.55e-05
SA%NQDT		4.54e-05
SAG%SYE		4.54e-05
SPGRNY%E		4.54e-05
S%GENT		4.53e-05
SAD%AE		4.53e-05
SD%VQDT		4.53e-05
%QGENT		4.53e-05
GTGGSQ%T		4.52e-05
S%WTGSSAET		4.52e-05
SAGQ%AE		4.52e-05
SL%GGSQNT		4.52e-05
SLGGG%ET		4.52e-05
SLS%NT		4.52e-05
SA%AET		4.51e-05
S%QSSYE		4.51e-05
SP%NYAE		4.51e-05
S%VGGAET		4.51e-05
SADWGAQ%T		4.51e-05
S%GGGQNT		4.5e-05
S%SANTE		4.5e-05
SAGQN%GQ		4.5e-05
SDAG%E		4.49e-05
SL%GGIAE		4.49e-05
SLGGGA%T		4.49e-05
SLL%YAE		4.49e-05
%LGNSD		4.48e-05
S%GLGGVGQDT		4.48e-05
S%GNRDGNT		4.48e-05
S%QGNYAE		4.48e-05
SD%GTGDAE		4.48e-05
SIGLGG%GQDT		4.48e-05
SL%GQGGNT		4.48e-05
SLDR%GE		4.48e-05
SLG%GQNT		4.48e-05
SPDWG%NT		4.48e-05
S%RTDAE		4.48e-05
SADRA%TE		4.48e-05
SIGLGGV%QDT		4.48e-05
SLG%GE		4.48e-05
SLGTGLQ%T		4.48e-05
SP%QYE		4.48e-05
SPGT%NSD		4.48e-05
SL%TGLQNT		4.47e-05
SAGG%YE		4.46e-05
SDA%E		4.46e-05
GTGG%QDT		4.46e-05
S%ASYE		4.46e-05
S%NSD		4.46e-05
SAG%GAET		4.46e-05
SLEQ%AE		4.46e-05
SLGGA%T		4.46e-05
%DAGE		4.45e-05
S%GDSD		4.45e-05
S%DRGQDT		4.45e-05
SL%DSGNT		4.45e-05
SLG%NT		4.45e-05
S%DT		4.45e-05
SA%NTE		4.45e-05
SAG%SSYE		4.44e-05
S%RGQGGNT		4.44e-05
S%TGEDT		4.44e-05
SR%NYAE		4.44e-05
S%GQANSD		4.43e-05
SA%GGPE		4.43e-05
SDEGTG%AE		4.43e-05
SADQ%T		4.42e-05
SLGG%NTE		4.42e-05
S%GSQDT		4.42e-05
SARLGA%E		4.42e-05
SLDR%E		4.42e-05
%SSQNT		4.42e-05
SL%GDTGQ		4.42e-05
SLGNY%E		4.42e-05
SL%RGQDT		4.41e-05
SLGNYA%		4.41e-05
S%GSYE		4.41e-05
S%TNTE		4.41e-05
SLGTG%E		4.41e-05
SAGG%YAE		4.4e-05
SLGGGAE%		4.4e-05
SADR%QNT		4.4e-05
SLGQ%T		4.39e-05
SR%SAET		4.39e-05
SS%DT		4.39e-05
GD%DT		4.39e-05
SAD%SAET		4.39e-05
%DNYAE		4.39e-05
SSGT%YAE		4.39e-05
SG%YE		4.38e-05
SL%SD		4.38e-05
SLGT%NER		4.38e-05
STG%YE		4.37e-05
%GTGGSQNT		4.37e-05
RQG%E		4.36e-05
S%GGANTE		4.36e-05
S%RDSAET		4.36e-05
SL%WGQDT		4.36e-05
SRD%QDT		4.36e-05
T%GGAET		4.36e-05
SLTGG%DT		4.35e-05
%NTGQ		4.35e-05
GDN%E		4.35e-05
SLGQN%E		4.35e-05
%GTANTE		4.34e-05
%GTGGAET		4.34e-05
SA%NSGNT		4.34e-05
SLGTGG%YAE		4.34e-05
SLVG%GQDT		4.34e-05
%GQGQNT		4.34e-05
SD%SAET		4.34e-05
SAG%T		4.33e-05
SLR%SNER		4.33e-05
%LGSQNT		4.32e-05
%PGQQDT		4.32e-05
SA%SSYE		4.32e-05
SPDR%E		4.32e-05
%PGGNTE		4.32e-05
SSQ%T		4.31e-05
RDD%NTE		4.31e-05
S%DRGGAET		4.31e-05
S%RDNYAE		4.31e-05
SP%TGTNER		4.31e-05
SPG%NTGQ		4.31e-05
SPG%TGQ		4.31e-05
S%QGAGNT		4.3e-05
SADS%NT		4.3e-05
SAGQ%E		4.3e-05
SAR%SQNT		4.3e-05
SL%TANSD		4.29e-05
SLGQ%NSD		4.29e-05
S%EQYAE		4.29e-05
S%LGEDT		4.29e-05
S%RGRE		4.29e-05
%DSYE		4.29e-05
%LQSSYE		4.29e-05
SAGTG%NTGQ		4.29e-05
SG%GGAET		4.29e-05
SPGT%AYE		4.29e-05
SPGTGAY%		4.29e-05
%LQNT		4.28e-05
%PGTGAYE		4.28e-05
S%GGTGGSQNT		4.28e-05
SLGGG%E		4.28e-05
SAG%PET		4.28e-05
SL%ASAET		4.28e-05
S%ANSD		4.27e-05
SA%GTGGSQNT		4.27e-05
%LGQQDT		4.27e-05
S%SGGIAE		4.27e-05
SL%GGRAE		4.27e-05
%RDRGNTGQ		4.26e-05
%DWGDAE		4.26e-05
S%GQPET		4.26e-05
S%QGYNSP		4.26e-05
SPGGD%		4.26e-05
SSG%ENT		4.26e-05
FCA		4.26e-05
S%AGYE		4.26e-05
YFC		4.26e-05
GDWG%QNT		4.25e-05
SAG%TE		4.25e-05
SARTGG%E		4.25e-05
SGTGGA%T		4.25e-05
%DWGSAET		4.24e-05
S%RGSQNT		4.24e-05
S%RGGYAE		4.24e-05
SGT%YAE		4.24e-05
SLDWG%AET		4.23e-05
SRD%GYE		4.23e-05
S%TGSNER		4.23e-05
SL%RSQNT		4.23e-05
SA%GGSQNT		4.23e-05
SLDRV%E		4.22e-05
GD%TE		4.22e-05
SPGGN%E		4.22e-05
%ADSAET		4.21e-05
S%RGAET		4.21e-05
S%TDSGNT		4.21e-05
SPGGNT%		4.21e-05
SLD%GSQNT		4.21e-05
SADSA%T		4.2e-05
SLQ%YAE		4.2e-05
SAD%GGQDT		4.2e-05
SPQGA%TGQ		4.2e-05
S%GQTE		4.2e-05
S%TGGSYE		4.2e-05
SLDRG%E		4.19e-05
%ADRANTE		4.19e-05
S%GGTGQ		4.19e-05
SAV%GAET		4.18e-05
SLSGGI%E		4.18e-05
S%DRAET		4.18e-05
SLRDWGD%		4.17e-05
SPG%SAET		4.17e-05
SPGT%NTGQ		4.17e-05
GDWGGQ%T		4.16e-05
SLGTG%AE		4.16e-05
SLRD%GDE		4.16e-05
SPG%GNT		4.16e-05
S%RGNSD		4.16e-05
SA%LGGR		4.16e-05
SD%GAET		4.16e-05
SLS%GIAE		4.16e-05
S%GSDTGQ		4.16e-05
S%GANTGQ		4.15e-05
SLGGS%E		4.15e-05
SLGLG%YAE		4.15e-05
SS%NT		4.15e-05
S%VQDT		4.15e-05
SAG%GNTE		4.15e-05
SAD%NT		4.14e-05
SR%GGAET		4.14e-05
GKYS		4.14e-05
SFLG%SAET		4.14e-05
SPGQ%DT		4.14e-05
SLR%NTE		4.13e-05
SWGQG%AE		4.13e-05
S%TGDE		4.13e-05
SAT%NTE		4.13e-05
SD%GTE		4.13e-05
SLGG%TE		4.13e-05
S%GTGEDT		4.12e-05
S%SGGSAET		4.12e-05
SL%DQDT		4.12e-05
SLSGG%AET		4.12e-05
S%GYAE		4.12e-05
SAG%SNER		4.12e-05
RDWGD%E		4.11e-05
SL%DYAE		4.11e-05
RQGRQ%T		4.11e-05
S%QGANTGQ		4.11e-05
SP%GDE		4.11e-05
S%GLGQDT		4.1e-05
SL%TSAET		4.1e-05
S%TGANTE		4.1e-05
FCAS		4.1e-05
S%LGSQNT		4.1e-05
S%WGQDT		4.1e-05
SP%TE		4.1e-05
LC		4.09e-05
SLQ%YE		4.09e-05
S%GSGNT		4.09e-05
S%QGAET		4.08e-05
RTG%E		4.08e-05
SD%NSD		4.08e-05
SE%ANTE		4.08e-05
R%QFSNER		4.07e-05
S%GDTE		4.07e-05
SAG%ISNER		4.07e-05
SAG%NT		4.07e-05
SLRG%SD		4.07e-05
S%VGNQDT		4.07e-05
%GTANSD		4.07e-05
S%DLGGR		4.07e-05
S%RGDT		4.07e-05
S%RQANTE		4.07e-05
SAAG%E		4.07e-05
SPG%YNSP		4.07e-05
S%WGSQNT		4.06e-05
SGRD%GGE		4.06e-05
%PGGDT		4.06e-05
SL%DTE		4.06e-05
SPTG%QDT		4.06e-05
%QGRQNT		4.05e-05
GD%QYE		4.05e-05
S%DRNYAE		4.05e-05
SLGSQ%T		4.05e-05
SAGQ%ET		4.05e-05
SG%AET		4.05e-05
SLG%GGNYAE		4.05e-05
SLGS%NT		4.05e-05
SLGT%YNSP		4.05e-05
SLRG%GNT		4.05e-05
SPGG%E		4.05e-05
SPGG%NTGQ		4.05e-05
%GTGGYE		4.04e-05
%RGNSGNT		4.04e-05
SPD%SAET		4.04e-05
SPG%ANSD		4.04e-05
%LGGQDT		4.04e-05
S%LGGYAE		4.04e-05
SAQG%E		4.03e-05
SLEGQG%T		4.03e-05
SA%TGGSE		4.03e-05
SAD%SGNT		4.03e-05
RQGE%T		4.02e-05
SAD%GNT		4.02e-05
SAGTG%TE		4.02e-05
SLR%NTGQ		4.02e-05
SPDWG%AET		4.02e-05
R%GRQNT		4.02e-05
SLPRQGGNQD%		4.02e-05
SF%GASAET		4.01e-05
SL%DSAET		4.01e-05
SLPRQGGNQ%T		4.01e-05
YFCA		4.01e-05
R%GENT		4.01e-05
SD%GSQNT		4.01e-05
SDR%NYAE		4.01e-05
SLED%		4.01e-05
S%QGSGNT		4e-05
S%YNSP		4e-05
SL%SYAE		4e-05
SLQ%SNER		4e-05
%LGGQNT		4e-05
S%DQNT		4e-05
SA%GDE		3.99e-05
SLGGSAE%		3.99e-05
%AGQGAE		3.98e-05
S%GLGGYE		3.98e-05
SPG%GGYE		3.98e-05
SPGQ%AET		3.98e-05
S%GTGGSQNT		3.98e-05
SL%WGSQNT		3.98e-05
SLD%GQDT		3.98e-05
SLGGSA%T		3.98e-05
S%QGDT		3.98e-05
S%RDTE		3.98e-05
SP%NTGQ		3.98e-05
SPGQ%NSD		3.98e-05
SAD%NSYNSP		3.97e-05
SADLG%YAE		3.97e-05
SADR%YE		3.97e-05
SD%SQNT		3.97e-05
SL%GADT		3.97e-05
SLGGS%ET		3.97e-05
SLQ%NTE		3.97e-05
RQGR%NT		3.97e-05
TCS		3.97e-05
RD%GDAE		3.96e-05
SAVG%AET		3.96e-05
SLS%GSAET		3.96e-05
SAGQGA%		3.96e-05
SAGTG%AE		3.96e-05
SLGN%		3.96e-05
SLR%NYAE		3.96e-05
SLT%NYAE		3.96e-05
SSGT%NSD		3.96e-05
DR%NSGNT		3.95e-05
S%RDT		3.95e-05
SRL%SSQNT		3.95e-05
%LEGYE		3.95e-05
R%WGDAE		3.94e-05
SLLGE%TGQ		3.94e-05
SRT%SAET		3.94e-05
S%DWGQNT		3.94e-05
SA%QYE		3.94e-05
SADPG%E		3.94e-05
SGT%SQNT		3.94e-05
%LGTGGYE		3.94e-05
%PGQGYE		3.93e-05
D%GNSGNT		3.93e-05
S%DWGGQDT		3.93e-05
SA%NSD		3.93e-05
SLGQ%YAE		3.93e-05
SP%ANSD		3.93e-05
SQG%QDT		3.93e-05
SADRG%TE		3.92e-05
SP%GNSD		3.92e-05
SRG%QDT		3.92e-05
GDWGG%NT		3.92e-05
S%RGNTGQ		3.92e-05
SGT%SAET		3.92e-05
SLA%NTGQ		3.92e-05
SPG%GQNT		3.92e-05
S%NSQNT		3.91e-05
SAN%GQ		3.91e-05
SL%SNER		3.91e-05
G%GGSQDT		3.91e-05
SD%GGSAET		3.91e-05
SAGTG%YE		3.91e-05
SL%GQGQDT		3.91e-05
SLGG%		3.91e-05
SLD%VGE		3.9e-05
SLGQ%SD		3.9e-05
SLG%QGDT		3.89e-05
SPGQGA%T		3.89e-05
G%WGGQNT		3.89e-05
SANGV%NSD		3.89e-05
SLR%TE		3.89e-05
SP%RAET		3.89e-05
%WGNTGQ		3.88e-05
SA%RQNT		3.88e-05
%LGGSSYE		3.88e-05
%TGGSQDT		3.88e-05
CTC		3.88e-05
S%DSANTE		3.88e-05
S%GQGARE		3.88e-05
S%QGQNT		3.88e-05
SLDRVG%		3.88e-05
%GGKYSD		3.87e-05
SA%TGGSAET		3.87e-05
SDR%TE		3.87e-05
SGTG%NER		3.87e-05
SL%GEDTGQ		3.87e-05
GD%SAET		3.86e-05
R%SAET		3.86e-05
S%GQGWAE		3.86e-05
SA%WGGQDT		3.86e-05
SAG%AE		3.86e-05
SGTG%SQNT		3.86e-05
SL%RGRTGQ		3.86e-05
SLGTGGY%		3.86e-05
SPG%SYE		3.86e-05
S%GTYE		3.86e-05
SPGLGG%E		3.86e-05
S%LTGTNER		3.85e-05
S%TGSAET		3.85e-05
SLGRS%YE		3.85e-05
SLGRSS%E		3.85e-05
G%RYE		3.85e-05
S%SYNSP		3.85e-05
S%TGQDT		3.85e-05
SHRG%NTGQ		3.85e-05
SLDWG%DT		3.85e-05
SLLG%DTGQ		3.85e-05
G%DT		3.84e-05
S%TGDYAE		3.84e-05
SLD%SQNT		3.84e-05
SL%NER		3.84e-05
SAG%LGQDT		3.83e-05
SP%SSAET		3.83e-05
SLGA%SD		3.83e-05
SLGGR%E		3.83e-05
%LGQNSD		3.82e-05
%LGYE		3.82e-05
S%ASQNT		3.82e-05
S%GTGNSD		3.82e-05
SAGTGN%AE		3.82e-05
SAVGGA%T		3.82e-05
SG%GTSAET		3.82e-05
S%WGYE		3.82e-05
SADLGT%E		3.82e-05
SAGT%SNER		3.82e-05
SD%GDT		3.82e-05
SDRG%AET		3.82e-05
SAG%ANTE		3.81e-05
S%DWGPYE		3.8e-05
S%RDNQDT		3.8e-05
%LGE		3.8e-05
[truncated: 120,465 more rows]
