# Supplementary material for: Identification of SARS-CoV-2-specific T cell and its receptor
Source: J Hematol Oncol. 2024 Mar 27;17:15. doi: 10.1186/s13045-024-01537-6 (PMC10976674; doi:10.1186/s13045-024-01537-6)
Supplement: Supplementary file 9 — Supplementary Material 9 [file 13045_2024_1537_MOESM9_ESM.xlsx]

## Sheet: IR-seq
TRA CDR3	XG2-T frequency	XG2+T frequency	TRB CDR3	XG2-T frequency	XG2+T frequency
**EAK_NLIF	0	5.65773e-07	**EAK_NLIF	0	5.65773e-07
**GATNKLIF	0	1.13155e-06	**GATNKLIF	0	1.13155e-06
**PGR_KLIF	0	0	**PGR_KLIF	0	0
**QL_KLTF	0	1.41443e-05	**QL_KLTF	0	1.41443e-05
**QL_RLTF	0	5.65773e-07	**QL_RLTF	0	5.65773e-07
**RTP_NQFYF	0	5.65773e-07	**RTP_NQFYF	0	5.65773e-07
*A*ILG_YQKVTF	0	0	*A*ILG_YQKVTF	0	0
*A*IQD_STLTF	0	0	*A*IQD_STLTF	0	0
*A*IQD_STLTS	0	0	*A*IQD_STLTS	0	0
*AAGGATNKLIF	0	1.13155e-06	*AAGGATNKLIF	0	1.13155e-06
*AAPPPA_ASKLTF	0	1.13155e-06	*AAPPPA_ASKLTF	0	1.13155e-06
*AASDVAGANNLFF	0	0	*AASDVAGANNLFF	0	0
*AASNPEYGNKLVF	0	5.65773e-07	*AASNPEYGNKLVF	0	5.65773e-07
*AATQGAQKLVF	0	5.65773e-07	*AATQGAQKLVF	0	5.65773e-07
*ACPGFP*ATLLCTT_LVGDLYSGSARQLTF	0	0	*ACPGFP*ATLLCTT_LVGDLYSGSARQLTF	0	0
*ACPGFP*ATLLCTT_LVGRDQTGANNLFF	0	0	*ACPGFP*ATLLCTT_LVGRDQTGANNLFF	0	0
*ACPGFP*ATLPC_YCLVGEPDYKLSF	0	5.65773e-07	*ACPGFP*ATLPC_YCLVGEPDYKLSF	0	5.65773e-07
*ACSR*LLRMLLCTTASCSVGHAGNMLTF	0	0	*ACSR*LLRMLLCTTASCSVGHAGNMLTF	0	0
*ACSR*TRPLPL_AGATGGFKTIF	0	0	*ACSR*TRPLPL_AGATGGFKTIF	0	0
*ACSR*TTLHRCRN_YFCAGPDSWGKFQF	0	0	*ACSR*TTLHRCRN_YFCAGPDSWGKFQF	0	0
*ACSRLRL*HCCVL_CIVRVDGSARQLTF	0	5.65773e-07	*ACSRLRL*HCCVL_CIVRVDGSARQLTF	0	5.65773e-07
*ACSRMEVGDSATYLCAVRMFRDDKIIF	0	0	*ACSRMEVGDSATYLCAVRMFRDDKIIF	0	0
*ACSRPRPPQHRDK*_SATYLCAVIGNDMRF	0	5.65773e-07	*ACSRPRPPQHRDK*_SATYLCAVIGNDMRF	0	5.65773e-07
*ACSRRGR*LSHLPL_AVLYSGGGADGLTF	0	0	*ACSRRGR*LSHLPL_AVLYSGGGADGLTF	0	0
*ACSRSSQHRGR*LS_TYLCAGDGATNKLIF	0	1.13155e-06	*ACSRSSQHRGR*LS_TYLCAGDGATNKLIF	0	1.13155e-06
*ADSGGGADGLTF	0	5.65773e-07	*ADSGGGADGLTF	0	5.65773e-07
*AETLN_WRLYF	0	0	*AETLN_WRLYF	0	0
*AGEEGYSTLTF	0	1.13155e-06	*AGEEGYSTLTF	0	1.13155e-06
*AGGGNTPLVF	0	0	*AGGGNTPLVF	0	0
*AGGIWG_YQKVTF	0	1.13155e-06	*AGGIWG_YQKVTF	0	1.13155e-06
*AGKESC_GNKLTF	0	5.65773e-07	*AGKESC_GNKLTF	0	5.65773e-07
*AGLPGDSGTYKYIF	0	5.65773e-07	*AGLPGDSGTYKYIF	0	5.65773e-07
*AGNRAGNNRKLIW	0	7.35505e-06	*AGNRAGNNRKLIW	0	7.35505e-06
*AGQEGQGGSEKLVF	0	5.65773e-07	*AGQEGQGGSEKLVF	0	5.65773e-07
*AGSSNDYMLSF	0	0	*AGSSNDYMLSF	0	0
*AGVI_NDMRF	0	1.13155e-06	*AGVI_NDMRF	0	1.13155e-06
*AGVLG_YQKVTS	0	1.13155e-06	*AGVLG_YQKVTS	0	1.13155e-06
*AGWIA_YKLIF	0	1.13155e-06	*AGWIA_YKLIF	0	1.13155e-06
*AHLGWR_SNYKLTF	0	5.65773e-07	*AHLGWR_SNYKLTF	0	5.65773e-07
*AHQEE_YIPTF	0	0	*AHQEE_YIPTF	0	0
*AIREDPG_GSEKLVF	0	0	*AIREDPG_GSEKLVF	0	0
*AISGSARQLTF	0	0	*AISGSARQLTF	0	0
*ALAGA_NKLIF	0	5.65773e-07	*ALAGA_NKLIF	0	5.65773e-07
*ALFPWT_GRRALTF	0	5.65773e-07	*ALFPWT_GRRALTF	0	5.65773e-07
*ALG*RGKLIF	0	5.65773e-07	*ALG*RGKLIF	0	5.65773e-07
*ALILE_FKTIF	0	5.65773e-07	*ALILE_FKTIF	0	5.65773e-07
*ALLLG_YQKVTF	0	0	*ALLLG_YQKVTF	0	0
*ALPAL_SKLTF	0	5.65773e-07	*ALPAL_SKLTF	0	5.65773e-07
*ALREGRRGYSTLTF	0	0	*ALREGRRGYSTLTF	0	0
*ALSARIQGAQKLVF	0	5.65773e-07	*ALSARIQGAQKLVF	0	5.65773e-07
*ALSEAEETSGSRLTF	0	5.65773e-07	*ALSEAEETSGSRLTF	0	5.65773e-07
*ALSEAGDSGYSTLTF	0	0	*ALSEAGDSGYSTLTF	0	0
*ALSEAG_IQNFVF	0	0	*ALSEAG_IQNFVF	0	0
*AMDTGRRALTF	0	0	*AMDTGRRALTF	0	0
*AMGSNMDSNYQLIW	0	5.65773e-07	*AMGSNMDSNYQLIW	0	5.65773e-07
*AMMDTGRRALTF	0	5.65773e-07	*AMMDTGRRALTF	0	5.65773e-07
*AMRALMDSSYKLIF	0	0	*AMRALMDSSYKLIF	0	0
*AMRERINTGTASKLTF	0	5.65773e-07	*AMRERINTGTASKLTF	0	5.65773e-07
*AMRE_EGLIF	0	5.65773e-07	*AMRE_EGLIF	0	5.65773e-07
*AMRTLGYSTLTF	0	5.65773e-07	*AMRTLGYSTLTF	0	5.65773e-07
*AMSEDSSYKLIF	0	5.65773e-07	*AMSEDSSYKLIF	0	5.65773e-07
*AMSFDTGRRALTF	0	5.65773e-07	*AMSFDTGRRALTF	0	5.65773e-07
*AMSGAGNNRKLIW	0	1.13155e-06	*AMSGAGNNRKLIW	0	1.13155e-06
*APFEV_ARQLTF	0	1.13155e-06	*APFEV_ARQLTF	0	1.13155e-06
*APMDSNYQLIW	0	5.65773e-07	*APMDSNYQLIW	0	5.65773e-07
*APPGE_QGNLIF	0	5.65773e-07	*APPGE_QGNLIF	0	5.65773e-07
*APPGNNARLMF	0	1.13155e-06	*APPGNNARLMF	0	1.13155e-06
*APRTP_NQFYF	0	5.65773e-07	*APRTP_NQFYF	0	5.65773e-07
*APWA_NQFYF	0	5.65773e-07	*APWA_NQFYF	0	5.65773e-07
*AREL_QKVTF	0	1.13155e-06	*AREL_QKVTF	0	1.13155e-06
*ARFRPLG_GSYQLTF	5.67449e-07	0	*ARFRPLG_GSYQLTF	5.67449e-07	0
*ARIMEE_QGNLIF	0	0	*ARIMEE_QGNLIF	0	0
*ARK*E_QGNLIF	0	2.26309e-06	*ARK*E_QGNLIF	0	2.26309e-06
*ARNLA_TGKLIF	0	0	*ARNLA_TGKLIF	0	0
*ARRTGNQFYF	0	5.65773e-07	*ARRTGNQFYF	0	5.65773e-07
*AS*GVE_QGNLIF	0	1.13155e-06	*AS*GVE_QGNLIF	0	1.13155e-06
*ASDTDKLIF	0	5.65773e-07	*ASDTDKLIF	0	5.65773e-07
*ASGLVV_SYGKLTF	0	1.69732e-06	*ASGLVV_SYGKLTF	0	1.69732e-06
*ASPG_ALNF	0	5.65773e-07	*ASPG_ALNF	0	5.65773e-07
*ASRTR_GTALIF	0	1.13155e-06	*ASRTR_GTALIF	0	1.13155e-06
*ATAPLEE_QGGKLIF	0	2.26309e-06	*ATAPLEE_QGGKLIF	0	2.26309e-06
*ATDAGGNEKLTF	0	5.65773e-07	*ATDAGGNEKLTF	0	5.65773e-07
*ATDGLIQGAQKLVL	0	5.65773e-07	*ATDGLIQGAQKLVL	0	5.65773e-07
*ATTSGGYNKLIF	0	5.65773e-07	*ATTSGGYNKLIF	0	5.65773e-07
*ATT_KLSF	0	5.65773e-07	*ATT_KLSF	0	5.65773e-07
*AVAGNQFYF	0	1.13155e-06	*AVAGNQFYF	0	1.13155e-06
*AVEGPG_LQ*ADF	0	5.65773e-07	*AVEGPG_LQ*ADF	0	5.65773e-07
*AVFIT_GGKLIF	0	0	*AVFIT_GGKLIF	0	0
*AVFSGNTPLVF	0	0	*AVFSGNTPLVF	0	0
*AVGEV_DGLTF	0	1.30128e-05	*AVGEV_DGLTF	0	1.30128e-05
*AVINAGNMLTF	0	4.52618e-06	*AVINAGNMLTF	0	4.52618e-06
*AVKQEG_LGRLYF	0	5.65773e-07	*AVKQEG_LGRLYF	0	5.65773e-07
*AVKSADSSYKLIF	0	5.65773e-07	*AVKSADSSYKLIF	0	5.65773e-07
*AVLDTGGLKTIF	0	5.65773e-07	*AVLDTGGLKTIF	0	5.65773e-07
*AVLNTGGFKTIF	0	5.65773e-07	*AVLNTGGFKTIF	0	5.65773e-07
*AVMTGGGNKLTF	0	2.26309e-06	*AVMTGGGNKLTF	0	2.26309e-06
*AVNDYKLSF	0	5.65773e-07	*AVNDYKLSF	0	5.65773e-07
*AVNPSSASKIIF	0	0	*AVNPSSASKIIF	0	0
*AVQAVGGATNKLIF	0	5.65773e-07	*AVQAVGGATNKLIF	0	5.65773e-07
*AVRASYNTDKLIF	0	0	*AVRASYNTDKLIF	0	0
*AVRDNGNSGNTPLVF	0	1.69732e-06	*AVRDNGNSGNTPLVF	0	1.69732e-06
*AVRSGTYKYIF	0	5.65773e-07	*AVRSGTYKYIF	0	5.65773e-07
*AVRVGGGNKLTF	0	0	*AVRVGGGNKLTF	0	0
*AVSDPGTYKYIF	0	5.65773e-07	*AVSDPGTYKYIF	0	5.65773e-07
*AVSDRTNFGNEKLTF	0	5.65773e-07	*AVSDRTNFGNEKLTF	0	5.65773e-07
*AVSRSDSGGYQKVTF	0	5.65773e-07	*AVSRSDSGGYQKVTF	0	5.65773e-07
*AWGMAL_NTGKPIF	0	1.13155e-06	*AWGMAL_NTGKPIF	0	1.13155e-06
*CPFNFR_GQKLLF	0	0	*CPFNFR_GQKLLF	0	0
*CRQINLWG_NYGQNFVF	0	5.65773e-07	*CRQINLWG_NYGQNFVF	0	5.65773e-07
*CRQ_STF	0	5.43142e-05	*CRQ_STF	0	5.43142e-05
*CRRRR*_DYKLSF	0	5.65773e-07	*CRRRR*_DYKLSF	0	5.65773e-07
*CRSW_NDMRF	0	5.65773e-07	*CRSW_NDMRF	0	5.65773e-07
*CRTYLR_TYKYIF	0	5.65773e-07	*CRTYLR_TYKYIF	0	5.65773e-07
*CSGTGRRALTF	0	3.39464e-06	*CSGTGRRALTF	0	3.39464e-06
*CWQQ_RKLIW	0	5.65773e-07	*CWQQ_RKLIW	0	5.65773e-07
*CWWY*_YGKLTF	0	2.26309e-06	*CWWY*_YGKLTF	0	2.26309e-06
*DSRLE_NSKLTF	0	1.13155e-06	*DSRLE_NSKLTF	0	1.13155e-06
*EEEA_IPTF	0	7.35505e-06	*EEEA_IPTF	0	7.35505e-06
*EESVL_DYKLSF	0	1.69732e-06	*EESVL_DYKLSF	0	1.69732e-06
*EGSLT_YKLSF	0	0	*EGSLT_YKLSF	0	0
*ELDTT_NKFYF	0	5.65773e-07	*ELDTT_NKFYF	0	5.65773e-07
*ENGEP_NQFYF	0	1.13155e-06	*ENGEP_NQFYF	0	1.13155e-06
*ETETP_AGKSTF	0	5.65773e-07	*ETETP_AGKSTF	0	5.65773e-07
*EVGLG_YQLTF	0	5.65773e-07	*EVGLG_YQLTF	0	5.65773e-07
*FIQEE_ADGLTF	0	5.65773e-06	*FIQEE_ADGLTF	0	5.65773e-06
*FLPLME_SQGNLIF	0	5.65773e-07	*FLPLME_SQGNLIF	0	5.65773e-07
*G*HRQAH_FGNVLHC	0	1.13155e-06	*G*HRQAH_FGNVLHC	0	1.13155e-06
*G*HR_KLIF	0	2.09336e-05	*G*HR_KLIF	0	2.09336e-05
*GAAFR_AQKLVF	0	5.65773e-07	*GAAFR_AQKLVF	0	5.65773e-07
*GAGLWR_SQGNLIF	0	5.65773e-07	*GAGLWR_SQGNLIF	0	5.65773e-07
*GAPM_GKSTF	0	1.13155e-06	*GAPM_GKSTF	0	1.13155e-06
*GEDTR_RRALTF	0	5.65773e-07	*GEDTR_RRALTF	0	5.65773e-07
*GEEV_DGLTF	0	3.96041e-06	*GEEV_DGLTF	0	3.96041e-06
*GEGSRE_GNKLTF	0	5.65773e-07	*GEGSRE_GNKLTF	0	5.65773e-07
*GGKPV_SRLTF	0	1.13155e-06	*GGKPV_SRLTF	0	1.13155e-06
*GGLRRR_ADGLTF	0	6.78928e-06	*GGLRRR_ADGLTF	0	6.78928e-06
*GGQKLLF	0	7.92082e-06	*GGQKLLF	0	7.92082e-06
*GGQKLPF	0	1.13155e-06	*GGQKLPF	0	1.13155e-06
*GHLLT_YKLSF	0	5.65773e-07	*GHLLT_YKLSF	0	5.65773e-07
*GIPG_ALNF	0	5.65773e-07	*GIPG_ALNF	0	5.65773e-07
*GLFRA_SEKLVF	0	5.65773e-07	*GLFRA_SEKLVF	0	5.65773e-07
*GLRLM_GNMLTF	0	0	*GLRLM_GNMLTF	0	0
*GMLVVL_YGELTF	0	5.65773e-07	*GMLVVL_YGELTF	0	5.65773e-07
*GNERGG_SNYQLIW	0	5.65773e-07	*GNERGG_SNYQLIW	0	5.65773e-07
*GPAA_RLTF	0	5.65773e-07	*GPAA_RLTF	0	5.65773e-07
*GPSRE_GNKLTF	0	1.69732e-06	*GPSRE_GNKLTF	0	1.69732e-06
*GPVALG*PLGKEPT_CAVRALNQAGTALIF	0	5.65773e-07	*GPVALG*PLGKEPT_CAVRALNQAGTALIF	0	5.65773e-07
*GPVA_RLTF	0	1.52759e-05	*GPVA_RLTF	0	1.52759e-05
*GRCSSG_AQKLVF	0	5.65773e-07	*GRCSSG_AQKLVF	0	5.65773e-07
*GRQLAF	0	5.65773e-07	*GRQLAF	0	5.65773e-07
*GRQLTF	0	2.65913e-05	*GRQLTF	0	2.65913e-05
*GRQRTF	0	5.65773e-07	*GRQRTF	0	5.65773e-07
*GRQ_STF	0	1.69732e-06	*GRQ_STF	0	1.69732e-06
*GRT_PLVF	0	5.65773e-07	*GRT_PLVF	0	5.65773e-07
*GSLGNDYKLSF	0	2.65913e-05	*GSLGNDYKLSF	0	2.65913e-05
*GSLGNDYRLSF	0	1.13155e-06	*GSLGNDYRLSF	0	1.13155e-06
*GSLVEV_NYKLTF	0	8.4866e-06	*GSLVEV_NYKLTF	0	8.4866e-06
*GSQA_QKLVF	0	0	*GSQA_QKLVF	0	0
*GSTLGELYF	0	0	*GSTLGELYF	0	0
*GSTLGRLYF	0	0	*GSTLGRLYF	0	0
*GVSGGSNYELTF	0	1.13155e-06	*GVSGGSNYELTF	0	1.13155e-06
*GVSGGSNYKLAF	0	1.13155e-06	*GVSGGSNYKLAF	0	1.13155e-06
*GVSGGSNYKLTF	0	1.2447e-05	*GVSGGSNYKLTF	0	1.2447e-05
*GVVLA_GKLTF	0	6.2235e-06	*GVVLA_GKLTF	0	6.2235e-06
*GWWY*_YGKLTF	0	3.28148e-05	*GWWY*_YGKLTF	0	3.28148e-05
*IFITR_GKLIF	0	5.65773e-07	*IFITR_GKLIF	0	5.65773e-07
*IFQGAQKLVF	0	5.65773e-07	*IFQGAQKLVF	0	5.65773e-07
*ILYSGTYKYIF	0	2.60256e-05	*ILYSGTYKYIF	0	2.60256e-05
*ILYSGVYVSDDAIVHSSVEGYKLSF	0	5.65773e-07	*ILYSGVYVSDDAIVHSSVEGYKLSF	0	5.65773e-07
*ITNKLIF	0	1.58416e-05	*ITNKLIF	0	1.58416e-05
*K*RLE_DKIIF	0	0	*K*RLE_DKIIF	0	0
*KA_VF	0	1.69732e-06	*KA_VF	0	1.69732e-06
*KGM_KIIF	0	1.69732e-06	*KGM_KIIF	0	1.69732e-06
*KGNTPLVF	0	3.45122e-05	*KGNTPLVF	0	3.45122e-05
*KG_LHC	0	2.43282e-05	*KG_LHC	0	2.43282e-05
*KTIGAGSYQLTF	0	5.65773e-07	*KTIGAGSYQLTF	0	5.65773e-07
*L*IPA_ASKLTF	0	1.41443e-05	*L*IPA_ASKLTF	0	1.41443e-05
*LGE_FQF	0	1.69732e-06	*LGE_FQF	0	1.69732e-06
*LIW	0	1.2447e-05	*LIW	0	1.2447e-05
*LLPQE_YKYIF	0	5.65773e-07	*LLPQE_YKYIF	0	5.65773e-07
*LRTM_RLMF	0	0	*LRTM_RLMF	0	0
*LSNAGGTSYGKLTF	0	2.20652e-05	*LSNAGGTSYGKLTF	0	2.20652e-05
*LSVLT_YKLSF	0	0	*LSVLT_YKLSF	0	0
*LTAG_KFQF	0	4.01699e-05	*LTAG_KFQF	0	4.01699e-05
*LTAG_KFRF	0	1.13155e-06	*LTAG_KFRF	0	1.13155e-06
*LTAG_KLQF	0	5.65773e-07	*LTAG_KLQF	0	5.65773e-07
*LVEMA_NKLIF	0	1.69732e-06	*LVEMA_NKLIF	0	1.69732e-06
*LVEMA_NNLIF	0	5.65773e-07	*LVEMA_NNLIF	0	5.65773e-07
*LVGDALL_SARQLTF	0	5.65773e-07	*LVGDALL_SARQLTF	0	5.65773e-07
*LVVL_NKLIF	0	5.65773e-07	*LVVL_NKLIF	0	5.65773e-07
*LWK_LTF	0	5.65773e-07	*LWK_LTF	0	5.65773e-07
*P*FFFCRSQDAAVYYCISRRASGIYKYIF	0	0	*P*FFFCRSQDAAVYYCISRRASGIYKYIF	0	0
*P*FPSLRMLLCT_CILRADRDDKIIF	0	5.65773e-07	*P*FPSLRMLLCT_CILRADRDDKIIF	0	5.65773e-07
*P*LPPLTSAL_RGGNYGQNFVF	0	1.13155e-06	*P*LPPLTSAL_RGGNYGQNFVF	0	1.13155e-06
*P*LSPTSTLLCTIA_VLPYSGGSNYKLTF	0	1.13155e-06	*P*LSPTSTLLCTIA_VLPYSGGSNYKLTF	0	1.13155e-06
*PER*Q_YKLTF	0	1.69732e-06	*PER*Q_YKLTF	0	1.69732e-06
*PFLVA_NKLIF	0	7.92082e-06	*PFLVA_NKLIF	0	7.92082e-06
*PFLVA_NKLTF	0	5.65773e-07	*PFLVA_NKLTF	0	5.65773e-07
*PGSP_KLVF	0	1.13155e-06	*PGSP_KLVF	0	1.13155e-06
*PGVLG_YQKVTF	0	0	*PGVLG_YQKVTF	0	0
*PGVT_KVTF	0	1.52759e-05	*PGVT_KVTF	0	1.52759e-05
*PGYM_NKLVF	0	5.09196e-06	*PGYM_NKLVF	0	5.09196e-06
*PHGRR_NKLTF	0	2.26309e-05	*PHGRR_NKLTF	0	2.26309e-05
*PLPQE_YKYIF	0	0	*PLPQE_YKYIF	0	0
*PMP_LMF	0	1.86705e-05	*PMP_LMF	0	1.86705e-05
*PPLT_DKLIF	0	3.39464e-06	*PPLT_DKLIF	0	3.39464e-06
*PRTP_NQFYF	0	5.65773e-07	*PRTP_NQFYF	0	5.65773e-07
*PSTRQ_TALIF	0	1.13155e-06	*PSTRQ_TALIF	0	1.13155e-06
*PTACE_FKTIF	0	5.65773e-07	*PTACE_FKTIF	0	5.65773e-07
*PTSGNYKLTF	0	5.65773e-07	*PTSGNYKLTF	0	5.65773e-07
*PTSGTYKLSF	0	5.65773e-07	*PTSGTYKLSF	0	5.65773e-07
*PTSGTYKYIF	0	3.50779e-05	*PTSGTYKYIF	0	3.50779e-05
*PTYDQS_AGNKLTF	0	1.81047e-05	*PTYDQS_AGNKLTF	0	1.81047e-05
*PWWCY_NKLIF	0	1.13155e-06	*PWWCY_NKLIF	0	1.13155e-06
*PWWGDKIIF	0	5.09196e-06	*PWWGDKIIF	0	5.09196e-06
*PY*CWQ_NRKLIW	0	7.92082e-06	*PY*CWQ_NRKLIW	0	7.92082e-06
*QCQ_LMF	0	5.65773e-07	*QCQ_LMF	0	5.65773e-07
*QHR_KLIF	0	0	*QHR_KLIF	0	0
*QLG_KLQF	0	3.39464e-06	*QLG_KLQF	0	3.39464e-06
*RDGIA_YKLIF	0	0	*RDGIA_YKLIF	0	0
*REEE_KLTF	0	1.2447e-05	*REEE_KLTF	0	1.2447e-05
*RIVEV_NYKLTF	0	5.65773e-07	*RIVEV_NYKLTF	0	5.65773e-07
*RKEE_KLTF	0	1.13155e-06	*RKEE_KLTF	0	1.13155e-06
*RLQ_LSF	0	5.65773e-07	*RLQ_LSF	0	5.65773e-07
*RMEVA_YKLTF	0	0	*RMEVA_YKLTF	0	0
*RTNAGKSTF	0	2.09336e-05	*RTNAGKSTF	0	2.09336e-05
*SGGESQGNLIF	0	5.65773e-07	*SGGESQGNLIF	0	5.65773e-07
*SGGGK_QGNLIF	0	2.26309e-06	*SGGGK_QGNLIF	0	2.26309e-06
*SGGGSQGNLIF	0	1.30128e-05	*SGGGSQGNLIF	0	1.30128e-05
*SNWG_NNLFF	0	0	*SNWG_NNLFF	0	0
*SPVLA_GKLTF	0	5.65773e-06	*SPVLA_GKLTF	0	5.65773e-06
*SRQ_STF	0	4.18672e-05	*SRQ_STF	0	4.18672e-05
*STTVEV_NYKLTF	0	1.69732e-06	*STTVEV_NYKLTF	0	1.69732e-06
*TALT_YKLSF	0	5.65773e-07	*TALT_YKLSF	0	5.65773e-07
*TEFRK_TPLVF	0	1.13155e-06	*TEFRK_TPLVF	0	1.13155e-06
*TEHR_KLIF	0	5.65773e-07	*TEHR_KLIF	0	5.65773e-07
*TEM_KIIF	0	0	*TEM_KIIF	0	0
*TGQG_TPLVF	0	5.65773e-07	*TGQG_TPLVF	0	5.65773e-07
*TM_MRF	0	5.65773e-07	*TM_MRF	0	5.65773e-07
*TNTGFQKLVF	0	5.65773e-07	*TNTGFQKLVF	0	5.65773e-07
*TPGTYKYIF	0	1.13155e-06	*TPGTYKYIF	0	1.13155e-06
*TQAF_KLVF	0	0	*TQAF_KLVF	0	0
*TRAG_ALTF	0	0	*TRAG_ALTF	0	0
*TSGTYKFYF	0	5.65773e-07	*TSGTYKFYF	0	5.65773e-07
*TSGTYKYIF	0	3.67753e-05	*TSGTYKYIF	0	3.67753e-05
*TSGTYNKLIF	0	5.65773e-07	*TSGTYNKLIF	0	5.65773e-07
*TSHG*_NYQLIW	0	0	*TSHG*_NYQLIW	0	0
*TTDSWGKLQF	0	1.13155e-06	*TTDSWGKLQF	0	1.13155e-06
*TTT_LSF	0	5.65773e-07	*TTT_LSF	0	5.65773e-07
*V*ALA_TGKLIF	0	0	*V*ALA_TGKLIF	0	0
*V*CDM_NKLVF	0	0	*V*CDM_NKLVF	0	0
*V*VLVV_SYGKLTF	0	1.69732e-06	*V*VLVV_SYGKLTF	0	1.69732e-06
*VAFRE_QKLVF	0	5.65773e-07	*VAFRE_QKLVF	0	5.65773e-07
*VAGLQ_NKLTF	0	5.65773e-07	*VAGLQ_NKLTF	0	5.65773e-07
*VAMNQAGTALIF	0	5.65773e-07	*VAMNQAGTALIF	0	5.65773e-07
*VAWIA_Y*LIW	0	1.13155e-06	*VAWIA_Y*LIW	0	1.13155e-06
*VCTRIVE_SNYKLTF	0	5.65773e-07	*VCTRIVE_SNYKLTF	0	5.65773e-07
*VDPLMLV_TSYGKLTF	0	0	*VDPLMLV_TSYGKLTF	0	0
*VDTQA_QKLVF	0	0	*VDTQA_QKLVF	0	0
*VDVLE_FKTIF	0	1.13155e-06	*VDVLE_FKTIF	0	1.13155e-06
*VEEA_GNLIF	0	0	*VEEA_GNLIF	0	0
*VEEA_GNPIF	0	0	*VEEA_GNPIF	0	0
*VEGGTA_ASKIIF	0	5.65773e-07	*VEGGTA_ASKIIF	0	5.65773e-07
*VEKTM_QNFVF	0	5.65773e-07	*VEKTM_QNFVF	0	5.65773e-07
*VERGGADGLTF	0	5.65773e-07	*VERGGADGLTF	0	5.65773e-07
*VETP_NQFYF	0	5.65773e-07	*VETP_NQFYF	0	5.65773e-07
*VFSANAGGTSYGKLTF	0	1.13155e-06	*VFSANAGGTSYGKLTF	0	1.13155e-06
*VGELA_GKLTF	0	5.65773e-07	*VGELA_GKLTF	0	5.65773e-07
*VGEQE_SYIPTF	0	5.65773e-07	*VGEQE_SYIPTF	0	5.65773e-07
*VGFIT_GGKLIF	0	1.13155e-06	*VGFIT_GGKLIF	0	1.13155e-06
*VGGLT_YKLSF	0	0	*VGGLT_YKLSF	0	0
*VGHQC_GKSTF	0	0	*VGHQC_GKSTF	0	0
*VGILG_YQKVTF	0	0	*VGILG_YQKVTF	0	0
*VGIMQ_NMLTF	0	5.65773e-07	*VGIMQ_NMLTF	0	5.65773e-07
*VGLILL_SARQLTF	0	1.13155e-06	*VGLILL_SARQLTF	0	1.13155e-06
*VGQEE_YIPTF	0	5.65773e-07	*VGQEE_YIPTF	0	5.65773e-07
*VGRPA_ASKLTF	0	0	*VGRPA_ASKLTF	0	0
*VGRQEE_ADGLTF	0	0	*VGRQEE_ADGLTF	0	0
*VGRTQ_FQKLVF	0	0	*VGRTQ_FQKLVF	0	0
*VGSPM_GKSTF	0	0	*VGSPM_GKSTF	0	0
*VGTPM_GKSTF	0	0	*VGTPM_GKSTF	0	0
*VGTP_NQFYF	0	5.65773e-07	*VGTP_NQFYF	0	5.65773e-07
*VGYLG_YQKVTF	0	1.13155e-06	*VGYLG_YQKVTF	0	1.13155e-06
*VHITR_GKLIF	0	0	*VHITR_GKLIF	0	0
*VIDQEE_ADGLTF	0	0	*VIDQEE_ADGLTF	0	0
*VIERE_GNKLTF	0	0	*VIERE_GNKLTF	0	0
*VIFLV_YNKLIF	0	5.65773e-07	*VIFLV_YNKLIF	0	5.65773e-07
*VIGA_QLIW	0	1.13155e-06	*VIGA_QLIW	0	1.13155e-06
*VIGIT_ARLMF	0	5.65773e-07	*VIGIT_ARLMF	0	5.65773e-07
*VIGRAPCW_GTSYGKLTF	0	0	*VIGRAPCW_GTSYGKLTF	0	0
*VIKEE_ADGLTF	0	1.13155e-06	*VIKEE_ADGLTF	0	1.13155e-06
*VIMLVV_SYGKLTF	0	0	*VIMLVV_SYGKLTF	0	0
*VIQRT_GNQFYF	0	0	*VIQRT_GNQFYF	0	0
*VIRQLT_WGKLQF	0	0	*VIRQLT_WGKLQF	0	0
*VKEP_NQFYF	0	1.13155e-06	*VKEP_NQFYF	0	1.13155e-06
*VKET_PLVF	0	0	*VKET_PLVF	0	0
*VKGALA_TGKLIF	0	5.65773e-07	*VKGALA_TGKLIF	0	5.65773e-07
*VKGGT_GGKLIF	0	5.65773e-07	*VKGGT_GGKLIF	0	5.65773e-07
*VKLQ_NKLTF	0	5.65773e-07	*VKLQ_NKLTF	0	5.65773e-07
*VKPAL_SKLTF	0	5.65773e-07	*VKPAL_SKLTF	0	5.65773e-07
*VKPV_QFYF	0	0	*VKPV_QFYF	0	0
*VKRIME_SQGNLIF	0	0	*VKRIME_SQGNLIF	0	0
*VLIMQ_NMLTF	0	0	*VLIMQ_NMLTF	0	0
*VLP*E_YKYIF	0	5.65773e-07	*VLP*E_YKYIF	0	5.65773e-07
*VLRIA_YQLIW	0	0	*VLRIA_YQLIW	0	0
*VLRTGNQFYF	0	5.65773e-07	*VLRTGNQFYF	0	5.65773e-07
*VLTLSG_AQKLVF	0	5.65773e-07	*VLTLSG_AQKLVF	0	5.65773e-07
*VLT_PLVF	0	0	*VLT_PLVF	0	0
*VMRWGSQGNLIF	0	0	*VMRWGSQGNLIF	0	0
*VMSKL_ANNLFF	0	1.13155e-06	*VMSKL_ANNLFF	0	1.13155e-06
*VNFLGL_SYQLTF	0	5.65773e-07	*VNFLGL_SYQLTF	0	5.65773e-07
*VPIPQ_TYKYIF	0	5.65773e-07	*VPIPQ_TYKYIF	0	5.65773e-07
*VPLGV_QKVTF	0	0	*VPLGV_QKVTF	0	0
*VPPREV_ARQLTF	0	5.65773e-07	*VPPREV_ARQLTF	0	5.65773e-07
*VRDGLG_YQKVTF	0	5.65773e-07	*VRDGLG_YQKVTF	0	5.65773e-07
*VRDLT_YKLSF	0	0	*VRDLT_YKLSF	0	0
*VREQ_NMLTF	0	5.65773e-07	*VREQ_NMLTF	0	5.65773e-07
*VRET_YKLSF	0	5.65773e-07	*VRET_YKLSF	0	5.65773e-07
*VRGEV_DGLTF	0	0	*VRGEV_DGLTF	0	0
*VRGTL_NEKLTF	0	0	*VRGTL_NEKLTF	0	0
*VRGTR_RRALTF	0	5.65773e-07	*VRGTR_RRALTF	0	5.65773e-07
*VRHIT_GGKLIF	0	0	*VRHIT_GGKLIF	0	0
*VRHTWI_NYQLIW	0	5.65773e-07	*VRHTWI_NYQLIW	0	5.65773e-07
*VRKPM_GKSTF	0	0	*VRKPM_GKSTF	0	0
*VRKVEV_NYKLTF	0	1.13155e-06	*VRKVEV_NYKLTF	0	1.13155e-06
*VRLEP_SKLTF	0	5.65773e-07	*VRLEP_SKLTF	0	5.65773e-07
*VRLIT_GGKLIF	0	5.65773e-07	*VRLIT_GGKLIF	0	5.65773e-07
*VRLR*A_GNVLHC	0	0	*VRLR*A_GNVLHC	0	0
*VRLT_YKLSF	0	5.65773e-07	*VRLT_YKLSF	0	5.65773e-07
*VRMDQQ_ASKIIF	0	5.65773e-07	*VRMDQQ_ASKIIF	0	5.65773e-07
*VRNRL_GNKLTF	0	5.65773e-07	*VRNRL_GNKLTF	0	5.65773e-07
*VRNSTEA_TLGRLYF	0	0	*VRNSTEA_TLGRLYF	0	0
*VRPT_YKLSF	0	5.65773e-07	*VRPT_YKLSF	0	5.65773e-07
*VRPVSLV_Y*LWKADF	0	0	*VRPVSLV_Y*LWKADF	0	0
*VRQSP_AGKSTF	0	0	*VRQSP_AGKSTF	0	0
*VRQT_GKSTF	0	1.13155e-06	*VRQT_GKSTF	0	1.13155e-06
*VRR*KE_QGNLIF	0	0	*VRR*KE_QGNLIF	0	0
*VRR*Q_YQLIW	0	5.65773e-07	*VRR*Q_YQLIW	0	5.65773e-07
*VRRAPK_AGNKLTF	0	0	*VRRAPK_AGNKLTF	0	0
*VRREE_QGNLIF	0	0	*VRREE_QGNLIF	0	0
*VRREVV_TNKLIF	0	0	*VRREVV_TNKLIF	0	0
*VRRFLV_YNKLIF	0	0	*VRRFLV_YNKLIF	0	0
*VRRGIL_GFETIF	0	0	*VRRGIL_GFETIF	0	0
*VRRGIMV_ATNKLIF	0	5.65773e-07	*VRRGIMV_ATNKLIF	0	5.65773e-07
*VRRGPFI_QGGKLIF	0	5.65773e-07	*VRRGPFI_QGGKLIF	0	5.65773e-07
*VRRGT_GNQFYF	0	5.65773e-07	*VRRGT_GNQFYF	0	5.65773e-07
*VRRGV_ARQLTF	0	5.65773e-07	*VRRGV_ARQLTF	0	5.65773e-07
*VRRHQE_SYIPTF	0	1.13155e-06	*VRRHQE_SYIPTF	0	1.13155e-06
*VRRIPA_ASKLAF	0	5.65773e-07	*VRRIPA_ASKLAF	0	5.65773e-07
*VRRIT_GQNFVF	0	1.13155e-06	*VRRIT_GQNFVF	0	1.13155e-06
*VRRIVE_SNYKLTF	0	1.13155e-06	*VRRIVE_SNYKLTF	0	1.13155e-06
*VRRPTLG_GSYQLTF	0	0	*VRRPTLG_GSYQLTF	0	0
*VRRRK_QGNLIF	0	0	*VRRRK_QGNLIF	0	0
*VRRRRMV_TSYGKLTF	0	5.65773e-07	*VRRRRMV_TSYGKLTF	0	5.65773e-07
*VRRRS_DDKIIF	0	0	*VRRRS_DDKIIF	0	0
*VRRTA_ASKIIF	0	0	*VRRTA_ASKIIF	0	0
*VRRTP_NQFYF	0	1.13155e-06	*VRRTP_NQFYF	0	1.13155e-06
*VRSEA_SEKLVF	0	5.65773e-07	*VRSEA_SEKLVF	0	5.65773e-07
*VRSKL_GNKLTF	0	0	*VRSKL_GNKLTF	0	0
*VRSPS_GQNFVF	0	0	*VRSPS_GQNFVF	0	0
*VRST_YKLSF	0	1.13155e-06	*VRST_YKLSF	0	1.13155e-06
*VRTLA_TGKLIF	0	1.13155e-06	*VRTLA_TGKLIF	0	1.13155e-06
*VRTP_NQFYF	0	5.65773e-07	*VRTP_NQFYF	0	5.65773e-07
*VRT_LSF	0	0	*VRT_LSF	0	0
*VRVRL_ANNLFF	0	0	*VRVRL_ANNLFF	0	0
*VRWIA_YKLIF	0	5.65773e-07	*VRWIA_YKLIF	0	5.65773e-07
*VRWIVE_SNYKLTF	0	0	*VRWIVE_SNYKLTF	0	0
*VSGIME_SQGNLIF	0	0	*VSGIME_SQGNLIF	0	0
*VSGIT_GQNFVF	0	0	*VSGIT_GQNFVF	0	0
*VSGQLT_WGKLQF	0	5.65773e-07	*VSGQLT_WGKLQF	0	5.65773e-07
*VSHQE_SYIPTF	0	1.13155e-06	*VSHQE_SYIPTF	0	1.13155e-06
*VSIT_DKLIF	0	1.69732e-06	*VSIT_DKLIF	0	1.69732e-06
*VSLSFL_GYNKLIF	5.67449e-07	0	*VSLSFL_GYNKLIF	5.67449e-07	0
*VSPIM_GNMLTF	0	5.65773e-07	*VSPIM_GNMLTF	0	5.65773e-07
*VSPM_GKSTF	0	5.65773e-07	*VSPM_GKSTF	0	5.65773e-07
*VSPRT_GNQFYF	0	1.13155e-06	*VSPRT_GNQFYF	0	1.13155e-06
*VSQSKL_GNKLTF	0	0	*VSQSKL_GNKLTF	0	0
*VSQYSGGGADGLTF	0	5.65773e-07	*VSQYSGGGADGLTF	0	5.65773e-07
*VSR*SR_GTALIF	0	0	*VSR*SR_GTALIF	0	0
*VSRIM_GNMLTF	0	0	*VSRIM_GNMLTF	0	0
*VST*G_DKIIF	0	0	*VST*G_DKIIF	0	0
*VT*MQ_NMLTF	0	0	*VT*MQ_NMLTF	0	0
*VTCA_YQLIW	0	0	*VTCA_YQLIW	0	0
*VTFLG_YQKVTF	0	5.65773e-07	*VTFLG_YQKVTF	0	5.65773e-07
*VTIMEE_QGNLIF	0	5.65773e-07	*VTIMEE_QGNLIF	0	5.65773e-07
*VTIVEV_NYKLTF	0	5.65773e-07	*VTIVEV_NYKLTF	0	5.65773e-07
*VTKTR_GTALIF	0	0	*VTKTR_GTALIF	0	0
*VTP**L_GQNFVS	0	0	*VTP**L_GQNFVS	0	0
*VTPPE_SYIPTF	0	0	*VTPPE_SYIPTF	0	0
*VTRTQ_FQKLVF	0	5.65773e-07	*VTRTQ_FQKLVF	0	5.65773e-07
*VVLRA_SEKLVF	0	5.65773e-07	*VVLRA_SEKLVF	0	5.65773e-07
*VVNPYAGNMLTF	0	5.65773e-07	*VVNPYAGNMLTF	0	5.65773e-07
*VVNSTP_AGKSTF	0	0	*VVNSTP_AGKSTF	0	0
*VVPNW_ANNLFF	0	5.65773e-07	*VVPNW_ANNLFF	0	5.65773e-07
*VVQEE_YIPTF	0	5.65773e-07	*VVQEE_YIPTF	0	5.65773e-07
*VVRDREYGNKLVF	0	5.65773e-07	*VVRDREYGNKLVF	0	5.65773e-07
*VVRE_QKLVF	0	0	*VVRE_QKLVF	0	0
*VVRE_RLMF	0	5.65773e-07	*VVRE_RLMF	0	5.65773e-07
*VVSAPLSGGSYIPTF	0	2.82887e-06	*VVSAPLSGGSYIPTF	0	2.82887e-06
*VVSRE_GNKLTF	0	5.65773e-07	*VVSRE_GNKLTF	0	5.65773e-07
*VVTI_NDMRF	0	0	*VVTI_NDMRF	0	0
*VWSLG_YQKVTF	0	0	*VWSLG_YQKVTF	0	0
*V_PR	0	0	*V_PR	0	0
*W*TT_KLSF	0	0	*W*TT_KLSF	0	0
*WDYGQNFVF	0	6.2235e-06	*WDYGQNFVF	0	6.2235e-06
*WIAA_KLIF	0	0	*WIAA_KLIF	0	0
*WIGEE_ADGLTF	0	5.65773e-07	*WIGEE_ADGLTF	0	5.65773e-07
*WRI*_KLVF	0	0	*WRI*_KLVF	0	0
*YPRGAQKLVF	0	5.65773e-06	*YPRGAQKLVF	0	5.65773e-06
AEG*SGRI*KAG_LERE*N*QLIW	0	1.13155e-06	AEG*SGRI*KAG_LERE*N*QLIW	0	1.13155e-06
AEG*SGR_SEKLVF	0	1.41443e-05	AEG*SGR_SEKLVF	0	1.41443e-05
AEG*SGR_SEKLVL	0	5.65773e-07	AEG*SGR_SEKLVL	0	5.65773e-07
AEG*SGR_SERLVF	0	5.65773e-07	AEG*SGR_SERLVF	0	5.65773e-07
AFFWFC_RQLTF	0	5.65773e-07	AFFWFC_RQLTF	0	5.65773e-07
AGGSQGNLIF	0	1.92363e-05	AGGSQGNLIF	0	1.92363e-05
ALCCDSPF_GSARQLTF	0	0	ALCCDSPF_GSARQLTF	0	0
ALCKVDYNQGGKLIF	0	0	ALCKVDYNQGGKLIF	0	0
ALCKVGHNQGGKLIF	0	0	ALCKVGHNQGGKLIF	0	0
ALCKVGHNQGGKPIF	0	0	ALCKVGHNQGGKPIF	0	0
ALCKVGH_RGGKLIF	0	0	ALCKVGH_RGGKLIF	0	0
ALCTIASS_GTGNQFYF	0	0	ALCTIASS_GTGNQFYF	0	0
ALCWGNQ_GSRLTF	0	0	ALCWGNQ_GSRLTF	0	0
ALVGYNQGGKLIF	0	0	ALVGYNQGGKLIF	0	0
ALWEL_QLTF	0	5.65773e-07	ALWEL_QLTF	0	5.65773e-07
ALWEQ_RLAF	0	7.92082e-06	ALWEQ_RLAF	0	7.92082e-06
ALWQH_GRLIF	0	5.65773e-07	ALWQH_GRLIF	0	5.65773e-07
AND*EC_GNMLTF	0	0	AND*EC_GNMLTF	0	0
APCWQH_GKLIF	0	5.65773e-07	APCWQH_GKLIF	0	5.65773e-07
APEVA_NKLIF	0	5.65773e-07	APEVA_NKLIF	0	5.65773e-07
APLEP_SKLTF	0	0	APLEP_SKLTF	0	0
APVT_FYF	0	1.30128e-05	APVT_FYF	0	1.30128e-05
ATNAGKSTF	0	5.65773e-07	ATNAGKSTF	0	5.65773e-07
AVGSQGNLIF	0	5.65773e-07	AVGSQGNLIF	0	5.65773e-07
AVSPLPPPKGTYKYIF	0	0	AVSPLPPPKGTYKYIF	0	0
AWLQA_KLTF	0	1.13155e-05	AWLQA_KLTF	0	1.13155e-05
C**PG_GKLIF	0	0	C**PG_GKLIF	0	0
C*ARGR_GNKLTF	0	3.39464e-06	C*ARGR_GNKLTF	0	3.39464e-06
C*CWWY*_YGKLTF	0	1.47101e-05	C*CWWY*_YGKLTF	0	1.47101e-05
C*FWGL_QKVTF	0	0	C*FWGL_QKVTF	0	0
C*IMEE_QGNLIF	0	0	C*IMEE_QGNLIF	0	0
C*KPV_SRLTF	0	5.65773e-07	C*KPV_SRLTF	0	5.65773e-07
C*LFGNEKLTF	0	0	C*LFGNEKLTF	0	0
C*MPAL_SKLAF	0	5.65773e-07	C*MPAL_SKLAF	0	5.65773e-07
C*MPAL_SKLTF	0	2.26309e-05	C*MPAL_SKLTF	0	2.26309e-05
C*PITR_GKLIF	0	1.92363e-05	C*PITR_GKLIF	0	1.92363e-05
C*RIQE_TPLVF	0	0	C*RIQE_TPLVF	0	0
C*RMVV_TNKLIF	0	0	C*RMVV_TNKLIF	0	0
C*SCR_NKLTF	0	1.64074e-05	C*SCR_NKLTF	0	1.64074e-05
C*SCR_NRLTF	0	5.65773e-07	C*SCR_NRLTF	0	5.65773e-07
CA**PG_GKLIF	0	5.65773e-07	CA**PG_GKLIF	0	5.65773e-07
CA**VLGQ_NRDDKIIF	0	2.82887e-06	CA**VLGQ_NRDDKIIF	0	2.82887e-06
CA**VPWTC_YRDDKIIF	0	5.65773e-07	CA**VPWTC_YRDDKIIF	0	5.65773e-07
CA**WR*_NYKLTF	0	3.96041e-06	CA**WR*_NYKLTF	0	3.96041e-06
CA**WRW_NYKLTF	0	5.65773e-07	CA**WRW_NYKLTF	0	5.65773e-07
CA*CWWY_SYGELTF	5.67449e-07	0	CA*CWWY_SYGELTF	5.67449e-07	0
CA*CWWY_SYGKLTF	5.67449e-06	0	CA*CWWY_SYGKLTF	5.67449e-06	0
CA*EGL_GNKLTF	0	4.52618e-06	CA*EGL_GNKLTF	0	4.52618e-06
CA*ERDQ_TGKLIF	0	0	CA*ERDQ_TGKLIF	0	0
CA*ETSGSRLTF	0	7.92082e-06	CA*ETSGSRLTF	0	7.92082e-06
CA*EYRVNNDMRF	0	1.13155e-06	CA*EYRVNNDMRF	0	1.13155e-06
CA*FREE_ADGLTF	0	5.65773e-07	CA*FREE_ADGLTF	0	5.65773e-07
CA*FR_RLYF	0	5.14854e-05	CA*FR_RLYF	0	5.14854e-05
CA*GCFKTIF	0	1.13155e-06	CA*GCFKTIF	0	1.13155e-06
CA*GC_SKIIF	0	8.4866e-06	CA*GC_SKIIF	0	8.4866e-06
CA*GDKLSF	0	3.96041e-06	CA*GDKLSF	0	3.96041e-06
CA*GGSGGYNKLIF	0	3.96041e-06	CA*GGSGGYNKLIF	0	3.96041e-06
CA*GGSQGNLIF	0	7.35505e-06	CA*GGSQGNLIF	0	7.35505e-06
CA*GK_DEIIF	0	5.65773e-07	CA*GK_DEIIF	0	5.65773e-07
CA*GREP_GTYKYIF	0	2.82887e-06	CA*GREP_GTYKYIF	0	2.82887e-06
CA*GRVSNFGNEKLTF	0	2.26309e-06	CA*GRVSNFGNEKLTF	0	2.26309e-06
CA*GR_DKIIF	0	9.05237e-06	CA*GR_DKIIF	0	9.05237e-06
CA*GSADFGNEKLTF	0	5.65773e-07	CA*GSADFGNEKLTF	0	5.65773e-07
CA*GTPR_TGNQFYF	0	2.20652e-05	CA*GTPR_TGNQFYF	0	2.20652e-05
CA*GTPVAI_GANSKLTF	0	1.13155e-06	CA*GTPVAI_GANSKLTF	0	1.13155e-06
CA*GVTSSIF	0	0	CA*GVTSSIF	0	0
CA*GVTSSIL	0	0	CA*GVTSSIL	0	0
CA*GV_PVTF	0	0	CA*GV_PVTF	0	0
CA*GV_QFYF	0	0	CA*GV_QFYF	0	0
CA*GW_QKLLF	0	5.65773e-07	CA*GW_QKLLF	0	5.65773e-07
CA*HRL_QKLVF	0	5.65773e-07	CA*HRL_QKLVF	0	5.65773e-07
CA*HR_KLIF	0	1.07497e-05	CA*HR_KLIF	0	1.07497e-05
CA*HR_KLVF	0	1.13155e-06	CA*HR_KLVF	0	1.13155e-06
CA*HR_KVTF	0	5.65773e-07	CA*HR_KVTF	0	5.65773e-07
CA*IT_DMRF	0	0	CA*IT_DMRF	0	0
CA*LILTGGGNKLTF	0	1.30128e-05	CA*LILTGGGNKLTF	0	1.30128e-05
CA*LLERNNARLMF	0	1.47101e-05	CA*LLERNNARLMF	0	1.47101e-05
CA*LWWC_TNKLIF	0	2.60256e-05	CA*LWWC_TNKLIF	0	2.60256e-05
CA*PLCHLP_GAGNQFYF	0	5.65773e-07	CA*PLCHLP_GAGNQFYF	0	5.65773e-07
CA*QC_RLMF	0	0	CA*QC_RLMF	0	0
CA*QC_RPMF	0	0	CA*QC_RPMF	0	0
CA*QR_DKIIF	0	0	CA*QR_DKIIF	0	0
CA*RAD_EKLVF	0	0	CA*RAD_EKLVF	0	0
CA*RASKIIF	0	1.13155e-06	CA*RASKIIF	0	1.13155e-06
CA*RAV_TDKLIF	0	0	CA*RAV_TDKLIF	0	0
CA*RDRG_YQKLTF	0	5.65773e-07	CA*RDRG_YQKLTF	0	5.65773e-07
CA*RDRG_YQKVTF	0	3.39464e-06	CA*RDRG_YQKVTF	0	3.39464e-06
CA*RDTGRRALTF	0	0	CA*RDTGRRALTF	0	0
CA*RW_HKLIF	0	1.13155e-06	CA*RW_HKLIF	0	1.13155e-06
CA*RW_QKLLF	0	1.81047e-05	CA*RW_QKLLF	0	1.81047e-05
CA*SAQ_GQKLLF	0	5.65773e-07	CA*SAQ_GQKLLF	0	5.65773e-07
CA*SGGGADGLTF	0	5.65773e-07	CA*SGGGADGLTF	0	5.65773e-07
CA*TNNAGNMLTF	0	5.65773e-07	CA*TNNAGNMLTF	0	5.65773e-07
CA*TPM_GKSTF	0	0	CA*TPM_GKSTF	0	0
CA*TTI_GKLIF	0	0	CA*TTI_GKLIF	0	0
CA*TTI_NDMRF	0	0	CA*TTI_NDMRF	0	0
CA*TTML_NNRKLIW	0	0	CA*TTML_NNRKLIW	0	0
CA*TTMQANQPF	0	0	CA*TTMQANQPF	0	0
CA*TTMQANQ_FGAGSYQLTF	0	0	CA*TTMQANQ_FGAGSYQLTF	0	0
CA*TTMQA_INRKLIW	0	0	CA*TTMQA_INRKLIW	0	0
CA*TTM_GKSTF	0	0	CA*TTM_GKSTF	0	0
CA*TTM_GNMLTF	0	0	CA*TTM_GNMLTF	0	0
CA*TTM_RQINLW	0	0	CA*TTM_RQINLW	0	0
CA*TTM_RQLTF	0	0	CA*TTM_RQLTF	0	0
CA*TTT_GKLIF	0	0	CA*TTT_GKLIF	0	0
CA*TT_ARLMF	0	0	CA*TT_ARLMF	0	0
CA*VDTNAGKSTF	0	0	CA*VDTNAGKSTF	0	0
CA*WE_NRLAF	0	1.69732e-06	CA*WE_NRLAF	0	1.69732e-06
CA*WTGSGGGADGLTF	0	5.99719e-05	CA*WTGSGGGADGLTF	0	5.99719e-05
CA*WTSNARLMF	0	5.65773e-07	CA*WTSNARLMF	0	5.65773e-07
CA*YNNNDMRF	0	1.69732e-06	CA*YNNNDMRF	0	1.69732e-06
CAA*ARA_SEKLVF	0	1.13155e-06	CAA*ARA_SEKLVF	0	1.13155e-06
CAA*FFW_SARQLTF	0	4.52618e-06	CAA*FFW_SARQLTF	0	4.52618e-06
CAA*FFW_SARQPTF	0	5.65773e-07	CAA*FFW_SARQPTF	0	5.65773e-07
CAA*GAGNMLTF	0	5.65773e-07	CAA*GAGNMLTF	0	5.65773e-07
CAA*GAQKLVF	0	5.65773e-07	CAA*GAQKLVF	0	5.65773e-07
CAA*GDSSYKLIF	0	2.14994e-05	CAA*GDSSYKLIF	0	2.14994e-05
CAA*GG_DDKIIF	0	6.2235e-06	CAA*GG_DDKIIF	0	6.2235e-06
CAA*GG_DDKLIF	0	5.65773e-07	CAA*GG_DDKLIF	0	5.65773e-07
CAA*GKC_GNMLTF	0	2.82887e-06	CAA*GKC_GNMLTF	0	2.82887e-06
CAA*GKP_GGKLIF	0	2.03678e-05	CAA*GKP_GGKLIF	0	2.03678e-05
CAA*GKP_GGKLTF	0	1.13155e-06	CAA*GKP_GGKLTF	0	1.13155e-06
CAA*GL_GFKTIF	0	9.61814e-06	CAA*GL_GFKTIF	0	9.61814e-06
CAA*GTSGGGADGLTF	0	2.26309e-06	CAA*GTSGGGADGLTF	0	2.26309e-06
CAA*G_NDMRF	0	5.65773e-07	CAA*G_NDMRF	0	5.65773e-07
CAA*IME_S*GNLIF	0	5.65773e-07	CAA*IME_S*GNLIF	0	5.65773e-07
CAA*IME_SQGNLIF	0	8.4866e-06	CAA*IME_SQGNLIF	0	8.4866e-06
CAA*LQ_NMLTF	0	2.88544e-05	CAA*LQ_NMLTF	0	2.88544e-05
CAA*LQ_SMLTF	0	1.13155e-06	CAA*LQ_SMLTF	0	1.13155e-06
CAA*LSF	0	1.81047e-05	CAA*LSF	0	1.81047e-05
CAA*LW_NEKLTF	0	0	CAA*LW_NEKLTF	0	0
CAA*LW_QNFVF	0	2.26309e-06	CAA*LW_QNFVF	0	2.26309e-06
CAA*M_QKLLF	0	1.69732e-06	CAA*M_QKLLF	0	1.69732e-06
CAA*NPRI_QGGKLIF	0	2.26309e-06	CAA*NPRI_QGGKLIF	0	2.26309e-06
CAA*PGKSTF	0	6.2235e-06	CAA*PGKSTF	0	6.2235e-06
CAA*P_GNLIF	0	3.39464e-06	CAA*P_GNLIF	0	3.39464e-06
CAA*QL_NKFYF	0	9.05237e-06	CAA*QL_NKFYF	0	9.05237e-06
CAA*RRDMRF	0	3.39464e-06	CAA*RRDMRF	0	3.39464e-06
CAA*RRDMRFGNVLHC	0	5.65773e-07	CAA*RRDMRFGNVLHC	0	5.65773e-07
CAA*RTHDN_DSWGKLQF	0	1.69732e-06	CAA*RTHDN_DSWGKLQF	0	1.69732e-06
CAA*R_KLQF	0	5.65773e-06	CAA*R_KLQF	0	5.65773e-06
CAA*R_RLMF	0	9.05237e-06	CAA*R_RLMF	0	9.05237e-06
CAA*SGESYIPTF	0	3.39464e-06	CAA*SGESYIPTF	0	3.39464e-06
CAA*SG_NDMRF	0	3.96041e-06	CAA*SG_NDMRF	0	3.96041e-06
CAA*SSG_GSEKLVF	0	5.65773e-07	CAA*SSG_GSEKLVF	0	5.65773e-07
CAA*TQAFRNLCSC_HRSIEERTGNQFYF	0	5.65773e-07	CAA*TQAFRNLCSC_HRSIEERTGNQFYF	0	5.65773e-07
CAA*TQ_FQKLVF	0	5.09196e-06	CAA*TQ_FQKLVF	0	5.09196e-06
CAA*VHP_NTGKLIF	0	5.65773e-06	CAA*VHP_NTGKLIF	0	5.65773e-06
CAA*VHP_NTGKLTF	0	1.13155e-06	CAA*VHP_NTGKLTF	0	1.13155e-06
CAA*WRK_QGNLIF	0	5.09196e-06	CAA*WRK_QGNLIF	0	5.09196e-06
CAA*YGQNFVF	0	1.69732e-05	CAA*YGQNFVF	0	1.69732e-05
CAA*_QFYF	0	0	CAA*_QFYF	0	0
CAAAAGNKLTF	0	2.82887e-06	CAAAAGNKLTF	0	2.82887e-06
CAAAANAGGTSYGKLTF	0	1.13155e-06	CAAAANAGGTSYGKLTF	0	1.13155e-06
CAAAANTGFQKLVF	0	2.26309e-06	CAAAANTGFQKLVF	0	2.26309e-06
CAAAANYGGSQGNLIF	0	1.69732e-06	CAAAANYGGSQGNLIF	0	1.69732e-06
CAAAARNTGKLIF	0	5.65773e-07	CAAAARNTGKLIF	0	5.65773e-07
CAAAARNTPLVF	0	1.35786e-05	CAAAARNTPLVF	0	1.35786e-05
CAAAASGAASILTF	0	5.65773e-07	CAAAASGAASILTF	0	5.65773e-07
CAAAASGGYNKLIF	0	1.69732e-06	CAAAASGGYNKLIF	0	1.69732e-06
CAAAASGTASKLTF	0	1.35786e-05	CAAAASGTASKLTF	0	1.35786e-05
CAAAATGTASKLTF	0	6.2235e-06	CAAAATGTASKLTF	0	6.2235e-06
CAAADGTSYGRLTF	0	5.65773e-07	CAAADGTSYGRLTF	0	5.65773e-07
CAAADMRF	0	1.41443e-05	CAAADMRF	0	1.41443e-05
CAAADNNARLMF	0	5.60115e-05	CAAADNNARLMF	0	5.60115e-05
CAAADNNASKLTF	0	5.65773e-07	CAAADNNASKLTF	0	5.65773e-07
CAAADQGAQKLVF	0	1.13155e-06	CAAADQGAQKLVF	0	1.13155e-06
CAAADSFSSGSARQLTF	0	1.13155e-06	CAAADSFSSGSARQLTF	0	1.13155e-06
CAAADSNYQLIW	0	1.81047e-05	CAAADSNYQLIW	0	1.81047e-05
CAAADTGANSKLTF	0	0	CAAADTGANSKLTF	0	0
CAAADYFGNEKLTF	0	1.13155e-06	CAAADYFGNEKLTF	0	1.13155e-06
CAAAEGSGGGADGLTF	0	4.52618e-06	CAAAEGSGGGADGLTF	0	4.52618e-06
CAAAETSGSRLTF	0	4.58276e-05	CAAAETSGSRLTF	0	4.58276e-05
CAAAEWR_SNYKLTF	0	1.13155e-06	CAAAEWR_SNYKLTF	0	1.13155e-06
CAAAEYGNKLVF	0	2.82887e-06	CAAAEYGNKLVF	0	2.82887e-06
CAAAFGG_GGNKLTF	0	2.26309e-06	CAAAFGG_GGNKLTF	0	2.26309e-06
CAAAFGNEKLTF	0	6.78928e-06	CAAAFGNEKLTF	0	6.78928e-06
CAAAFGNEKVTF	0	5.65773e-07	CAAAFGNEKVTF	0	5.65773e-07
CAAAFNSGGGADGLTF	0	5.09196e-06	CAAAFNSGGGADGLTF	0	5.09196e-06
CAAAFNTGTASKLTF	0	5.65773e-06	CAAAFNTGTASKLTF	0	5.65773e-06
CAAAFRGAQKLIF	0	5.65773e-07	CAAAFRGAQKLIF	0	5.65773e-07
CAAAFRGAQKLVF	0	4.01699e-05	CAAAFRGAQKLVF	0	4.01699e-05
CAAAFSGDTGKLIF	0	5.65773e-07	CAAAFSGDTGKLIF	0	5.65773e-07
CAAAFSGNTGKLIF	0	1.01839e-05	CAAAFSGNTGKLIF	0	1.01839e-05
CAAAFSGNTGNLIF	0	5.65773e-07	CAAAFSGNTGNLIF	0	5.65773e-07
CAAAFYNQGGKLIF	0	9.05237e-06	CAAAFYNQGGKLIF	0	9.05237e-06
CAAAGAASKLTF	0	1.69732e-06	CAAAGAASKLTF	0	1.69732e-06
CAAAGDETSGSRLTF	0	5.65773e-07	CAAAGDETSGSRLTF	0	5.65773e-07
CAAAGFQKLI_GNRDDKIIF	0	5.65773e-07	CAAAGFQKLI_GNRDDKIIF	0	5.65773e-07
CAAAGFQKLVF	0	2.60256e-05	CAAAGFQKLVF	0	2.60256e-05
CAAAGGDTGRRALTF	0	3.39464e-06	CAAAGGDTGRRALTF	0	3.39464e-06
CAAAGGFKTIF	0	7.35505e-06	CAAAGGFKTIF	0	7.35505e-06
CAAAGGGGADGLTF	0	4.52618e-06	CAAAGGGGADGLTF	0	4.52618e-06
CAAAGGGYIPTF	0	5.65773e-07	CAAAGGGYIPTF	0	5.65773e-07
CAAAGGGYQKVTF	0	2.14994e-05	CAAAGGGYQKVTF	0	2.14994e-05
CAAAGGSQGNLIF	0	2.26309e-06	CAAAGGSQGNLIF	0	2.26309e-06
CAAAGGTSYGKLLF	0	5.65773e-07	CAAAGGTSYGKLLF	0	5.65773e-07
CAAAGGTSYGKLTF	0	4.18672e-05	CAAAGGTSYGKLTF	0	4.18672e-05
CAAAGGVGGADGLTF	0	1.13155e-06	CAAAGGVGGADGLTF	0	1.13155e-06
CAAAGG_YQKVTF	0	1.13155e-06	CAAAGG_YQKVTF	0	1.13155e-06
CAAAGIYNFNKFYF	0	1.13155e-06	CAAAGIYNFNKFYF	0	1.13155e-06
CAAAGKSTF	0	2.43282e-05	CAAAGKSTF	0	2.43282e-05
CAAAGKS_GSYQLTF	0	2.03678e-05	CAAAGKS_GSYQLTF	0	2.03678e-05
CAAAGNKLTF	0	2.82887e-06	CAAAGNKLTF	0	2.82887e-06
CAAAGNMLIF	0	1.13155e-06	CAAAGNMLIF	0	1.13155e-06
CAAAGNMLTF	0	2.14994e-05	CAAAGNMLTF	0	2.14994e-05
CAAAGNMLTS	0	1.13155e-06	CAAAGNMLTS	0	1.13155e-06
CAAAGNQFYF	0	2.82887e-06	CAAAGNQFYF	0	2.82887e-06
CAAAGNTGKLIF	0	3.39464e-06	CAAAGNTGKLIF	0	3.39464e-06
CAAAGNTGNQFFF	0	5.65773e-07	CAAAGNTGNQFFF	0	5.65773e-07
CAAAGNTGNQFYF	0	5.65773e-07	CAAAGNTGNQFYF	0	5.65773e-07
CAAAGNVLHC	0	7.92082e-06	CAAAGNVLHC	0	7.92082e-06
CAAAGPSGGSYIPTF	0	1.35786e-05	CAAAGPSGGSYIPTF	0	1.35786e-05
CAAAGSARQLAF	0	5.65773e-07	CAAAGSARQLAF	0	5.65773e-07
CAAAGSARQLTF	0	6.78928e-06	CAAAGSARQLTF	0	6.78928e-06
CAAAGSGGGADGLTF	0	5.65773e-07	CAAAGSGGGADGLTF	0	5.65773e-07
CAAAGSNFGNEKLTF	0	2.26309e-06	CAAAGSNFGNEKLTF	0	2.26309e-06
CAAAGTASKLTF	0	3.7341e-05	CAAAGTASKLTF	0	3.7341e-05
CAAAGTYKYIF	0	4.52618e-06	CAAAGTYKYIF	0	4.52618e-06
CAAAGVGGGADGLTF	0	1.81047e-05	CAAAGVGGGADGLTF	0	1.81047e-05
CAAAG_PVLF	0	1.47101e-05	CAAAG_PVLF	0	1.47101e-05
CAAAHASGGSYIPTF	0	1.13155e-06	CAAAHASGGSYIPTF	0	1.13155e-06
CAAAHSGNTPLAF	0	1.13155e-06	CAAAHSGNTPLAF	0	1.13155e-06
CAAAHSGNTPLVF	0	1.2447e-05	CAAAHSGNTPLVF	0	1.2447e-05
CAAAHSGNTPLVL	0	1.69732e-06	CAAAHSGNTPLVL	0	1.69732e-06
CAAAHTGTASKLTF	0	0	CAAAHTGTASKLTF	0	0
CAAAIFGNTGKLIF	0	1.13155e-06	CAAAIFGNTGKLIF	0	1.13155e-06
CAAAILIGFGNVLHC	0	1.69732e-06	CAAAILIGFGNVLHC	0	1.69732e-06
CAAAILSGNTPLVF	0	5.09196e-06	CAAAILSGNTPLVF	0	5.09196e-06
CAAAINTGTASKLTF	0	2.82887e-06	CAAAINTGTASKLTF	0	2.82887e-06
CAAAISDMRF	0	0	CAAAISDMRF	0	0
CAAAISGGATNKLIF	0	0	CAAAISGGATNKLIF	0	0
CAAAISGGATNKLIS	0	0	CAAAISGGATNKLIS	0	0
CAAAISGNAGKLIF	0	1.13155e-06	CAAAISGNAGKLIF	0	1.13155e-06
CAAAISGNTGKLIF	0	1.69732e-05	CAAAISGNTGKLIF	0	1.69732e-05
CAAAISG_CYNKLIF	0	0	CAAAISG_CYNKLIF	0	0
CAAAISNFGNEKLTF	0	3.96041e-06	CAAAISNFGNEKLTF	0	3.96041e-06
CAAAISNSGNEKLTF	0	5.65773e-07	CAAAISNSGNEKLTF	0	5.65773e-07
CAAAIT_GGKLIF	0	5.65773e-07	CAAAIT_GGKLIF	0	5.65773e-07
CAAAKETSGSRLTF	0	1.2447e-05	CAAAKETSGSRLTF	0	1.2447e-05
CAAAKETSGTRLTF	0	5.65773e-07	CAAAKETSGTRLTF	0	5.65773e-07
CAAAKGGSYIPTF	0	1.69732e-06	CAAAKGGSYIPTF	0	1.69732e-06
CAAAL*G_YGNKLVF	0	9.61814e-06	CAAAL*G_YGNKLVF	0	9.61814e-06
CAAALAGTYKYIF	0	4.52618e-06	CAAALAGTYKYIF	0	4.52618e-06
CAAALGGGADGLTF	0	3.96041e-06	CAAALGGGADGLTF	0	3.96041e-06
CAAALIASGYSTLTF	0	5.65773e-07	CAAALIASGYSTLTF	0	5.65773e-07
CAAALKTSYDKVIF	0	5.65773e-07	CAAALKTSYDKVIF	0	5.65773e-07
CAAALLE_NTDKLIF	0	5.65773e-06	CAAALLE_NTDKLIF	0	5.65773e-06
CAAALLL_SARQLTF	0	2.26309e-06	CAAALLL_SARQLTF	0	2.26309e-06
CAAALNDYKLSF	0	6.78928e-06	CAAALNDYKLSF	0	6.78928e-06
CAAALNDYRLSF	0	1.13155e-06	CAAALNDYRLSF	0	1.13155e-06
CAAALNRDDEIIF	0	5.65773e-07	CAAALNRDDEIIF	0	5.65773e-07
CAAALNRDDKIIF	0	7.35505e-06	CAAALNRDDKIIF	0	7.35505e-06
CAAALRDTGNQFYF	0	5.65773e-06	CAAALRDTGNQFYF	0	5.65773e-06
CAAALSRDDKIIF	0	5.65773e-07	CAAALSRDDKIIF	0	5.65773e-07
CAAALTGGGNKLTF	0	5.09196e-06	CAAALTGGGNKLTF	0	5.09196e-06
CAAAMDSNYKLIF	0	5.65773e-07	CAAAMDSNYKLIF	0	5.65773e-07
CAAAMEE_QGNLIF	0	0	CAAAMEE_QGNLIF	0	0
CAAAMGLGKLSF	0	7.75109e-05	CAAAMGLGKLSF	0	7.75109e-05
CAAAMGLGKLSFGAGTTGFQKLVF	0	5.65773e-07	CAAAMGLGKLSFGAGTTGFQKLVF	0	5.65773e-07
CAAAMGLGKLTF	0	5.65773e-07	CAAAMGLGKLTF	0	5.65773e-07
CAAANAGGTSYGKLTF	0	1.86705e-05	CAAANAGGTSYGKLTF	0	1.86705e-05
CAAANDYKLSF	0	2.26309e-05	CAAANDYKLSF	0	2.26309e-05
CAAANGR_ADGLTF	0	1.69732e-06	CAAANGR_ADGLTF	0	1.69732e-06
CAAANQAGTALIF	0	3.45122e-05	CAAANQAGTALIF	0	3.45122e-05
CAAANRDDKIIF	0	5.09196e-06	CAAANRDDKIIF	0	5.09196e-06
CAAANSGGSNYKLTF	0	1.69732e-06	CAAANSGGSNYKLTF	0	1.69732e-06
CAAANSGGYQKVTF	0	5.65773e-07	CAAANSGGYQKVTF	0	5.65773e-07
CAAANSGYALNF	0	1.07497e-05	CAAANSGYALNF	0	1.07497e-05
CAAANSGYALNL	0	5.65773e-07	CAAANSGYALNL	0	5.65773e-07
CAAANSGYSTLTF	0	2.82887e-06	CAAANSGYSTLTF	0	2.82887e-06
CAAANSVYALNF	0	5.65773e-07	CAAANSVYALNF	0	5.65773e-07
CAAANTGFQKLVF	0	1.2447e-05	CAAANTGFQKLVF	0	1.2447e-05
CAAANTGGFETIF	0	5.65773e-07	CAAANTGGFETIF	0	5.65773e-07
CAAANTGNQFYF	0	6.2235e-06	CAAANTGNQFYF	0	6.2235e-06
CAAAPFGNEKLTF	0	4.52618e-06	CAAAPFGNEKLTF	0	4.52618e-06
CAAAPGGGYNKLIF	0	0	CAAAPGGGYNKLIF	0	0
CAAAPGGSARQLTF	0	2.82887e-06	CAAAPGGSARQLTF	0	2.82887e-06
CAAAPGNFNKFYF	0	3.96041e-06	CAAAPGNFNKFYF	0	3.96041e-06
CAAAPHALNF	0	5.65773e-07	CAAAPHALNF	0	5.65773e-07
CAAAPHTGTASKLTF	0	2.09336e-05	CAAAPHTGTASKLTF	0	2.09336e-05
CAAAPIALARLMF	0	1.98021e-05	CAAAPIALARLMF	0	1.98021e-05
CAAAPIGTEKLTF	0	5.65773e-07	CAAAPIGTEKLTF	0	5.65773e-07
CAAAPLNAGGTSYGKLTF	0	5.65773e-07	CAAAPLNAGGTSYGKLTF	0	5.65773e-07
CAAAPMDTGRRALTF	0	5.65773e-06	CAAAPMDTGRRALTF	0	5.65773e-06
CAAAPNFGNEKLTF	0	1.13155e-06	CAAAPNFGNEKLTF	0	1.13155e-06
CAAAPNTGNQFYF	0	1.69732e-06	CAAAPNTGNQFYF	0	1.69732e-06
CAAAPNTGTASKPTF	0	5.65773e-07	CAAAPNTGTASKPTF	0	5.65773e-07
CAAAPPGRQLTF	0	5.09196e-06	CAAAPPGRQLTF	0	5.09196e-06
CAAAPPNTGNQFYF	0	3.96041e-06	CAAAPPNTGNQFYF	0	3.96041e-06
CAAAPP_NQFYF	0	1.01839e-05	CAAAPP_NQFYF	0	1.01839e-05
CAAAPQSGSNTGKLIF	0	0	CAAAPQSGSNTGKLIF	0	0
CAAAPS*_RDDKIIF	0	2.26309e-06	CAAAPS*_RDDKIIF	0	2.26309e-06
CAAAPS_SKIIF	0	3.39464e-06	CAAAPS_SKIIF	0	3.39464e-06
CAAAPTLGGSRLTF	0	5.65773e-07	CAAAPTLGGSRLTF	0	5.65773e-07
CAAAPWI_NYQLIW	0	5.65773e-07	CAAAPWI_NYQLIW	0	5.65773e-07
CAAAPYALNF	0	6.2235e-06	CAAAPYALNF	0	6.2235e-06
CAAAPYALSF	0	5.65773e-07	CAAAPYALSF	0	5.65773e-07
CAAAPYGNKLVF	0	5.65773e-07	CAAAPYGNKLVF	0	5.65773e-07
CAAAQKLVF	0	5.37484e-05	CAAAQKLVF	0	5.37484e-05
CAAAQSQ_TYKYIF	0	5.65773e-07	CAAAQSQ_TYKYIF	0	5.65773e-07
CAAAQVGTSYDKVIF	0	4.52618e-06	CAAAQVGTSYDKVIF	0	4.52618e-06
CAAARAINTNAGKLTF	0	5.65773e-07	CAAARAINTNAGKLTF	0	5.65773e-07
CAAARAINTNAGKSTF	0	5.09196e-06	CAAARAINTNAGKSTF	0	5.09196e-06
CAAARA_RALTF	0	5.65773e-07	CAAARA_RALTF	0	5.65773e-07
CAAARDDKIIL	0	0	CAAARDDKIIL	0	0
CAAARDNYGQNFVF	0	2.26309e-06	CAAARDNYGQNFVF	0	2.26309e-06
CAAARG	0	3.05517e-05	CAAARG	0	3.05517e-05
CAAARGAQKLVF	0	2.26309e-06	CAAARGAQKLVF	0	2.26309e-06
CAAARGGAGNMLTF	0	5.65773e-07	CAAARGGAGNMLTF	0	5.65773e-07
CAAARGGNEKLTF	0	1.69732e-06	CAAARGGNEKLTF	0	1.69732e-06
CAAARGGNNRLAF	0	1.69732e-06	CAAARGGNNRLAF	0	1.69732e-06
CAAARGVGGADGLTF	0	1.35786e-05	CAAARGVGGADGLTF	0	1.35786e-05
CAAARGYSTLTF	0	4.41303e-05	CAAARGYSTLTF	0	4.41303e-05
CAAARIQE_GADGLTF	0	3.39464e-06	CAAARIQE_GADGLTF	0	3.39464e-06
CAAARMDSSYKLIF	0	9.05237e-06	CAAARMDSSYKLIF	0	9.05237e-06
CAAARPT_AGTALIF	0	6.2235e-06	CAAARPT_AGTALIF	0	6.2235e-06
CAAARQAGTALIF	0	5.65773e-07	CAAARQAGTALIF	0	5.65773e-07
CAAARRENNRLAF	0	1.13155e-06	CAAARRENNRLAF	0	1.13155e-06
CAAARSFQKLVF	0	1.69732e-05	CAAARSFQKLVF	0	1.69732e-05
CAAARSGTASKLTF	0	2.26309e-06	CAAARSGTASKLTF	0	2.26309e-06
CAAARSSQKLVF	0	2.82887e-06	CAAARSSQKLVF	0	2.82887e-06
CAAARTA_ASKIIF	0	1.69732e-06	CAAARTA_ASKIIF	0	1.69732e-06
CAAARVKTSYDKVIF	0	1.13155e-06	CAAARVKTSYDKVIF	0	1.13155e-06
CAAASGGSHIPTF	0	5.65773e-07	CAAASGGSHIPTF	0	5.65773e-07
CAAASGGSYIPTF	0	1.30128e-05	CAAASGGSYIPTF	0	1.30128e-05
CAAASGGYQKVTF	0	2.26309e-06	CAAASGGYQKVTF	0	2.26309e-06
CAAASGHSTLTF	0	1.13155e-06	CAAASGHSTLTF	0	1.13155e-06
CAAASGSARQLTF	0	1.52759e-05	CAAASGSARQLTF	0	1.52759e-05
CAAASGTSYGKLTF	0	1.13155e-06	CAAASGTSYGKLTF	0	1.13155e-06
CAAASGYSTLTF	0	4.52618e-06	CAAASGYSTLTF	0	4.52618e-06
CAAASLMDSSYKLIF	0	1.13155e-06	CAAASLMDSSYKLIF	0	1.13155e-06
CAAASNSGYSTLTF	0	2.82887e-06	CAAASNSGYSTLTF	0	2.82887e-06
CAAASPPGYSTLTF	0	6.2235e-06	CAAASPPGYSTLTF	0	6.2235e-06
CAAASQGAQKLVF	0	1.13155e-06	CAAASQGAQKLVF	0	1.13155e-06
CAAASSGSARQLTF	0	2.26309e-06	CAAASSGSARQLTF	0	2.26309e-06
CAAASYNFNKFYF	0	2.82887e-06	CAAASYNFNKFYF	0	2.82887e-06
CAAASYNQGGKLIF	0	5.65773e-07	CAAASYNQGGKLIF	0	5.65773e-07
CAAASYPGAGSYQLTF	0	5.65773e-07	CAAASYPGAGSYQLTF	0	5.65773e-07
CAAASYSSASKIIF	0	1.13155e-06	CAAASYSSASKIIF	0	1.13155e-06
CAAASYTSGTYKYIF	0	5.65773e-06	CAAASYTSGTYKYIF	0	5.65773e-06
CAAATGRRALTF	0	4.52618e-06	CAAATGRRALTF	0	4.52618e-06
CAAATLTLLCTI_IVRVALDDKIIF	0	5.65773e-07	CAAATLTLLCTI_IVRVALDDKIIF	0	5.65773e-07
CAAATPVSEKLVF	0	0	CAAATPVSEKLVF	0	0
CAAATSGTYKYIC	0	1.13155e-06	CAAATSGTYKYIC	0	1.13155e-06
CAAATSGTYKYIF	0	1.01839e-05	CAAATSGTYKYIF	0	1.01839e-05
CAAATSGT_TNTPLVF	0	5.65773e-07	CAAATSGT_TNTPLVF	0	5.65773e-07
CAAATSVSEKLVF	0	0	CAAATSVSEKLVF	0	0
CAAATVEEVKPGAGSYQLTF	0	0	CAAATVEEVKPGAGSYQLTF	0	0
CAAATYGGATNKLIF	0	5.65773e-07	CAAATYGGATNKLIF	0	5.65773e-07
CAAAVGSGGATNKLIF	0	3.05517e-05	CAAAVGSGGATNKLIF	0	3.05517e-05
CAAAVQAAGNKLTF	0	2.82887e-06	CAAAVQAAGNKLTF	0	2.82887e-06
CAAAVRH_ASKLTF	0	7.35505e-06	CAAAVRH_ASKLTF	0	7.35505e-06
CAAAVTGANNLFF	0	1.13155e-06	CAAAVTGANNLFF	0	1.13155e-06
CAAAVTGA_TTYDKVIF	0	1.69732e-06	CAAAVTGA_TTYDKVIF	0	1.69732e-06
CAAAWG	0	5.65773e-07	CAAAWG	0	5.65773e-07
CAAAWNRDDKIIF	0	3.39464e-06	CAAAWNRDDKIIF	0	3.39464e-06
CAAAWQGAQKLVF	0	2.82887e-06	CAAAWQGAQKLVF	0	2.82887e-06
CAAAWRLSGTYKYIF	0	2.26309e-06	CAAAWRLSGTYKYIF	0	2.26309e-06
CAAAYAGNNRKLIW	0	5.09196e-06	CAAAYAGNNRKLIW	0	5.09196e-06
CAAAYAGNNRKPIW	0	1.13155e-06	CAAAYAGNNRKPIW	0	1.13155e-06
CAAAYFVF	0	8.4866e-06	CAAAYFVF	0	8.4866e-06
CAAAYGGATNKLIF	0	7.35505e-06	CAAAYGGATNKLIF	0	7.35505e-06
CAAAYGGATNKLVF	0	5.65773e-07	CAAAYGGATNKLVF	0	5.65773e-07
CAAAYGGSQGNLIF	0	2.82887e-06	CAAAYGGSQGNLIF	0	2.82887e-06
CAAAYGGYQKVTF	0	3.39464e-06	CAAAYGGYQKVTF	0	3.39464e-06
CAAAYGNNRLAF	0	1.2447e-05	CAAAYGNNRLAF	0	1.2447e-05
CAAAYGNNRLVF	0	5.65773e-07	CAAAYGNNRLVF	0	5.65773e-07
CAAAYLL_GYNKLIF	0	1.13155e-06	CAAAYLL_GYNKLIF	0	1.13155e-06
CAAAYNQGGKLIF	0	2.26309e-06	CAAAYNQGGKLIF	0	2.26309e-06
CAAAYPGSYIPTF	0	0	CAAAYPGSYIPTF	0	0
CAAAYQGGSEKLVF	0	5.65773e-07	CAAAYQGGSEKLVF	0	5.65773e-07
CAAAYS*_DARLMF	0	5.65773e-07	CAAAYS*_DARLMF	0	5.65773e-07
CAAAYSGGGADGLTF	0	3.56437e-05	CAAAYSGGGADGLTF	0	3.56437e-05
CAAAYSGNTPLVF	0	3.96041e-06	CAAAYSGNTPLVF	0	3.96041e-06
CAAAYSSASKIIF	0	2.03678e-05	CAAAYSSASKIIF	0	2.03678e-05
CAAAYSSGTYKYIF	0	1.13155e-06	CAAAYSSGTYKYIF	0	1.13155e-06
CAAAYTGANSKLTF	0	1.69732e-06	CAAAYTGANSKLTF	0	1.69732e-06
CAAAYTGGFKTIF	0	5.65773e-07	CAAAYTGGFKTIF	0	5.65773e-07
CAAAYYGQNFVF	0	1.13155e-06	CAAAYYGQNFVF	0	1.13155e-06
CAAA_KLIF	0	0	CAAA_KLIF	0	0
CAAA_KLTF	0	5.65773e-07	CAAA_KLTF	0	5.65773e-07
CAACALA_TGKLIF	0	5.65773e-07	CAACALA_TGKLIF	0	5.65773e-07
CAACASGGTSYGKLTF	0	5.65773e-07	CAACASGGTSYGKLTF	0	5.65773e-07
CAACASGGYNKLIF	0	1.64074e-05	CAACASGGYNKLIF	0	1.64074e-05
CAACASGGYNKLTF	0	5.65773e-07	CAACASGGYNKLTF	0	5.65773e-07
CAACCAGGTSYGKLTF	0	9.61814e-06	CAACCAGGTSYGKLTF	0	9.61814e-06
CAACDPGGGADGLTF	0	1.13155e-06	CAACDPGGGADGLTF	0	1.13155e-06
CAACEGGGTSYGKLTF	0	5.65773e-07	CAACEGGGTSYGKLTF	0	5.65773e-07
CAACFSGGYNKLIF	0	5.65773e-06	CAACFSGGYNKLIF	0	5.65773e-06
CAACGGSNYKLTF	0	1.69732e-06	CAACGGSNYKLTF	0	1.69732e-06
CAACGPLL_ADSKLTF	0	1.13155e-06	CAACGPLL_ADSKLTF	0	1.13155e-06
CAACGPLL_ANSKLTF	0	5.65773e-06	CAACGPLL_ANSKLTF	0	5.65773e-06
CAACIGVTQSLLQ*H*RLCNTNAGKSTF	0	0	CAACIGVTQSLLQ*H*RLCNTNAGKSTF	0	0
CAACIQEEV_DSWGKFQF	0	0	CAACIQEEV_DSWGKFQF	0	0
CAACIQE_GADGLMF	0	0	CAACIQE_GADGLMF	0	0
CAACIQE_GADGLTF	0	0	CAACIQE_GADGLTF	0	0
CAACISSGYALNF	0	1.69732e-06	CAACISSGYALNF	0	1.69732e-06
CAACKLWR_SQGNLIF	0	5.65773e-07	CAACKLWR_SQGNLIF	0	5.65773e-07
CAACLRDDKIIF	0	2.26309e-06	CAACLRDDKIIF	0	2.26309e-06
CAACLYGQNFVF	0	6.2235e-06	CAACLYGQNFVF	0	6.2235e-06
CAACNFGNEKLTF	0	3.39464e-06	CAACNFGNEKLTF	0	3.39464e-06
CAACNSGAGSYQLTF	0	3.39464e-06	CAACNSGAGSYQLTF	0	3.39464e-06
CAACPL_GNKLVF	0	5.65773e-07	CAACPL_GNKLVF	0	5.65773e-07
CAACPRGFGNEKLTF	0	3.96041e-06	CAACPRGFGNEKLTF	0	3.96041e-06
CAACPSGGYNKLIF	0	7.35505e-06	CAACPSGGYNKLIF	0	7.35505e-06
CAACPSSGNTPLVF	0	0	CAACPSSGNTPLVF	0	0
CAACRCLACCVLL_IVRVASGNQFYF	0	0	CAACRCLACCVLL_IVRVASGNQFYF	0	0
CAACRGNFNKFYF	0	5.65773e-07	CAACRGNFNKFYF	0	5.65773e-07
CAACRNNAGNMLTF	0	2.03678e-05	CAACRNNAGNMLTF	0	2.03678e-05
CAACSNDYKLSF	0	4.9788e-05	CAACSNDYKLSF	0	4.9788e-05
CAACSPNTGNQFYF	0	4.52618e-06	CAACSPNTGNQFYF	0	4.52618e-06
CAACTIASSE_VRVGRGKLIF	0	5.65773e-07	CAACTIASSE_VRVGRGKLIF	0	5.65773e-07
CAACTNAGKSTF	0	7.35505e-06	CAACTNAGKSTF	0	7.35505e-06
CAACTSGTCKYIF	0	0	CAACTSGTCKYIF	0	0
CAACTSGTYKYIF	0	0	CAACTSGTYKYIF	0	0
CAADADGTSYGKLTF	0	5.65773e-07	CAADADGTSYGKLTF	0	5.65773e-07
CAADADSGYALNF	0	0	CAADADSGYALNF	0	0
CAADAEKRSEKLVF	0	5.65773e-07	CAADAEKRSEKLVF	0	5.65773e-07
CAADAGGGNKLTF	0	5.65773e-07	CAADAGGGNKLTF	0	5.65773e-07
CAADAGGNE*RP_CCILHTDKLIF	0	1.69732e-06	CAADAGGNE*RP_CCILHTDKLIF	0	1.69732e-06
CAADAGGTSCGELTF	0	5.65773e-07	CAADAGGTSCGELTF	0	5.65773e-07
CAADAGGTSYGKLTF	0	6.78928e-06	CAADAGGTSYGKLTF	0	6.78928e-06
CAADAGNTGKLIF	0	5.65773e-07	CAADAGNTGKLIF	0	5.65773e-07
CAADAITQGGSEKLVF	0	0	CAADAITQGGSEKLVF	0	0
CAADAKAAGNKLTF	0	1.13155e-06	CAADAKAAGNKLTF	0	1.13155e-06
CAADAKGAGSYQLTF	0	5.65773e-07	CAADAKGAGSYQLTF	0	5.65773e-07
CAADAKLMDSNYQLIW	0	0	CAADAKLMDSNYQLIW	0	0
CAADALTSGSRLTF	0	2.26309e-06	CAADALTSGSRLTF	0	2.26309e-06
CAADAMRSARQLTF	0	2.26309e-06	CAADAMRSARQLTF	0	2.26309e-06
CAADANAGKSTF	0	0	CAADANAGKSTF	0	0
CAADAPQGAQKLVF	0	5.65773e-07	CAADAPQGAQKLVF	0	5.65773e-07
CAADARLMF	0	5.65773e-07	CAADARLMF	0	5.65773e-07
CAADARWGNMLTF	0	5.65773e-07	CAADARWGNMLTF	0	5.65773e-07
CAADASGGCNKLIF	0	0	CAADASGGCNKLIF	0	0
CAADASG_GFKTIF	0	5.65773e-07	CAADASG_GFKTIF	0	5.65773e-07
CAADATGYSSASKIIF	0	1.13155e-06	CAADATGYSSASKIIF	0	1.13155e-06
CAADATQGAQKLVF	0	5.65773e-07	CAADATQGAQKLVF	0	5.65773e-07
CAADATSGAGSYQLTF	0	1.13155e-06	CAADATSGAGSYQLTF	0	1.13155e-06
CAADAVGNTDKLIF	0	5.65773e-07	CAADAVGNTDKLIF	0	5.65773e-07
CAADAWSNFGNEKLTF	0	1.13155e-06	CAADAWSNFGNEKLTF	0	1.13155e-06
CAADDGVGKLIF	0	0	CAADDGVGKLIF	0	0
CAADDL_NEKLTF	0	1.58416e-05	CAADDL_NEKLTF	0	1.58416e-05
CAADDRWGSEKLVF	0	2.26309e-06	CAADDRWGSEKLVF	0	2.26309e-06
CAADDSDYRLSF	0	1.13155e-06	CAADDSDYRLSF	0	1.13155e-06
CAADDWS_NSKLTF	0	1.13155e-06	CAADDWS_NSKLTF	0	1.13155e-06
CAADDYKLSF	0	3.39464e-06	CAADDYKLSF	0	3.39464e-06
CAADEEFNKFYF	0	5.65773e-07	CAADEEFNKFYF	0	5.65773e-07
CAADEFAPG_TGFQKLVF	0	0	CAADEFAPG_TGFQKLVF	0	0
CAADEGSARQLTF	0	5.65773e-07	CAADEGSARQLTF	0	5.65773e-07
CAADEGSGYNTLTF	0	0	CAADEGSGYNTLTF	0	0
CAADEGTSGTYKYIF	0	1.69732e-06	CAADEGTSGTYKYIF	0	1.69732e-06
CAADERDSRLTF	0	0	CAADERDSRLTF	0	0
CAADERGAQKLVF	0	5.65773e-07	CAADERGAQKLVF	0	5.65773e-07
CAADESMEYGNKLVF	0	1.69732e-06	CAADESMEYGNKLVF	0	1.69732e-06
CAADETGTAGKLTF	0	0	CAADETGTAGKLTF	0	0
CAADEYGNKLVF	0	6.2235e-06	CAADEYGNKLVF	0	6.2235e-06
CAADFGNEKLTF	0	1.52759e-05	CAADFGNEKLTF	0	1.52759e-05
CAADFGNERLTF	0	5.65773e-07	CAADFGNERLTF	0	5.65773e-07
CAADFNKFYF	0	0	CAADFNKFYF	0	0
CAADFSGGYNKLIF	0	1.69732e-06	CAADFSGGYNKLIF	0	1.69732e-06
CAADFTGNQFYF	0	2.82887e-06	CAADFTGNQFYF	0	2.82887e-06
CAADFTGTASKLTF	0	6.78928e-06	CAADFTGTASKLTF	0	6.78928e-06
CAADFTTFMDTGFQKLVF	0	0	CAADFTTFMDTGFQKLVF	0	0
CAADFTTFMDTGRRALTF	0	0	CAADFTTFMDTGRRALTF	0	0
CAADGDMRF	0	1.69732e-06	CAADGDMRF	0	1.69732e-06
CAADGDQAGTALIF	0	4.52618e-06	CAADGDQAGTALIF	0	4.52618e-06
CAADGDTDRRALTF	0	5.65773e-07	CAADGDTDRRALTF	0	5.65773e-07
CAADGDYKLSF	0	3.96041e-06	CAADGDYKLSF	0	3.96041e-06
CAADGGARGKLSF	0	5.65773e-07	CAADGGARGKLSF	0	5.65773e-07
CAADGGATNKLIF	0	8.20371e-05	CAADGGATNKLIF	0	8.20371e-05
CAADGGSQGNLIF	0	1.69732e-06	CAADGGSQGNLIF	0	1.69732e-06
CAADGGTGANSKLTL	0	0	CAADGGTGANSKLTL	0	0
CAADGKNSGYALNF	0	5.65773e-07	CAADGKNSGYALNF	0	5.65773e-07
CAADGKP_GSRLTF	0	5.14854e-05	CAADGKP_GSRLTF	0	5.14854e-05
CAADGMDSSYKLIF	0	4.52618e-06	CAADGMDSSYKLIF	0	4.52618e-06
CAADGNKPVF	0	5.65773e-07	CAADGNKPVF	0	5.65773e-07
CAADGPQGAQKLVF	0	1.13155e-06	CAADGPQGAQKLVF	0	1.13155e-06
CAADGPYGNKLVF	0	1.13155e-06	CAADGPYGNKLVF	0	1.13155e-06
CAADGQKLLF	0	1.07497e-05	CAADGQKLLF	0	1.07497e-05
CAADGSARQLTF	0	1.30128e-05	CAADGSARQLTF	0	1.30128e-05
CAADGSGAGSYQLTF	0	2.26309e-06	CAADGSGAGSYQLTF	0	2.26309e-06
CAADGSGDKLTF	0	5.65773e-07	CAADGSGDKLTF	0	5.65773e-07
CAADGSGNTGKLIF	0	3.96041e-06	CAADGSGNTGKLIF	0	3.96041e-06
CAADGYSGGGADGLTF	0	5.65773e-07	CAADGYSGGGADGLTF	0	5.65773e-07
CAADHFGNEKLTF	0	1.13155e-06	CAADHFGNEKLTF	0	1.13155e-06
CAADHTGTASKLTF	0	1.41443e-05	CAADHTGTASKLTF	0	1.41443e-05
CAADIKAAGNKLTF	0	1.69732e-06	CAADIKAAGNKLTF	0	1.69732e-06
CAADILWG_GSYQLTF	0	1.69732e-06	CAADILWG_GSYQLTF	0	1.69732e-06
CAADINNDMRF	0	5.65773e-07	CAADINNDMRF	0	5.65773e-07
CAADKAAGNKLTF	0	7.92082e-06	CAADKAAGNKLTF	0	7.92082e-06
CAADKAAGNRLAF	0	1.13155e-06	CAADKAAGNRLAF	0	1.13155e-06
CAADKDNFNKFYF	0	1.13155e-06	CAADKDNFNKFYF	0	1.13155e-06
CAADKETSGSRLTF	0	0	CAADKETSGSRLTF	0	0
CAADKLSF	0	5.94062e-05	CAADKLSF	0	5.94062e-05
CAADKLSL	0	1.69732e-06	CAADKLSL	0	1.69732e-06
CAADKSEAGTALIF	0	1.13155e-06	CAADKSEAGTALIF	0	1.13155e-06
CAADLGGSARQLTF	0	5.65773e-07	CAADLGGSARQLTF	0	5.65773e-07
CAADLGGTSYGKLTF	0	6.78928e-06	CAADLGGTSYGKLTF	0	6.78928e-06
CAADLI*_GTYKYIF	0	5.65773e-07	CAADLI*_GTYKYIF	0	5.65773e-07
CAADLIIQGAQKLVF	0	8.4866e-06	CAADLIIQGAQKLVF	0	8.4866e-06
CAADLIIQGAQRLVF	0	1.13155e-06	CAADLIIQGAQRLVF	0	1.13155e-06
CAADLIIQGGSEKLVF	0	5.65773e-07	CAADLIIQGGSEKLVF	0	5.65773e-07
CAADLKGGTSYGKLTF	0	3.96041e-06	CAADLKGGTSYGKLTF	0	3.96041e-06
CAADLK_WYKLSF	0	5.65773e-07	CAADLK_WYKLSF	0	5.65773e-07
CAADLMEYGNKLVF	0	1.13155e-06	CAADLMEYGNKLVF	0	1.13155e-06
CAADLMLV_TSYGKLTF	0	5.65773e-07	CAADLMLV_TSYGKLTF	0	5.65773e-07
CAADLNAGGTSYGKLTF	0	5.65773e-07	CAADLNAGGTSYGKLTF	0	5.65773e-07
CAADLSGGGADGLTF	0	1.35786e-05	CAADLSGGGADGLTF	0	1.35786e-05
CAADLSGGYNKLIF	0	0	CAADLSGGYNKLIF	0	0
CAADLSGGYQKVTF	0	1.13155e-06	CAADLSGGYQKVTF	0	1.13155e-06
CAADLSGGYQKVTFGNVLHC	0	1.13155e-06	CAADLSGGYQKVTFGNVLHC	0	1.13155e-06
CAADLTGTASKLTF	0	1.07497e-05	CAADLTGTASKLTF	0	1.07497e-05
CAADLTGTASKPTF	0	5.65773e-07	CAADLTGTASKPTF	0	5.65773e-07
CAADLTL_NEKLTF	0	3.39464e-06	CAADLTL_NEKLTF	0	3.39464e-06
CAADLTMNRDDKIIF	0	1.13155e-06	CAADLTMNRDDKIIF	0	1.13155e-06
CAADLYTNAGKSTF	0	4.29988e-05	CAADLYTNAGKSTF	0	4.29988e-05
CAADLYT_MQANLIF	0	5.65773e-07	CAADLYT_MQANLIF	0	5.65773e-07
CAADL_KLVF	0	0	CAADL_KLVF	0	0
CAADMEYGNKLVF	0	2.82887e-06	CAADMEYGNKLVF	0	2.82887e-06
CAADMGETSGSRLTF	0	5.65773e-07	CAADMGETSGSRLTF	0	5.65773e-07
CAADMNSGGYQKVTF	0	6.2235e-06	CAADMNSGGYQKVTF	0	6.2235e-06
CAADMVSGP_NAGNMLTI	0	0	CAADMVSGP_NAGNMLTI	0	0
CAADNAGAGSYQLTF	0	0	CAADNAGAGSYQLTF	0	0
CAADNAGGTSYGKLTF	0	8.4866e-06	CAADNAGGTSYGKLTF	0	8.4866e-06
CAADNAGKSTF	0	8.93922e-05	CAADNAGKSTF	0	8.93922e-05
CAADNAGNKLTF	0	5.65773e-07	CAADNAGNKLTF	0	5.65773e-07
CAADNAGNMLTF	0	1.2447e-05	CAADNAGNMLTF	0	1.2447e-05
CAADNAGNNRKLIW	0	0	CAADNAGNNRKLIW	0	0
CAADNDARLMF	0	1.69732e-06	CAADNDARLMF	0	1.69732e-06
CAADNDYKLSF	0	0	CAADNDYKLSF	0	0
CAADNFGNEKLTF	0	2.14994e-05	CAADNFGNEKLTF	0	2.14994e-05
CAADNNAGNMLTF	0	0.000121075	CAADNNAGNMLTF	0	0.000121075
CAADNNARLMF	0	1.69732e-05	CAADNNARLMF	0	1.69732e-05
CAADNNASLMF	0	5.65773e-07	CAADNNASLMF	0	5.65773e-07
CAADNNDMRF	0	2.82887e-06	CAADNNDMRF	0	2.82887e-06
CAADNNVMRF	0	5.65773e-07	CAADNNVMRF	0	5.65773e-07
CAADNQAGTALIF	0	1.18812e-05	CAADNQAGTALIF	0	1.18812e-05
CAADNQAGTALTF	0	5.65773e-07	CAADNQAGTALTF	0	5.65773e-07
CAADNQAGYSTLTF	0	5.65773e-07	CAADNQAGYSTLTF	0	5.65773e-07
CAADNSGGSNYKLTF	0	2.82887e-06	CAADNSGGSNYKLTF	0	2.82887e-06
CAADNTGKLIF	0	5.65773e-06	CAADNTGKLIF	0	5.65773e-06
CAADNYGQDFVF	0	5.65773e-07	CAADNYGQDFVF	0	5.65773e-07
CAADNYGQNFVF	0	7.80767e-05	CAADNYGQNFVF	0	7.80767e-05
CAADNYG_SSYQLIW	0	0	CAADNYG_SSYQLIW	0	0
CAADPDPQAGTALIF	0	3.39464e-06	CAADPDPQAGTALIF	0	3.39464e-06
CAADPDPQAGTALTF	0	5.65773e-07	CAADPDPQAGTALTF	0	5.65773e-07
CAADPGANNLFF	0	1.13155e-06	CAADPGANNLFF	0	1.13155e-06
CAADPG_GTALIF	0	0	CAADPG_GTALIF	0	0
CAADPLGNQFYF	0	3.39464e-06	CAADPLGNQFYF	0	3.39464e-06
CAADPNFGNEKLTF	0	2.03678e-05	CAADPNFGNEKLTF	0	2.03678e-05
CAADPPQGGSEKLVF	0	1.18812e-05	CAADPPQGGSEKLVF	0	1.18812e-05
CAADPPQGGSERLVF	0	5.65773e-07	CAADPPQGGSERLVF	0	5.65773e-07
CAADPSNTGKLIF	0	0	CAADPSNTGKLIF	0	0
CAADPYSSASKIIFGSGTRLAF	1.1349e-06	0	CAADPYSSASKIIFGSGTRLAF	1.1349e-06	0
CAADQ*L_GNEKLTF	0	1.13155e-06	CAADQ*L_GNEKLTF	0	1.13155e-06
CAADQAGTALIF	0	2.26309e-06	CAADQAGTALIF	0	2.26309e-06
CAADQGGSEKLVF	0	4.18672e-05	CAADQGGSEKLVF	0	4.18672e-05
CAADQG_DLKSW	0	5.65773e-07	CAADQG_DLKSW	0	5.65773e-07
CAADQTGANDLFF	0	1.13155e-06	CAADQTGANDLFF	0	1.13155e-06
CAADQTGANNLFF	0	4.86565e-05	CAADQTGANNLFF	0	4.86565e-05
CAADQTNSGYALNF	0	1.69732e-06	CAADQTNSGYALNF	0	1.69732e-06
CAADQ_KLIF	0	5.65773e-07	CAADQ_KLIF	0	5.65773e-07
CAADRDDKIIF	0	0.000100708	CAADRDDKIIF	0	0.000100708
CAADRDDKIIFGNEKLTF	0	0	CAADRDDKIIFGNEKLTF	0	0
CAADRDDKITFGNEKLTF	0	0	CAADRDDKITFGNEKLTF	0	0
CAADRDDMRF	0	0	CAADRDDMRF	0	0
CAADRDDNLFF	0	0	CAADRDDNLFF	0	0
CAADRDSWGKFQF	0	1.13155e-06	CAADRDSWGKFQF	0	1.13155e-06
CAADRDYHTGTASKLTF	0	5.65773e-07	CAADRDYHTGTASKLTF	0	5.65773e-07
CAADRGATGGGNKLTF	0	5.09196e-06	CAADRGATGGGNKLTF	0	5.09196e-06
CAADRGGTSYGKLTF	0	6.78928e-06	CAADRGGTSYGKLTF	0	6.78928e-06
CAADRGGTSYGNLIF	0	5.65773e-07	CAADRGGTSYGNLIF	0	5.65773e-07
CAADRGSTLGRLYF	0	6.11035e-05	CAADRGSTLGRLYF	0	6.11035e-05
CAADRIDDMRF	0	5.65773e-06	CAADRIDDMRF	0	5.65773e-06
CAADRI_STLTF	0	0	CAADRI_STLTF	0	0
CAADRRRNQFYF	0	1.69732e-06	CAADRRRNQFYF	0	1.69732e-06
CAADRSNDYKLSF	0	5.65773e-07	CAADRSNDYKLSF	0	5.65773e-07
CAADRSYNTDKLIF	0	5.65773e-07	CAADRSYNTDKLIF	0	5.65773e-07
CAADRS_GKSTF	0	0	CAADRS_GKSTF	0	0
CAADRYVFG_GGADGLTF	0	5.65773e-07	CAADRYVFG_GGADGLTF	0	5.65773e-07
CAADRYVFR_GGADGLTF	0	2.82887e-06	CAADRYVFR_GGADGLTF	0	2.82887e-06
CAADSGGGGADGLTF	0	2.77229e-05	CAADSGGGGADGLTF	0	2.77229e-05
CAADSGGYNKLIF	0	1.01839e-05	CAADSGGYNKLIF	0	1.01839e-05
CAADSGGYNKLIW	0	5.65773e-07	CAADSGGYNKLIW	0	5.65773e-07
CAADSGGYQKVTF	0	6.2235e-06	CAADSGGYQKVTF	0	6.2235e-06
CAADSGNTPLVF	0	9.61814e-06	CAADSGNTPLVF	0	9.61814e-06
CAADSGTAWL_RDSDDARLMF	0	0	CAADSGTAWL_RDSDDARLMF	0	0
CAADSGTYKYIF	0	7.92082e-06	CAADSGTYKYIF	0	7.92082e-06
CAADSG_YKLSF	0	5.65773e-07	CAADSG_YKLSF	0	5.65773e-07
CAADSNAGGTSYGKLTF	0	3.39464e-06	CAADSNAGGTSYGKLTF	0	3.39464e-06
CAADSNARLMF	0	5.65773e-07	CAADSNARLMF	0	5.65773e-07
CAADSNDYELSF	0	1.69732e-06	CAADSNDYELSF	0	1.69732e-06
CAADSNDYKLSF	0	3.39464e-06	CAADSNDYKLSF	0	3.39464e-06
CAADSNDYRLSF	0	5.65773e-07	CAADSNDYRLSF	0	5.65773e-07
CAADSNSGYALNF	0	1.69732e-06	CAADSNSGYALNF	0	1.69732e-06
CAADSNYQLIW	0	2.88544e-05	CAADSNYQLIW	0	2.88544e-05
CAADSSASKIIF	0	1.98021e-05	CAADSSASKIIF	0	1.98021e-05
CAADSSYKLIF	0	9.61814e-06	CAADSSYKLIF	0	9.61814e-06
CAADSYNFNKFYF	0	6.2235e-06	CAADSYNFNKFYF	0	6.2235e-06
CAADSYNTDKLIF	0	9.05237e-06	CAADSYNTDKLIF	0	9.05237e-06
CAADS_LSVNL	0	1.13155e-06	CAADS_LSVNL	0	1.13155e-06
CAADTDKLIF	0	0.000106365	CAADTDKLIF	0	0.000106365
CAADTDKLLF	0	5.65773e-07	CAADTDKLLF	0	5.65773e-07
CAADTGANNLFF	0	5.65773e-07	CAADTGANNLFF	0	5.65773e-07
CAADTGANSKLTF	5.67449e-07	0	CAADTGANSKLTF	5.67449e-07	0
CAADTGGFKTIF	0	1.13155e-05	CAADTGGFKTIF	0	1.13155e-05
CAADTGNQFYF	0	9.61814e-06	CAADTGNQFYF	0	9.61814e-06
CAADTGNQLYF	0	0	CAADTGNQLYF	0	0
CAADTGRRALTF	0	1.35786e-05	CAADTGRRALTF	0	1.35786e-05
CAADTGTASKLIF	0	5.65773e-07	CAADTGTASKLIF	0	5.65773e-07
CAADTGTASKLTF	0	0.000151627	CAADTGTASKLTF	0	0.000151627
CAADTGTAVYYCIVRVATGFQKLVF	0	5.65773e-07	CAADTGTAVYYCIVRVATGFQKLVF	0	5.65773e-07
CAADTG_CQKVTF	0	5.65773e-07	CAADTG_CQKVTF	0	5.65773e-07
CAADTLL_GNEKLTF	0	5.65773e-07	CAADTLL_GNEKLTF	0	5.65773e-07
CAADTPYTGNQFYF	0	1.13155e-06	CAADTPYTGNQFYF	0	1.13155e-06
CAADTSGSAKQLTF	0	1.69732e-06	CAADTSGSAKQLTF	0	1.69732e-06
CAADTSGSARQLTF	0	3.39464e-06	CAADTSGSARQLTF	0	3.39464e-06
CAADTSGTYKYIF	0	2.31967e-05	CAADTSGTYKYIF	0	2.31967e-05
CAADTT_NKFYF	0	2.26309e-06	CAADTT_NKFYF	0	2.26309e-06
CAADTWN_GNKLVF	0	9.61814e-06	CAADTWN_GNKLVF	0	9.61814e-06
CAADVEYGNKLVF	0	1.13155e-06	CAADVEYGNKLVF	0	1.13155e-06
CAADVLSNTGNQFYF	0	5.09196e-06	CAADVLSNTGNQFYF	0	5.09196e-06
CAADVLSNTGNQLTF	0	5.65773e-07	CAADVLSNTGNQLTF	0	5.65773e-07
CAADVQGAQKLVF	0	5.65773e-07	CAADVQGAQKLVF	0	5.65773e-07
CAADVYQAGTALIF	0	5.65773e-07	CAADVYQAGTALIF	0	5.65773e-07
CAADWDDKLIF	0	5.65773e-07	CAADWDDKLIF	0	5.65773e-07
CAADYGQNFVF	0	4.52618e-06	CAADYGQNFVF	0	4.52618e-06
CAADYKLSF	0	5.65773e-06	CAADYKLSF	0	5.65773e-06
CAADYNQAGTALIF	0	0	CAADYNQAGTALIF	0	0
CAADYQAGTALIF	0	3.96041e-06	CAADYQAGTALIF	0	3.96041e-06
CAADYQLIW	0	5.65773e-07	CAADYQLIW	0	5.65773e-07
CAADY_ARLMF	0	5.65773e-07	CAADY_ARLMF	0	5.65773e-07
CAAD_LIF	0	1.13155e-06	CAAD_LIF	0	1.13155e-06
CAAEAAGGGADGLTF	0	0	CAAEAAGGGADGLTF	0	0
CAAEAAGNKLIF	0	0	CAAEAAGNKLIF	0	0
CAAEAAGNKLTF	0	0	CAAEAAGNKLTF	0	0
CAAEAAGNMLTF	0	0	CAAEAAGNMLTF	0	0
CAAEAAGNNARLMF	0	0	CAAEAAGNNARLMF	0	0
CAAEAAGNNLFF	0	0	CAAEAAGNNLFF	0	0
CAAEADQGGKLIF	0	1.69732e-06	CAAEADQGGKLIF	0	1.69732e-06
CAAEAGSYNKLIF	0	5.65773e-07	CAAEAGSYNKLIF	0	5.65773e-07
CAAEAGTASKLTF	0	4.52618e-06	CAAEAGTASKLTF	0	4.52618e-06
CAAEANFGNEKLTF	0	5.65773e-07	CAAEANFGNEKLTF	0	5.65773e-07
CAAEAQGGSEKLVF	0	0	CAAEAQGGSEKLVF	0	0
CAAEAQKLIF	0	0	CAAEAQKLIF	0	0
CAAEAQKLVF	0	0	CAAEAQKLVF	0	0
CAAEARRSNDYKLSF	0	5.65773e-07	CAAEARRSNDYKLSF	0	5.65773e-07
CAAEATGKLIF	0	5.65773e-07	CAAEATGKLIF	0	5.65773e-07
CAAEA_RQLTF	0	0	CAAEA_RQLTF	0	0
CAAEDEGGSYTPTF	0	5.65773e-07	CAAEDEGGSYTPTF	0	5.65773e-07
CAAEDGNKLVF	0	5.09196e-06	CAAEDGNKLVF	0	5.09196e-06
CAAEDKTDSWGKFQF	0	1.13155e-06	CAAEDKTDSWGKFQF	0	1.13155e-06
CAAEDLDSSYKLIF	0	5.65773e-07	CAAEDLDSSYKLIF	0	5.65773e-07
CAAEDLNAGNMLTF	0	5.65773e-07	CAAEDLNAGNMLTF	0	5.65773e-07
CAAEDLNQAGTALIF	0	1.13155e-06	CAAEDLNQAGTALIF	0	1.13155e-06
CAAEDLTGGSYIPTF	0	1.13155e-06	CAAEDLTGGSYIPTF	0	1.13155e-06
CAAEDNTDKLIF	0	5.09196e-06	CAAEDNTDKLIF	0	5.09196e-06
CAAEDPRGSGNTGKLIF	0	5.65773e-07	CAAEDPRGSGNTGKLIF	0	5.65773e-07
CAAEDQGYQKVTF	0	0	CAAEDQGYQKVTF	0	0
CAAEDRAGRRALTF	0	5.65773e-07	CAAEDRAGRRALTF	0	5.65773e-07
CAAEDRDDKIIF	0	2.82887e-06	CAAEDRDDKIIF	0	2.82887e-06
CAAEDRPPGSSYKLIF	0	5.65773e-07	CAAEDRPPGSSYKLIF	0	5.65773e-07
CAAEDRSGNTPLVF	0	0	CAAEDRSGNTPLVF	0	0
CAAEDSNYQLIW	0	7.92082e-06	CAAEDSNYQLIW	0	7.92082e-06
CAAEDSSYKLIF	0	3.96041e-06	CAAEDSSYKLIF	0	3.96041e-06
CAAEDSSYRLIF	0	0	CAAEDSSYRLIF	0	0
CAAEDSYTGGGNKLTF	0	5.65773e-07	CAAEDSYTGGGNKLTF	0	5.65773e-07
CAAEDYGGSQGNLIF	0	0	CAAEDYGGSQGNLIF	0	0
CAAEEAGGFKTIF	0	2.26309e-06	CAAEEAGGFKTIF	0	2.26309e-06
CAAEEEQ_DDKIIF	0	1.13155e-06	CAAEEEQ_DDKIIF	0	1.13155e-06
CAAEEGSGGYNKLIF	0	5.65773e-07	CAAEEGSGGYNKLIF	0	5.65773e-07
CAAEEGTYKYIF	0	1.58416e-05	CAAEEGTYKYIF	0	1.58416e-05
CAAEERDDKIIF	0	3.96041e-06	CAAEERDDKIIF	0	3.96041e-06
CAAEERDDKNIF	0	5.65773e-07	CAAEERDDKNIF	0	5.65773e-07
CAAEETSGSRLTF	0	1.52759e-05	CAAEETSGSRLTF	0	1.52759e-05
CAAEET_FDKFYF	0	1.13155e-06	CAAEET_FDKFYF	0	1.13155e-06
CAAEEYGNKLVF	0	1.30128e-05	CAAEEYGNKLVF	0	1.30128e-05
CAAEFIQGGSEKLVF	0	5.09196e-06	CAAEFIQGGSEKLVF	0	5.09196e-06
CAAEFSGGYNKLIF	0	5.65773e-07	CAAEFSGGYNKLIF	0	5.65773e-07
CAAEG*_NARLMF	0	1.18812e-05	CAAEG*_NARLMF	0	1.18812e-05
CAAEGAGGTGYGKLTF	0	5.65773e-07	CAAEGAGGTGYGKLTF	0	5.65773e-07
CAAEGAGGTSYGKLTF	0	9.61814e-06	CAAEGAGGTSYGKLTF	0	9.61814e-06
CAAEGAGGYQLTF	0	5.65773e-07	CAAEGAGGYQLTF	0	5.65773e-07
CAAEGAGSYQLPF	0	5.65773e-07	CAAEGAGSYQLPF	0	5.65773e-07
CAAEGAGSYQLTF	0	1.58416e-05	CAAEGAGSYQLTF	0	1.58416e-05
CAAEGAGSYQLTS	0	1.13155e-06	CAAEGAGSYQLTS	0	1.13155e-06
CAAEGAGSYQPTF	0	5.65773e-07	CAAEGAGSYQPTF	0	5.65773e-07
CAAEGAGTASKLTF	0	1.86705e-05	CAAEGAGTASKLTF	0	1.86705e-05
CAAEGANNLFF	0	9.61814e-06	CAAEGANNLFF	0	9.61814e-06
CAAEGDYKLSL	5.67449e-07	0	CAAEGDYKLSL	5.67449e-07	0
CAAEGGKLIF	0	2.37625e-05	CAAEGGKLIF	0	2.37625e-05
CAAEGGKPIF	0	5.65773e-07	CAAEGGKPIF	0	5.65773e-07
CAAEGGRLIF	0	5.65773e-07	CAAEGGRLIF	0	5.65773e-07
CAAEGGSEKLVF	0	5.65773e-07	CAAEGGSEKLVF	0	5.65773e-07
CAAEGGSNYKLTF	0	7.92082e-06	CAAEGGSNYKLTF	0	7.92082e-06
CAAEGGTGNQFYF	0	7.92082e-06	CAAEGGTGNQFYF	0	7.92082e-06
CAAEGGTYKYIF	0	1.69732e-06	CAAEGGTYKYIF	0	1.69732e-06
CAAEGGW_SYQLTF	0	5.65773e-07	CAAEGGW_SYQLTF	0	5.65773e-07
CAAEGGYALNF	0	3.22491e-05	CAAEGGYALNF	0	3.22491e-05
CAAEGGYQKVTF	0	6.2235e-06	CAAEGGYQKVTF	0	6.2235e-06
CAAEGG_YQKVTF	0	5.65773e-07	CAAEGG_YQKVTF	0	5.65773e-07
CAAEGKGVE_STLGRLYF	0	5.65773e-07	CAAEGKGVE_STLGRLYF	0	5.65773e-07
CAAEGNKLSF	0	4.52618e-06	CAAEGNKLSF	0	4.52618e-06
CAAEGNMLTF	0	1.69732e-06	CAAEGNMLTF	0	1.69732e-06
CAAEGNNAGNMLTF	0	6.2235e-06	CAAEGNNAGNMLTF	0	6.2235e-06
CAAEGNQGGKLIF	0	7.35505e-06	CAAEGNQGGKLIF	0	7.35505e-06
CAAEGNQGGKLIL	0	2.26309e-06	CAAEGNQGGKLIL	0	2.26309e-06
CAAEGRGKAAGNKLTF	0	1.13155e-06	CAAEGRGKAAGNKLTF	0	1.13155e-06
CAAEGSGGSNYKLTF	0	5.65773e-07	CAAEGSGGSNYKLTF	0	5.65773e-07
CAAEGSSGNTPLVF	0	1.13155e-06	CAAEGSSGNTPLVF	0	1.13155e-06
CAAEGTGFRKLVF	0	5.65773e-07	CAAEGTGFRKLVF	0	5.65773e-07
CAAEHMDSNYQLIW	0	2.26309e-06	CAAEHMDSNYQLIW	0	2.26309e-06
CAAEIPSGSARQLTF	0	5.65773e-07	CAAEIPSGSARQLTF	0	5.65773e-07
CAAEIRHTGNQFYF	0	1.69732e-06	CAAEIRHTGNQFYF	0	1.69732e-06
CAAEISGSARQLTF	0	0	CAAEISGSARQLTF	0	0
CAAEKDMRF	0	5.09196e-06	CAAEKDMRF	0	5.09196e-06
CAAEKTDKLIF	0	1.41443e-05	CAAEKTDKLIF	0	1.41443e-05
CAAELFGNEKLTF	0	3.96041e-06	CAAELFGNEKLTF	0	3.96041e-06
CAAELMDSSYKLIF	0	4.52618e-06	CAAELMDSSYKLIF	0	4.52618e-06
CAAELTGGGNKLTF	0	2.26309e-06	CAAELTGGGNKLTF	0	2.26309e-06
CAAELWR_SQGNLIF	0	2.26309e-06	CAAELWR_SQGNLIF	0	2.26309e-06
CAAELWR_SQGNLIS	0	1.30128e-05	CAAELWR_SQGNLIS	0	1.30128e-05
CAAELWW_ATNKLIF	0	3.39464e-06	CAAELWW_ATNKLIF	0	3.39464e-06
CAAEMDSSYKLIF	0	5.65773e-07	CAAEMDSSYKLIF	0	5.65773e-07
CAAEMDSSYQLIW	0	5.65773e-07	CAAEMDSSYQLIW	0	5.65773e-07
CAAEMNRDDKIIF	0	2.82887e-05	CAAEMNRDDKIIF	0	2.82887e-05
CAAEMNRDDKIIS	0	1.13155e-06	CAAEMNRDDKIIS	0	1.13155e-06
CAAEMNRNDKIIF	0	1.69732e-06	CAAEMNRNDKIIF	0	1.69732e-06
CAAEMYSGGGADGLTF	0	5.65773e-06	CAAEMYSGGGADGLTF	0	5.65773e-06
CAAENDYKLSF	0	1.13155e-06	CAAENDYKLSF	0	1.13155e-06
CAAENKAAGNKLTF	0	5.65773e-07	CAAENKAAGNKLTF	0	5.65773e-07
CAAENQAGTALIF	0	1.69732e-06	CAAENQAGTALIF	0	1.69732e-06
CAAENQGGKLIF	0	7.35505e-06	CAAENQGGKLIF	0	7.35505e-06
CAAENTDKLIF	0	2.71571e-05	CAAENTDKLIF	0	2.71571e-05
CAAENTDKLTF	0	5.65773e-07	CAAENTDKLTF	0	5.65773e-07
CAAENTGTASKLTF	0	2.82887e-05	CAAENTGTASKLTF	0	2.82887e-05
CAAENT_NNDMRF	0	5.65773e-07	CAAENT_NNDMRF	0	5.65773e-07
CAAENYGQNFVF	0	1.69732e-06	CAAENYGQNFVF	0	1.69732e-06
CAAEPAGGTSYGKLTF	0	3.50779e-05	CAAEPAGGTSYGKLTF	0	3.50779e-05
CAAEPDPGGSQGNLIF	0	5.65773e-07	CAAEPDPGGSQGNLIF	0	5.65773e-07
CAAEPDYGGSQGNLIF	0	5.65773e-07	CAAEPDYGGSQGNLIF	0	5.65773e-07
CAAEPGNSGGSNYKLTF	0	1.69732e-06	CAAEPGNSGGSNYKLTF	0	1.69732e-06
CAAEPGTYKYIF	0	1.69732e-06	CAAEPGTYKYIF	0	1.69732e-06
CAAEPIGSGGGADGLTF	0	9.61814e-06	CAAEPIGSGGGADGLTF	0	9.61814e-06
CAAEPNRDDKIIF	0	3.28148e-05	CAAEPNRDDKIIF	0	3.28148e-05
CAAEPNRDDKSIF	0	5.65773e-07	CAAEPNRDDKSIF	0	5.65773e-07
CAAEPPGDKIIF	0	5.65773e-07	CAAEPPGDKIIF	0	5.65773e-07
CAAEPQGAQKLVF	0	1.13155e-06	CAAEPQGAQKLVF	0	1.13155e-06
CAAEQGGNNRLAF	0	5.65773e-07	CAAEQGGNNRLAF	0	5.65773e-07
CAAEQRTSGSRLTF	0	1.13155e-06	CAAEQRTSGSRLTF	0	1.13155e-06
CAAERADKLIF	0	3.96041e-06	CAAERADKLIF	0	3.96041e-06
CAAERDKIIF	0	0	CAAERDKIIF	0	0
CAAERDRDDKIIL	0	5.65773e-07	CAAERDRDDKIIL	0	5.65773e-07
CAAEREDTGRRALTF	0	7.35505e-06	CAAEREDTGRRALTF	0	7.35505e-06
CAAERGGGSEKLVF	0	1.69732e-06	CAAERGGGSEKLVF	0	1.69732e-06
CAAERGYGGSQGNLIF	0	1.13155e-06	CAAERGYGGSQGNLIF	0	1.13155e-06
CAAERL_GNKLTF	0	5.65773e-07	CAAERL_GNKLTF	0	5.65773e-07
CAAERSNYKLTF	0	5.09196e-06	CAAERSNYKLTF	0	5.09196e-06
CAAERSTDQTGANNLFF	0	0	CAAERSTDQTGANNLFF	0	0
CAAERTDSWGKLQF	0	1.13155e-06	CAAERTDSWGKLQF	0	1.13155e-06
CAAER_YKLSF	0	0	CAAER_YKLSF	0	0
CAAESGGYNKLIF	0	6.78928e-06	CAAESGGYNKLIF	0	6.78928e-06
CAAESGTYKYIF	0	6.78928e-06	CAAESGTYKYIF	0	6.78928e-06
CAAESNFGNEKLTF	0	1.13155e-06	CAAESNFGNEKLTF	0	1.13155e-06
CAAESSGGSYIPTF	0	2.26309e-06	CAAESSGGSYIPTF	0	2.26309e-06
CAAESSGNTPLVF	0	7.35505e-06	CAAESSGNTPLVF	0	7.35505e-06
CAAESSGNTPLVFGK_HKTFCAPTSSYKLIF	0	5.65773e-07	CAAESSGNTPLVFGK_HKTFCAPTSSYKLIF	0	5.65773e-07
CAAESTGNQFYF	0	0	CAAESTGNQFYF	0	0
CAAETDSWGKFQF	0	0	CAAETDSWGKFQF	0	0
CAAETDSWGKLQF	0	0	CAAETDSWGKLQF	0	0
CAAETDSWGKLQL	0	0	CAAETDSWGKLQL	0	0
CAAETDSWGKLRF	0	0	CAAETDSWGKLRF	0	0
CAAETGANNLFF	0	1.86705e-05	CAAETGANNLFF	0	1.86705e-05
CAAETGFQKLVF	0	1.2447e-05	CAAETGFQKLVF	0	1.2447e-05
CAAETGGWGKLQF	0	0	CAAETGGWGKLQF	0	0
CAAETGNNRLAF	0	3.39464e-06	CAAETGNNRLAF	0	3.39464e-06
CAAETGSWGKLQF	0	0	CAAETGSWGKLQF	0	0
CAAETGTASKLTF	0	2.37625e-05	CAAETGTASKLTF	0	2.37625e-05
CAAETSGSRLTF	0	2.82887e-05	CAAETSGSRLTF	0	2.82887e-05
CAAEVLKLVF	0	0	CAAEVLKLVF	0	0
CAAEVQKLIF	0	0	CAAEVQKLIF	0	0
CAAEVQKLVF	0	0	CAAEVQKLVF	0	0
CAAEVRNNNDMRF	0	6.78928e-06	CAAEVRNNNDMRF	0	6.78928e-06
CAAEVRNNRLAF	0	5.65773e-07	CAAEVRNNRLAF	0	5.65773e-07
CAAEVSNDYKLSF	0	2.26309e-06	CAAEVSNDYKLSF	0	2.26309e-06
CAAEVTGGGNKLTF	0	1.2447e-05	CAAEVTGGGNKLTF	0	1.2447e-05
CAAEVV_TNKLIF	0	5.65773e-07	CAAEVV_TNKLIF	0	5.65773e-07
CAAEYFGNEKLTF	0	1.52759e-05	CAAEYFGNEKLTF	0	1.52759e-05
CAAEYGNKLVF	0	0	CAAEYGNKLVF	0	0
CAAEYNFNKFYF	5.67449e-07	0	CAAEYNFNKFYF	5.67449e-07	0
CAAEYQAGTALIF	0	5.65773e-07	CAAEYQAGTALIF	0	5.65773e-07
CAAEYQGGSEKLVF	0	3.96041e-06	CAAEYQGGSEKLVF	0	3.96041e-06
CAAEYR_NQFYF	0	5.65773e-07	CAAEYR_NQFYF	0	5.65773e-07
CAAEYSSAGKSTF	0	0	CAAEYSSAGKSTF	0	0
CAAEYSSASKIIF	0	0	CAAEYSSASKIIF	0	0
CAAE_LHC	0	0	CAAE_LHC	0	0
CAAE_LVF	0	0	CAAE_LVF	0	0
CAAF	0	5.65773e-07	CAAF	0	5.65773e-07
CAAF*SGGSNYKLTF	0	8.4866e-06	CAAF*SGGSNYKLTF	0	8.4866e-06
CAAFAGTYKYIF	0	1.69732e-06	CAAFAGTYKYIF	0	1.69732e-06
CAAFAIKAAGNKLTF	0	5.09196e-06	CAAFAIKAAGNKLTF	0	5.09196e-06
CAAFAIKAAGNMLTF	0	5.65773e-07	CAAFAIKAAGNMLTF	0	5.65773e-07
CAAFANNAGNIPTF	0	5.65773e-07	CAAFANNAGNIPTF	0	5.65773e-07
CAAFCGGATNKLIF	0	5.65773e-07	CAAFCGGATNKLIF	0	5.65773e-07
CAAFDPTGGGNKLTF	0	1.13155e-06	CAAFDPTGGGNKLTF	0	1.13155e-06
CAAFDSGGYQKVTF	0	3.96041e-06	CAAFDSGGYQKVTF	0	3.96041e-06
CAAFDSTGGGNKLTF	0	1.41443e-05	CAAFDSTGGGNKLTF	0	1.41443e-05
CAAFDTGTASKLTF	0	1.07497e-05	CAAFDTGTASKLTF	0	1.07497e-05
CAAFDYKFSF	0	5.65773e-07	CAAFDYKFSF	0	5.65773e-07
CAAFDYKLGF	0	5.65773e-07	CAAFDYKLGF	0	5.65773e-07
CAAFDYKLIF	0	5.65773e-07	CAAFDYKLIF	0	5.65773e-07
CAAFDYKLSF	0	1.92363e-05	CAAFDYKLSF	0	1.92363e-05
CAAFDYKLSFGAGTTVTALIF	0	5.65773e-07	CAAFDYKLSFGAGTTVTALIF	0	5.65773e-07
CAAFETIF	0	5.65773e-06	CAAFETIF	0	5.65773e-06
CAAFETSGSRLTF	0	2.82887e-06	CAAFETSGSRLTF	0	2.82887e-06
CAAFFGNEKLTF	0	3.39464e-06	CAAFFGNEKLTF	0	3.39464e-06
CAAFFTGGGNKLTF	0	2.82887e-06	CAAFFTGGGNKLTF	0	2.82887e-06
CAAFGDFKTIF	0	5.65773e-07	CAAFGDFKTIF	0	5.65773e-07
CAAFGDNARLMS	0	5.65773e-07	CAAFGDNARLMS	0	5.65773e-07
CAAFGEDSGYALNF	0	6.78928e-06	CAAFGEDSGYALNF	0	6.78928e-06
CAAFGGATNKLIF	0	0	CAAFGGATNKLIF	0	0
CAAFGGFKTIF	0	1.18812e-05	CAAFGGFKTIF	0	1.18812e-05
CAAFGGFKTIL	0	5.65773e-07	CAAFGGFKTIL	0	5.65773e-07
CAAFGGTSYGKLTF	0	5.09196e-06	CAAFGGTSYGKLTF	0	5.09196e-06
CAAFGGYNKLIF	0	9.05237e-06	CAAFGGYNKLIF	0	9.05237e-06
CAAFGNNARLMF	0	1.47101e-05	CAAFGNNARLMF	0	1.47101e-05
CAAFGNQFYF	0	2.82887e-06	CAAFGNQFYF	0	2.82887e-06
CAAFGPQNFVF	0	5.65773e-06	CAAFGPQNFVF	0	5.65773e-06
CAAFGQGAQKLVF	0	5.65773e-07	CAAFGQGAQKLVF	0	5.65773e-07
CAAFISNFGNEKLTF	0	7.92082e-06	CAAFISNFGNEKLTF	0	7.92082e-06
CAAFKAAGNKLTF	0	3.39464e-06	CAAFKAAGNKLTF	0	3.39464e-06
CAAFKGYALNF	0	5.09196e-06	CAAFKGYALNF	0	5.09196e-06
CAAFKHNQGGKLIF	0	5.65773e-06	CAAFKHNQGGKLIF	0	5.65773e-06
CAAFKRGGADGLTF	0	5.09196e-06	CAAFKRGGADGLTF	0	5.09196e-06
CAAFLGAQKLVF	0	1.86705e-05	CAAFLGAQKLVF	0	1.86705e-05
CAAFLGDNARLMF	0	2.82887e-06	CAAFLGDNARLMF	0	2.82887e-06
CAAFLGGGADGLTF	0	5.65773e-07	CAAFLGGGADGLTF	0	5.65773e-07
CAAFLNTGNQFYF	0	3.39464e-06	CAAFLNTGNQFYF	0	3.39464e-06
CAAFLPGNTGKLIF	0	1.13155e-06	CAAFLPGNTGKLIF	0	1.13155e-06
CAAFLPL*P_AAGNKLTF	0	0	CAAFLPL*P_AAGNKLTF	0	0
CAAFLPL*SKLHC	0	0	CAAFLPL*SKLHC	0	0
CAAFLPL*S_AAGNKLIF	0	0	CAAFLPL*S_AAGNKLIF	0	0
CAAFLPL*S_AAGNKLTF	0	0	CAAFLPL*S_AAGNKLTF	0	0
CAAFLP_YKYIF	0	3.96041e-06	CAAFLP_YKYIF	0	3.96041e-06
CAAFLP_YKYTF	0	5.65773e-07	CAAFLP_YKYTF	0	5.65773e-07
CAAFLQGGSEKLVF	0	1.69732e-06	CAAFLQGGSEKLVF	0	1.69732e-06
CAAFLSGGYQKVTF	0	2.26309e-06	CAAFLSGGYQKVTF	0	2.26309e-06
CAAFLSNDYKLSF	0	1.69732e-06	CAAFLSNDYKLSF	0	1.69732e-06
CAAFLV_ARQLIF	0	5.65773e-07	CAAFLV_ARQLIF	0	5.65773e-07
CAAFLV_ARQLTF	0	4.52618e-06	CAAFLV_ARQLTF	0	4.52618e-06
CAAFLYGQKLVF	0	5.65773e-07	CAAFLYGQKLVF	0	5.65773e-07
CAAFLYGQNFVF	0	6.78928e-06	CAAFLYGQNFVF	0	6.78928e-06
CAAFLYLDDKIIF	0	5.65773e-06	CAAFLYLDDKIIF	0	5.65773e-06
CAAFLYNFDKFYF	0	5.65773e-07	CAAFLYNFDKFYF	0	5.65773e-07
CAAFLYNFNKFYF	0	1.07497e-05	CAAFLYNFNKFYF	0	1.07497e-05
CAAFMEYGNKLVF	0	4.52618e-06	CAAFMEYGNKLVF	0	4.52618e-06
CAAFNDYKLSF	0	3.96041e-05	CAAFNDYKLSF	0	3.96041e-05
CAAFNFGNEKLTF	0	5.37484e-05	CAAFNFGNEKLTF	0	5.37484e-05
CAAFNFNKFYF	0	3.45122e-05	CAAFNFNKFYF	0	3.45122e-05
CAAFNQAGTALIF	0	2.03678e-05	CAAFNQAGTALIF	0	2.03678e-05
CAAFNSGGSNYKLTF	0	5.65773e-07	CAAFNSGGSNYKLTF	0	5.65773e-07
CAAFNSNSGYALNF	0	2.82887e-06	CAAFNSNSGYALNF	0	2.82887e-06
CAAFNTDKLIF	0	2.14994e-05	CAAFNTDKLIF	0	2.14994e-05
CAAFNYGQNFVF	0	1.69732e-06	CAAFNYGQNFVF	0	1.69732e-06
CAAFPGGSNYKLTF	0	6.78928e-06	CAAFPGGSNYKLTF	0	6.78928e-06
CAAFPLNQFYF	0	2.82887e-06	CAAFPLNQFYF	0	2.82887e-06
CAAFPLSGNTGKLIF	0	5.65773e-07	CAAFPLSGNTGKLIF	0	5.65773e-07
CAAFPL_TSSIF	0	5.65773e-07	CAAFPL_TSSIF	0	5.65773e-07
CAAFPNDYKLSF	0	4.92223e-05	CAAFPNDYKLSF	0	4.92223e-05
CAAFPNDYKLTF	0	1.13155e-06	CAAFPNDYKLTF	0	1.13155e-06
CAAFPNGGSNYKLTF	0	1.18812e-05	CAAFPNGGSNYKLTF	0	1.18812e-05
CAAFPVSGNTGKLIF	0	5.65773e-07	CAAFPVSGNTGKLIF	0	5.65773e-07
CAAFQGAQKLVF	0	1.58416e-05	CAAFQGAQKLVF	0	1.58416e-05
CAAFQTGAGKSTF	0	5.65773e-07	CAAFQTGAGKSTF	0	5.65773e-07
CAAFQTGANNLFF	0	1.52759e-05	CAAFQTGANNLFF	0	1.52759e-05
CAAFRAA_ASKIIF	0	1.69732e-06	CAAFRAA_ASKIIF	0	1.69732e-06
CAAFRADSNYQLIW	0	1.13155e-06	CAAFRADSNYQLIW	0	1.13155e-06
CAAFRFTGANSKLTF	0	1.13155e-06	CAAFRFTGANSKLTF	0	1.13155e-06
CAAFRGYALNF	0	7.92082e-06	CAAFRGYALNF	0	7.92082e-06
CAAFRKGTDKLIF	0	1.30128e-05	CAAFRKGTDKLIF	0	1.30128e-05
CAAFRPGGLNAGGTSYGKLTF	0	1.13155e-06	CAAFRPGGLNAGGTSYGKLTF	0	1.13155e-06
CAAFRR_SYIPTF	0	0	CAAFRR_SYIPTF	0	0
CAAFRSDSWGKLQF	0	5.65773e-07	CAAFRSDSWGKLQF	0	5.65773e-07
CAAFRSGGYQKVTF	0	1.47101e-05	CAAFRSGGYQKVTF	0	1.47101e-05
CAAFRSGNTGKLIF	0	2.26309e-06	CAAFRSGNTGKLIF	0	2.26309e-06
CAAFRTA_ASKIIF	0	6.2235e-06	CAAFRTA_ASKIIF	0	6.2235e-06
CAAFSAGGTSYGKLTF	0	5.65773e-07	CAAFSAGGTSYGKLTF	0	5.65773e-07
CAAFSDGQKLLF	0	1.69732e-06	CAAFSDGQKLLF	0	1.69732e-06
CAAFSDKLIF	0	1.18812e-05	CAAFSDKLIF	0	1.18812e-05
CAAFSDYKLSF	0	1.13155e-06	CAAFSDYKLSF	0	1.13155e-06
CAAFSFGNEKLTF	0	5.09196e-06	CAAFSFGNEKLTF	0	5.09196e-06
CAAFSFSGSARQLTF	0	3.39464e-06	CAAFSFSGSARQLTF	0	3.39464e-06
CAAFSGAGSYQLTF	0	1.64074e-05	CAAFSGAGSYQLTF	0	1.64074e-05
CAAFSGGGADGLAF	0	1.13155e-06	CAAFSGGGADGLAF	0	1.13155e-06
CAAFSGGGADGLTF	0	1.92363e-05	CAAFSGGGADGLTF	0	1.92363e-05
CAAFSGNTGKLIF	0	3.22491e-05	CAAFSGNTGKLIF	0	3.22491e-05
CAAFSGNTGNKLTF	0	5.65773e-07	CAAFSGNTGNKLTF	0	5.65773e-07
CAAFSGSARQLTF	0	1.98021e-05	CAAFSGSARQLTF	0	1.98021e-05
CAAFSGTYKYIF	0	1.18812e-05	CAAFSGTYKYIF	0	1.18812e-05
CAAFSGYSTLTF	0	4.52618e-06	CAAFSGYSTLTF	0	4.52618e-06
CAAFSLSSGYSTLTF	0	2.82887e-06	CAAFSLSSGYSTLTF	0	2.82887e-06
CAAFSMDSNYQLIW	0	2.26309e-06	CAAFSMDSNYQLIW	0	2.26309e-06
CAAFSNDYKLSF	0	9.05237e-06	CAAFSNDYKLSF	0	9.05237e-06
CAAFSPGGTSYGKLTF	0	8.4866e-06	CAAFSPGGTSYGKLTF	0	8.4866e-06
CAAFSRNTGFQKLVF	0	5.65773e-07	CAAFSRNTGFQKLVF	0	5.65773e-07
CAAFSSGNTGKLIF	0	3.39464e-06	CAAFSSGNTGKLIF	0	3.39464e-06
CAAFSSGNTPLVF	0	5.65773e-07	CAAFSSGNTPLVF	0	5.65773e-07
CAAFSSGSARQLTF	0	4.13014e-05	CAAFSSGSARQLTF	0	4.13014e-05
CAAFSSYGQNFVF	0	5.09196e-06	CAAFSSYGQNFVF	0	5.09196e-06
CAAFSSYGQNFVY	0	1.69732e-06	CAAFSSYGQNFVY	0	1.69732e-06
CAAFSS_FYKIIF	0	5.65773e-07	CAAFSS_FYKIIF	0	5.65773e-07
CAAFTGTASKLTF	0	3.28148e-05	CAAFTGTASKLTF	0	3.28148e-05
CAAFTGTASKLTL	0	3.39464e-06	CAAFTGTASKLTL	0	3.39464e-06
CAAFTGTASKRTF	0	0	CAAFTGTASKRTF	0	0
CAAFTPRML_GTSYGKLTF	0	5.09196e-06	CAAFTPRML_GTSYGKLTF	0	5.09196e-06
CAAFTQHRGRWLS_TYFCAASSNDMRF	0	1.13155e-06	CAAFTQHRGRWLS_TYFCAASSNDMRF	0	1.13155e-06
CAAFTRGGADGLTF	0	9.05237e-06	CAAFTRGGADGLTF	0	9.05237e-06
CAAFTRGGSEKLVF	0	1.69732e-06	CAAFTRGGSEKLVF	0	1.69732e-06
CAAFTSGGSYIPTF	0	9.61814e-06	CAAFTSGGSYIPTF	0	9.61814e-06
CAAFTSGTSYGKLTF	0	1.47101e-05	CAAFTSGTSYGKLTF	0	1.47101e-05
CAAFTSGTYKYIF	0	1.47101e-05	CAAFTSGTYKYIF	0	1.47101e-05
CAAFTSGYKLSF	0	3.96041e-06	CAAFTSGYKLSF	0	3.96041e-06
CAAFVLSQGNLIF	0	1.13155e-06	CAAFVLSQGNLIF	0	1.13155e-06
CAAFVRGGSEKLVF	0	5.65773e-07	CAAFVRGGSEKLVF	0	5.65773e-07
CAAFWF_ARQLTF	0	2.09336e-05	CAAFWF_ARQLTF	0	2.09336e-05
CAAFWGW_SYQLTF	0	1.69732e-06	CAAFWGW_SYQLTF	0	1.69732e-06
CAAFYGGATNKLIF	0	6.78928e-06	CAAFYGGATNKLIF	0	6.78928e-06
CAAFYGNNRLAF	0	3.56437e-05	CAAFYGNNRLAF	0	3.56437e-05
CAAFYGQKLLF	0	1.69732e-06	CAAFYGQKLLF	0	1.69732e-06
CAAFYNYGQNFVF	0	6.78928e-06	CAAFYNYGQNFVF	0	6.78928e-06
CAAFYSGYSSASKIIF	0	6.78928e-06	CAAFYSGYSSASKIIF	0	6.78928e-06
CAAFYYNQGGKLIF	0	7.92082e-06	CAAFYYNQGGKLIF	0	7.92082e-06
CAAFYYNQG_FGNEKLTF	0	5.65773e-07	CAAFYYNQG_FGNEKLTF	0	5.65773e-07
CAAG	0	7.35505e-06	CAAG	0	7.35505e-06
CAAG*EA_TLGKLYF	0	2.26309e-06	CAAG*EA_TLGKLYF	0	2.26309e-06
CAAG*GFGNVPHC	0	0	CAAG*GFGNVPHC	0	0
CAAGADFGNEKLTF	0	0	CAAGADFGNEKLTF	0	0
CAAGAFQKLVF	0	1.01839e-05	CAAGAFQKLVF	0	1.01839e-05
CAAGAFQRLVF	0	5.65773e-07	CAAGAFQRLVF	0	5.65773e-07
CAAGAFSGTYKYIF	0	0	CAAGAFSGTYKYIF	0	0
CAAGAGANNLFF	0	5.65773e-07	CAAGAGANNLFF	0	5.65773e-07
CAAGAGETSGSRLIF	0	0	CAAGAGETSGSRLIF	0	0
CAAGAGETSGSRLTF	0	0	CAAGAGETSGSRLTF	0	0
CAAGAGETSGSRLTFGEGTYKYIF	0	0	CAAGAGETSGSRLTFGEGTYKYIF	0	0
CAAGAGETSGYNKLIF	0	0	CAAGAGETSGYNKLIF	0	0
CAAGAGET_VALG*PF	0	0	CAAGAGET_VALG*PF	0	0
CAAGAGET_VALG*PL	0	0	CAAGAGET_VALG*PL	0	0
CAAGAGGNKLTF	0	0	CAAGAGGNKLTF	0	0
CAAGAGGTSYGKLTF	0	2.82887e-05	CAAGAGGTSYGKLTF	0	2.82887e-05
CAAGAGNMLTF	0	3.96041e-06	CAAGAGNMLTF	0	3.96041e-06
CAAGAGPLYYGQNFVF	0	1.13155e-06	CAAGAGPLYYGQNFVF	0	1.13155e-06
CAAGAGSNYQLIW	0	5.65773e-06	CAAGAGSNYQLIW	0	5.65773e-06
CAAGAGSYQLTF	0	6.44981e-05	CAAGAGSYQLTF	0	6.44981e-05
CAAGAGTALIF	0	1.07497e-05	CAAGAGTALIF	0	1.07497e-05
CAAGAHNFNKFYF	0	5.65773e-07	CAAGAHNFNKFYF	0	5.65773e-07
CAAGAHTDKLIF	0	4.07357e-05	CAAGAHTDKLIF	0	4.07357e-05
CAAGAHTDKLSF	0	5.65773e-07	CAAGAHTDKLSF	0	5.65773e-07
CAAGANAGKSTF	0	5.65773e-07	CAAGANAGKSTF	0	5.65773e-07
CAAGANNLFF	0	1.92363e-05	CAAGANNLFF	0	1.92363e-05
CAAGANNLFS	0	1.13155e-06	CAAGANNLFS	0	1.13155e-06
CAAGAPV*_FGNEKLTF	0	5.65773e-07	CAAGAPV*_FGNEKLTF	0	5.65773e-07
CAAGAQEE_SSASKIIF	0	1.13155e-06	CAAGAQEE_SSASKIIF	0	1.13155e-06
CAAGAQETSGSRLTF	0	0	CAAGAQETSGSRLTF	0	0
CAAGAQKLIF	0	0	CAAGAQKLIF	0	0
CAAGARNSGGSNYKLTF	0	5.65773e-07	CAAGARNSGGSNYKLTF	0	5.65773e-07
CAAGASGGSYIPTF	0	2.82887e-06	CAAGASGGSYIPTF	0	2.82887e-06
CAAGASTSGTYKYIF	0	0	CAAGASTSGTYKYIF	0	0
CAAGATNKLIF	0	1.69732e-06	CAAGATNKLIF	0	1.69732e-06
CAAGAVTGTASKLTF	0	3.96041e-06	CAAGAVTGTASKLTF	0	3.96041e-06
CAAGAVYNQGGKLIF	0	1.69732e-06	CAAGAVYNQGGKLIF	0	1.69732e-06
CAAGAVYNQGGRLIF	0	5.65773e-07	CAAGAVYNQGGRLIF	0	5.65773e-07
CAAGAYARLIF	0	5.65773e-07	CAAGAYARLIF	0	5.65773e-07
CAAGAYARLMF	0	1.41443e-05	CAAGAYARLMF	0	1.41443e-05
CAAGAYNFNKFYF	0	6.78928e-06	CAAGAYNFNKFYF	0	6.78928e-06
CAAGAYNFNKFYL	0	1.13155e-06	CAAGAYNFNKFYL	0	1.13155e-06
CAAGA_QKLVF	0	5.65773e-07	CAAGA_QKLVF	0	5.65773e-07
CAAGA_YKLSF	0	1.69732e-06	CAAGA_YKLSF	0	1.69732e-06
CAAGDAGNMLTF	0	1.13155e-06	CAAGDAGNMLTF	0	1.13155e-06
CAAGDALNF	0	3.96041e-06	CAAGDALNF	0	3.96041e-06
CAAGDDDMRF	0	5.65773e-07	CAAGDDDMRF	0	5.65773e-07
CAAGDDKLIF	0	5.09196e-06	CAAGDDKLIF	0	5.09196e-06
CAAGDDTGANSKLTF	0	0	CAAGDDTGANSKLTF	0	0
CAAGDDYKLSF	0	2.14994e-05	CAAGDDYKLSF	0	2.14994e-05
CAAGDGGSNYKLTF	0	1.13155e-06	CAAGDGGSNYKLTF	0	1.13155e-06
CAAGDGGSQGNLIF	0	1.69732e-05	CAAGDGGSQGNLIF	0	1.69732e-05
CAAGDGTALIF	0	1.69732e-06	CAAGDGTALIF	0	1.69732e-06
CAAGDG_DKLIF	0	6.2235e-06	CAAGDG_DKLIF	0	6.2235e-06
CAAGDG_DKLIL	0	1.13155e-06	CAAGDG_DKLIL	0	1.13155e-06
CAAGDLTDTGTASKLTF	0	5.65773e-07	CAAGDLTDTGTASKLTF	0	5.65773e-07
CAAGDNAGNKLTF	0	1.13155e-06	CAAGDNAGNKLTF	0	1.13155e-06
CAAGDNAGNMLTF	0	9.05237e-06	CAAGDNAGNMLTF	0	9.05237e-06
CAAGDNDMCF	0	5.65773e-07	CAAGDNDMCF	0	5.65773e-07
CAAGDNDMRF	0	1.7539e-05	CAAGDNDMRF	0	1.7539e-05
CAAGDNFNKFYF	0	2.71571e-05	CAAGDNFNKFYF	0	2.71571e-05
CAAGDNLNKFYF	0	1.13155e-06	CAAGDNLNKFYF	0	1.13155e-06
CAAGDNYGQNFVF	0	1.13155e-06	CAAGDNYGQNFVF	0	1.13155e-06
CAAGDPGAGSYQLTF	0	5.65773e-07	CAAGDPGAGSYQLTF	0	5.65773e-07
CAAGDPRLADAGGTSYGKLAF	0	0	CAAGDPRLADAGGTSYGKLAF	0	0
CAAGDPRLADAGGTSYGKLTF	0	0	CAAGDPRLADAGGTSYGKLTF	0	0
CAAGDRAGNMLTF	0	1.86705e-05	CAAGDRAGNMLTF	0	1.86705e-05
CAAGDSGFQKLVF	0	1.13155e-06	CAAGDSGFQKLVF	0	1.13155e-06
CAAGDSGGYQKVTF	0	4.52618e-06	CAAGDSGGYQKVTF	0	4.52618e-06
CAAGDSGNMLTF	0	5.65773e-07	CAAGDSGNMLTF	0	5.65773e-07
CAAGDSGNTPLVF	0	3.11175e-05	CAAGDSGNTPLVF	0	3.11175e-05
CAAGDSGYSTLTF	0	0	CAAGDSGYSTLTF	0	0
CAAGDSNYQLIW	0	1.69732e-06	CAAGDSNYQLIW	0	1.69732e-06
CAAGDTGFQKLVF	0	4.52618e-06	CAAGDTGFQKLVF	0	4.52618e-06
CAAGDTGGFKTIF	0	5.65773e-07	CAAGDTGGFKTIF	0	5.65773e-07
CAAGDTGNQFYF	0	0	CAAGDTGNQFYF	0	0
CAAGDTGRRALTF	0	2.88544e-05	CAAGDTGRRALTF	0	2.88544e-05
CAAGDTGRRALTS	0	1.13155e-06	CAAGDTGRRALTS	0	1.13155e-06
CAAGDTHG_GGNKLTF	0	0	CAAGDTHG_GGNKLTF	0	0
CAAGDTNAGKSTF	0	5.65773e-07	CAAGDTNAGKSTF	0	5.65773e-07
CAAGDT_AGKSTF	0	5.65773e-07	CAAGDT_AGKSTF	0	5.65773e-07
CAAGDT_QESTYF	0	5.65773e-07	CAAGDT_QESTYF	0	5.65773e-07
CAAGDYGGSQGKLIF	0	0	CAAGDYGGSQGKLIF	0	0
CAAGDYGQNFVF	0	1.69732e-06	CAAGDYGQNFVF	0	1.69732e-06
CAAGD_STLTF	0	2.60256e-05	CAAGD_STLTF	0	2.60256e-05
CAAGEDAGNMLTF	0	3.96041e-06	CAAGEDAGNMLTF	0	3.96041e-06
CAAGEGFNKFYF	0	3.39464e-06	CAAGEGFNKFYF	0	3.39464e-06
CAAGEGFSKFYF	0	2.82887e-06	CAAGEGFSKFYF	0	2.82887e-06
CAAGEGGKLIF	0	3.39464e-06	CAAGEGGKLIF	0	3.39464e-06
CAAGEGNDMRF	0	5.65773e-07	CAAGEGNDMRF	0	5.65773e-07
CAAGEGTSYDKVIF	0	5.65773e-07	CAAGEGTSYDKVIF	0	5.65773e-07
CAAGELTGGGNKLTF	0	6.2235e-06	CAAGELTGGGNKLTF	0	6.2235e-06
CAAGELWR_SQGNLIF	0	2.09336e-05	CAAGELWR_SQGNLIF	0	2.09336e-05
CAAGENTGGFKTIF	0	4.52618e-06	CAAGENTGGFKTIF	0	4.52618e-06
CAAGEPGGSYIPTF	0	8.4866e-06	CAAGEPGGSYIPTF	0	8.4866e-06
CAAGEPGGSYMRF	0	1.13155e-06	CAAGEPGGSYMRF	0	1.13155e-06
CAAGEQF_GAQKLVF	0	2.26309e-06	CAAGEQF_GAQKLVF	0	2.26309e-06
CAAGERTGGSYIPTF	0	3.96041e-06	CAAGERTGGSYIPTF	0	3.96041e-06
CAAGETRG_YGNKLVF	0	5.65773e-07	CAAGETRG_YGNKLVF	0	5.65773e-07
CAAGETSGTYKYIF	0	5.65773e-07	CAAGETSGTYKYIF	0	5.65773e-07
CAAGFDTDKLIF	0	5.65773e-07	CAAGFDTDKLIF	0	5.65773e-07
CAAGFEGAQKLVF	0	5.65773e-07	CAAGFEGAQKLVF	0	5.65773e-07
CAAGFGAGSYQLTF	0	0	CAAGFGAGSYQLTF	0	0
CAAGFGGAQKLVF	0	4.52618e-06	CAAGFGGAQKLVF	0	4.52618e-06
CAAGFGNEKLTF	0	2.71571e-05	CAAGFGNEKLTF	0	2.71571e-05
CAAGFKL_GNKLTF	0	2.26309e-06	CAAGFKL_GNKLTF	0	2.26309e-06
CAAGFMEYGNKLVF	0	3.96041e-06	CAAGFMEYGNKLVF	0	3.96041e-06
CAAGFMEYGNKLVL	0	5.65773e-07	CAAGFMEYGNKLVL	0	5.65773e-07
CAAGFQKLVF	0	3.67753e-05	CAAGFQKLVF	0	3.67753e-05
CAAGFSGYNKLIF	0	1.13155e-06	CAAGFSGYNKLIF	0	1.13155e-06
CAAGFYGNNRLAF	0	7.92082e-06	CAAGFYGNNRLAF	0	7.92082e-06
CAAGF_GLVF	0	0	CAAGF_GLVF	0	0
CAAGGAANKLIF	0	0	CAAGGAANKLIF	0	0
CAAGGAGSARQLTF	0	2.65913e-05	CAAGGAGSARQLTF	0	2.65913e-05
CAAGGANNLFF	0	5.65773e-07	CAAGGANNLFF	0	5.65773e-07
CAAGGAQKLVF	0	3.33806e-05	CAAGGAQKLVF	0	3.33806e-05
CAAGGASYGKLTL	0	0	CAAGGASYGKLTL	0	0
CAAGGATNKLIF	0	5.488e-05	CAAGGATNKLIF	0	5.488e-05
CAAGGATNKLVF	0	1.13155e-06	CAAGGATNKLVF	0	1.13155e-06
CAAGGCL_NDKVIF	0	5.65773e-07	CAAGGCL_NDKVIF	0	5.65773e-07
CAAGGDDKIIF	0	2.82887e-06	CAAGGDDKIIF	0	2.82887e-06
CAAGGDDNDYKLSF	0	0	CAAGGDDNDYKLSF	0	0
CAAGGDYGGSQGNLIF	0	5.65773e-07	CAAGGDYGGSQGNLIF	0	5.65773e-07
CAAGGEGAQKLVF	0	1.13155e-06	CAAGGEGAQKLVF	0	1.13155e-06
CAAGGEGSGNTGKLIF	0	2.26309e-06	CAAGGEGSGNTGKLIF	0	2.26309e-06
CAAGGEGSGNTGKLVF	0	1.69732e-06	CAAGGEGSGNTGKLVF	0	1.69732e-06
CAAGGENSGYALNF	0	0	CAAGGENSGYALNF	0	0
CAAGGETSGSRLAF	0	1.13155e-06	CAAGGETSGSRLAF	0	1.13155e-06
CAAGGETSGSRLTF	0	2.09336e-05	CAAGGETSGSRLTF	0	2.09336e-05
CAAGGE_QKVTF	0	1.13155e-06	CAAGGE_QKVTF	0	1.13155e-06
CAAGGFGNEKLTF	0	8.4866e-06	CAAGGFGNEKLTF	0	8.4866e-06
CAAGGFGNVLHC	0	1.7539e-05	CAAGGFGNVLHC	0	1.7539e-05
CAAGGFGNVLHR	0	1.13155e-06	CAAGGFGNVLHR	0	1.13155e-06
CAAGGFKTIF	0	5.09196e-06	CAAGGFKTIF	0	5.09196e-06
CAAGGFQKLVF	0	2.20652e-05	CAAGGFQKLVF	0	2.20652e-05
CAAGGFYF	0	2.82887e-06	CAAGGFYF	0	2.82887e-06
CAAGGGADGLTF	0	0.000276663	CAAGGGADGLTF	0	0.000276663
CAAGGGADSWGKLQF	0	0	CAAGGGADSWGKLQF	0	0
CAAGGGADYG_TGTASKLTF	0	0	CAAGGGADYG_TGTASKLTF	0	0
CAAGGGFKTIF	0	2.82887e-06	CAAGGGFKTIF	0	2.82887e-06
CAAGGGF_ARQLTF	0	5.65773e-07	CAAGGGF_ARQLTF	0	5.65773e-07
CAAGGGGADGLTF	0	0	CAAGGGGADGLTF	0	0
CAAGGGGGADGLTF	0	8.4866e-06	CAAGGGGGADGLTF	0	8.4866e-06
CAAGGGGNKLTF	0	1.2447e-05	CAAGGGGNKLTF	0	1.2447e-05
CAAGGGGNKPTF	0	5.65773e-07	CAAGGGGNKPTF	0	5.65773e-07
CAAGGGGSNYKLTF	0	1.18812e-05	CAAGGGGSNYKLTF	0	1.18812e-05
CAAGGGGSYIPTF	0	9.05237e-06	CAAGGGGSYIPTF	0	9.05237e-06
CAAGGGGYNKLIF	0	2.82887e-06	CAAGGGGYNKLIF	0	2.82887e-06
CAAGGGKLIF	0	2.65913e-05	CAAGGGKLIF	0	2.65913e-05
CAAGGGKLIFG_GNGRAQKLAF	0	0	CAAGGGKLIFG_GNGRAQKLAF	0	0
CAAGGGKLTF	0	0	CAAGGGKLTF	0	0
CAAGGGSADGLTF	0	0	CAAGGGSADGLTF	0	0
CAAGGGSARQLTF	0	1.01839e-05	CAAGGGSARQLTF	0	1.01839e-05
CAAGGGSNYKLTF	0	4.2433e-05	CAAGGGSNYKLTF	0	4.2433e-05
CAAGGGSSYKLIF	0	1.13155e-06	CAAGGGSSYKLIF	0	1.13155e-06
CAAGGGSYIPTF	0	3.39464e-06	CAAGGGSYIPTF	0	3.39464e-06
CAAGGGTSYGKLTF	0	8.4866e-06	CAAGGGTSYGKLTF	0	8.4866e-06
CAAGGGVGGLTF	0	0	CAAGGGVGGLTF	0	0
CAAGGGYQKVTF	0	2.54598e-05	CAAGGGYQKVTF	0	2.54598e-05
CAAGGG_NRLAF	0	5.65773e-07	CAAGGG_NRLAF	0	5.65773e-07
CAAGGISNFGNEKLTF	0	4.52618e-06	CAAGGISNFGNEKLTF	0	4.52618e-06
CAAGGMTTDSWGKLQF	0	1.69732e-06	CAAGGMTTDSWGKLQF	0	1.69732e-06
CAAGGMV_ATNKLIF	0	5.65773e-07	CAAGGMV_ATNKLIF	0	5.65773e-07
CAAGGNAGGTSYGKLTF	0	1.13155e-06	CAAGGNAGGTSYGKLTF	0	1.13155e-06
CAAGGNNNARLMF	0	5.65773e-07	CAAGGNNNARLMF	0	5.65773e-07
CAAGGNRDDKIIF	0	8.4866e-06	CAAGGNRDDKIIF	0	8.4866e-06
CAAGGNRDDKIIL	0	5.65773e-07	CAAGGNRDDKIIL	0	5.65773e-07
CAAGGNTNAGKSTF	0	1.69732e-06	CAAGGNTNAGKSTF	0	1.69732e-06
CAAGGNTNVGKSTF	0	1.13155e-06	CAAGGNTNVGKSTF	0	1.13155e-06
CAAGGQAGTALIF	0	2.82887e-06	CAAGGQAGTALIF	0	2.82887e-06
CAAGGQG_FNKFYF	0	2.82887e-06	CAAGGQG_FNKFYF	0	2.82887e-06
CAAGGRCCCPLLC_VLLGGGGNKLTF	0	5.65773e-07	CAAGGRCCCPLLC_VLLGGGGNKLTF	0	5.65773e-07
CAAGGRDDKIIF	0	5.65773e-07	CAAGGRDDKIIF	0	5.65773e-07
CAAGGRGGYNKLIF	0	3.39464e-06	CAAGGRGGYNKLIF	0	3.39464e-06
CAAGGRPQKLVF	0	3.96041e-06	CAAGGRPQKLVF	0	3.96041e-06
CAAGGRRALTF	0	5.09196e-06	CAAGGRRALTF	0	5.09196e-06
CAAGGRRTLTF	0	5.65773e-07	CAAGGRRTLTF	0	5.65773e-07
CAAGGRSGNTGKLIF	0	5.65773e-07	CAAGGRSGNTGKLIF	0	5.65773e-07
CAAGGR_GNKLTF	0	0	CAAGGR_GNKLTF	0	0
CAAGGR_GNLIF	0	0	CAAGGR_GNLIF	0	0
CAAGGSAGNMLTF	0	5.65773e-07	CAAGGSAGNMLTF	0	5.65773e-07
CAAGGSEKLVF	0	5.09196e-06	CAAGGSEKLVF	0	5.09196e-06
CAAGGSGAGSYQLTF	0	5.65773e-07	CAAGGSGAGSYQLTF	0	5.65773e-07
CAAGGSNYKLTF	0	4.52618e-06	CAAGGSNYKLTF	0	4.52618e-06
CAAGGSPSGGYQKVTF	0	3.39464e-06	CAAGGSPSGGYQKVTF	0	3.39464e-06
CAAGGSQ	0	5.65773e-07	CAAGGSQ	0	5.65773e-07
CAAGGSQGNLIF	0	4.18672e-05	CAAGGSQGNLIF	0	4.18672e-05
CAAGGSQGNLVF	0	1.13155e-06	CAAGGSQGNLVF	0	1.13155e-06
CAAGGSSGDKLTF	0	1.13155e-06	CAAGGSSGDKLTF	0	1.13155e-06
CAAGGSYD_DGNNRLAF	0	5.65773e-07	CAAGGSYD_DGNNRLAF	0	5.65773e-07
CAAGGSYIPAF	0	5.65773e-07	CAAGGSYIPAF	0	5.65773e-07
CAAGGSYIPTF	0	5.71431e-05	CAAGGSYIPTF	0	5.71431e-05
CAAGGSYIPTF_KRNQAGTALIF	0	5.65773e-07	CAAGGSYIPTF_KRNQAGTALIF	0	5.65773e-07
CAAGGSYIPTS	0	5.65773e-07	CAAGGSYIPTS	0	5.65773e-07
CAAGGTDSWGKLQF	0	1.86705e-05	CAAGGTDSWGKLQF	0	1.86705e-05
CAAGGTGANNLFF	0	1.13155e-06	CAAGGTGANNLFF	0	1.13155e-06
CAAGGTNKLIF	0	0	CAAGGTNKLIF	0	0
CAAGGTSYGKLIF	0	0	CAAGGTSYGKLIF	0	0
CAAGGTSYGKLTF	0	2.37625e-05	CAAGGTSYGKLTF	0	2.37625e-05
CAAGGTSYGNQFYF	0	0	CAAGGTSYGNQFYF	0	0
CAAGGTSYRKLTF	0	5.65773e-07	CAAGGTSYRKLTF	0	5.65773e-07
CAAGGTVQ_SSASKIIF	0	5.65773e-07	CAAGGTVQ_SSASKIIF	0	5.65773e-07
CAAGGT_VTSSIY	0	0	CAAGGT_VTSSIY	0	0
CAAGGVTNKLIF	0	0	CAAGGVTNKLIF	0	0
CAAGGVTTDSWGKLQF	0	5.65773e-07	CAAGGVTTDSWGKLQF	0	5.65773e-07
CAAGGWVAAGNKLTF	0	2.26309e-06	CAAGGWVAAGNKLTF	0	2.26309e-06
CAAGGWVSQNFVF	0	1.69732e-06	CAAGGWVSQNFVF	0	1.69732e-06
CAAGGYNKLIF	0	7.35505e-06	CAAGGYNKLIF	0	7.35505e-06
CAAGGYNKLVF	0	5.65773e-07	CAAGGYNKLVF	0	5.65773e-07
CAAGGYQKLTF	0	5.65773e-07	CAAGGYQKLTF	0	5.65773e-07
CAAGGYQKVTF	0	2.43282e-05	CAAGGYQKVTF	0	2.43282e-05
CAAGG_KLIF	0	3.39464e-06	CAAGG_KLIF	0	3.39464e-06
CAAGG_KLVF	0	5.65773e-07	CAAGG_KLVF	0	5.65773e-07
CAAGG_VLHC	0	5.65773e-07	CAAGG_VLHC	0	5.65773e-07
CAAGHQE_SYIPTF	0	8.4866e-06	CAAGHQE_SYIPTF	0	8.4866e-06
CAAGHQG_SYIPTF	0	5.65773e-07	CAAGHQG_SYIPTF	0	5.65773e-07
CAAGHTGFQKLVF	0	6.2235e-06	CAAGHTGFQKLVF	0	6.2235e-06
CAAGIGYDYKLSF	0	1.01839e-05	CAAGIGYDYKLSF	0	1.01839e-05
CAAGINDYKLSF	0	0	CAAGINDYKLSF	0	0
CAAGIPDTGRRALTF	0	1.13155e-06	CAAGIPDTGRRALTF	0	1.13155e-06
CAAGIQE_GADGLTF	0	0	CAAGIQE_GADGLTF	0	0
CAAGIQE_GADGLTK	0	0	CAAGIQE_GADGLTK	0	0
CAAGIQE_GNKLTF	0	0	CAAGIQE_GNKLTF	0	0
CAAGIQE_GVDGLTF	0	0	CAAGIQE_GVDGLTF	0	0
CAAGIQGAQKLVF	0	5.65773e-07	CAAGIQGAQKLVF	0	5.65773e-07
CAAGIQGGSEKLVF	0	2.26309e-06	CAAGIQGGSEKLVF	0	2.26309e-06
CAAGIRGFGNEKLTF	0	5.65773e-07	CAAGIRGFGNEKLTF	0	5.65773e-07
CAAGIRGGADGLTF	0	5.65773e-07	CAAGIRGGADGLTF	0	5.65773e-07
CAAGISGGGADGLTF	0	0	CAAGISGGGADGLTF	0	0
CAAGISSGSARQLTF	0	2.26309e-06	CAAGISSGSARQLTF	0	2.26309e-06
CAAGITYSGGYQKATF	0	0	CAAGITYSGGYQKATF	0	0
CAAGIVGGSTLGRLYF	0	3.96041e-06	CAAGIVGGSTLGRLYF	0	3.96041e-06
CAAGIYKYIF	0	1.35786e-05	CAAGIYKYIF	0	1.35786e-05
CAAGIYNQGGKLIF	0	1.01839e-05	CAAGIYNQGGKLIF	0	1.01839e-05
CAAGKAAGNKLTF	0	1.13155e-05	CAAGKAAGNKLTF	0	1.13155e-05
CAAGKA_QKLVF	0	2.26309e-06	CAAGKA_QKLVF	0	2.26309e-06
CAAGKDQFYF	0	5.65773e-07	CAAGKDQFYF	0	5.65773e-07
CAAGKGAGNNRKLIW	0	1.13155e-06	CAAGKGAGNNRKLIW	0	1.13155e-06
CAAGKGGGADGLTF	0	3.96041e-06	CAAGKGGGADGLTF	0	3.96041e-06
CAAGKGGKLIF	0	1.13155e-06	CAAGKGGKLIF	0	1.13155e-06
CAAGKGGSQGNLIF	0	2.82887e-06	CAAGKGGSQGNLIF	0	2.82887e-06
CAAGKGNTPLVF	0	3.39464e-06	CAAGKGNTPLVF	0	3.39464e-06
CAAGKGPGGYQKVTF	0	5.65773e-07	CAAGKGPGGYQKVTF	0	5.65773e-07
CAAGKGSGNTGKLIF	0	2.82887e-06	CAAGKGSGNTGKLIF	0	2.82887e-06
CAAGKNNAGNMLTF	0	5.65773e-07	CAAGKNNAGNMLTF	0	5.65773e-07
CAAGKRGQGAQKLVF	1.1349e-06	0	CAAGKRGQGAQKLVF	1.1349e-06	0
CAAGKRTGGSYIPTF	0	5.65773e-07	CAAGKRTGGSYIPTF	0	5.65773e-07
CAAGKSGFQKLVF	0	1.7539e-05	CAAGKSGFQKLVF	0	1.7539e-05
CAAGKSTF	0	5.65773e-07	CAAGKSTF	0	5.65773e-07
CAAGKVLTGGGNKLTF	0	4.52618e-06	CAAGKVLTGGGNKLTF	0	4.52618e-06
CAAGKYW_GFKTIF	0	8.4866e-06	CAAGKYW_GFKTIF	0	8.4866e-06
CAAGK_YIPTF	5.67449e-07	0	CAAGK_YIPTF	5.67449e-07	0
CAAGL*_TDKLIF	0	2.26309e-06	CAAGL*_TDKLIF	0	2.26309e-06
CAAGLGAGTALIF	0	1.69732e-06	CAAGLGAGTALIF	0	1.69732e-06
CAAGLGKAAGNKLTF	0	1.30128e-05	CAAGLGKAAGNKLTF	0	1.30128e-05
CAAGLGTL_NTGKLIF	0	2.82887e-06	CAAGLGTL_NTGKLIF	0	2.82887e-06
CAAGLMDSNYQLIW	0	2.82887e-06	CAAGLMDSNYQLIW	0	2.82887e-06
CAAGLMNTGFQKLVF	0	5.65773e-07	CAAGLMNTGFQKLVF	0	5.65773e-07
CAAGLNAGGTSYGKLTF	0	7.92082e-06	CAAGLNAGGTSYGKLTF	0	7.92082e-06
CAAGLPGGARLMF	0	5.65773e-07	CAAGLPGGARLMF	0	5.65773e-07
CAAGLPTTNAGKSTF	0	6.2235e-06	CAAGLPTTNAGKSTF	0	6.2235e-06
CAAGLRGDNRLAF	0	5.65773e-07	CAAGLRGDNRLAF	0	5.65773e-07
CAAGLRGNNRLAF	0	1.13155e-06	CAAGLRGNNRLAF	0	1.13155e-06
CAAGLSDGQKLLF	0	1.69732e-06	CAAGLSDGQKLLF	0	1.69732e-06
CAAGLSNFGNEKLIF	0	5.65773e-07	CAAGLSNFGNEKLIF	0	5.65773e-07
CAAGLSNFGNEKLTF	0	2.26309e-06	CAAGLSNFGNEKLTF	0	2.26309e-06
CAAGLW_NNRLAF	0	3.96041e-06	CAAGLW_NNRLAF	0	3.96041e-06
CAAGLW_SYQLTF	0	5.65773e-07	CAAGLW_SYQLTF	0	5.65773e-07
CAAGLYGNKLVF	0	0	CAAGLYGNKLVF	0	0
CAAGMEYGNKLTF	0	5.65773e-07	CAAGMEYGNKLTF	0	5.65773e-07
CAAGMEYGNKLVF	0	2.43282e-05	CAAGMEYGNKLVF	0	2.43282e-05
CAAGMNARLMF	0	5.65773e-07	CAAGMNARLMF	0	5.65773e-07
CAAGMRSNDYKLSF	0	5.65773e-07	CAAGMRSNDYKLSF	0	5.65773e-07
CAAGN*_YGKLTF	5.67449e-07	0	CAAGN*_YGKLTF	5.67449e-07	0
CAAGNADNMLTF	0	5.65773e-07	CAAGNADNMLTF	0	5.65773e-07
CAAGNAGNMLTF	0	3.39464e-06	CAAGNAGNMLTF	0	3.39464e-06
CAAGNAGNMLTFGNVLHC	0	5.65773e-07	CAAGNAGNMLTFGNVLHC	0	5.65773e-07
CAAGNAGNNRKLIW	0	4.92223e-05	CAAGNAGNNRKLIW	0	4.92223e-05
CAAGNAGNNRKLTF	0	0	CAAGNAGNNRKLTF	0	0
CAAGNAG_TTVS*F	0	5.65773e-07	CAAGNAG_TTVS*F	0	5.65773e-07
CAAGNEKLTF	0	6.2235e-06	CAAGNEKLTF	0	6.2235e-06
CAAGNGGGNKLTF	0	1.2447e-05	CAAGNGGGNKLTF	0	1.2447e-05
CAAGNKLTF	0	1.13155e-06	CAAGNKLTF	0	1.13155e-06
CAAGNKLVF	0	1.86705e-05	CAAGNKLVF	0	1.86705e-05
CAAGNNARLMF	0	8.4866e-06	CAAGNNARLMF	0	8.4866e-06
CAAGNNPGNTPLVF	0	1.13155e-06	CAAGNNPGNTPLVF	0	1.13155e-06
CAAGNNRKLIW	0	1.13155e-06	CAAGNNRKLIW	0	1.13155e-06
CAAGNNRLAF	1.70235e-06	3.96041e-06	CAAGNNRLAF	1.70235e-06	3.96041e-06
CAAGNNSLAF	0	5.65773e-07	CAAGNNSLAF	0	5.65773e-07
CAAGNNTDKLIF	0	7.35505e-06	CAAGNNTDKLIF	0	7.35505e-06
CAAGNNTGGFKTIF	8.51174e-06	0	CAAGNNTGGFKTIF	8.51174e-06	0
CAAGNPRLADAGGTSYGKLAF	0	0	CAAGNPRLADAGGTSYGKLAF	0	0
CAAGNPRLADAGGTSYGKLTF	0	0	CAAGNPRLADAGGTSYGKLTF	0	0
CAAGNPRLANAGGTSYGKLTF	0	0	CAAGNPRLANAGGTSYGKLTF	0	0
CAAGNQFYF	5.67449e-07	0	CAAGNQFYF	5.67449e-07	0
CAAGNQGGKLIF	0	2.94202e-05	CAAGNQGGKLIF	0	2.94202e-05
CAAGNQ_AGKSTF	0	1.30128e-05	CAAGNQ_AGKSTF	0	1.30128e-05
CAAGNRGGKLIF	0	2.82887e-06	CAAGNRGGKLIF	0	2.82887e-06
CAAGNRGYSTLTF	0	1.69732e-06	CAAGNRGYSTLTF	0	1.69732e-06
CAAGNRLTF	0	2.03678e-05	CAAGNRLTF	0	2.03678e-05
CAAGNRVTF	0	1.13155e-06	CAAGNRVTF	0	1.13155e-06
CAAGNSGGGADGLTF	0	0	CAAGNSGGGADGLTF	0	0
CAAGNSSGNTPLVF	0	5.65773e-07	CAAGNSSGNTPLVF	0	5.65773e-07
CAAGNTGKLIF	0	5.65773e-06	CAAGNTGKLIF	0	5.65773e-06
CAAGNTGNQFYF	0	3.39464e-06	CAAGNTGNQFYF	0	3.39464e-06
CAAGNTNAGKSTF	0	5.65773e-07	CAAGNTNAGKSTF	0	5.65773e-07
CAAGNWS_NSKLTF	1.1349e-06	0	CAAGNWS_NSKLTF	1.1349e-06	0
CAAGNYALDL	1.1349e-06	0	CAAGNYALDL	1.1349e-06	0
CAAGNYALIF	1.1349e-06	0	CAAGNYALIF	1.1349e-06	0
CAAGNYALNF	0.0503532	0	CAAGNYALNF	0.0503532	0
CAAGNYALNFCATDPYSSASKIIF	5.67449e-07	0	CAAGNYALNFCATDPYSSASKIIF	5.67449e-07	0
CAAGNYALNFCAVLLYNFNKFYF	1.1349e-06	0	CAAGNYALNFCAVLLYNFNKFYF	1.1349e-06	0
CAAGNYALNFCAVTRNSGNTPLVF	5.67449e-07	0	CAAGNYALNFCAVTRNSGNTPLVF	5.67449e-07	0
CAAGNYALNFDKFYF	1.1349e-06	0	CAAGNYALNFDKFYF	1.1349e-06	0
CAAGNYALNFGKFYF	5.67449e-07	0	CAAGNYALNFGKFYF	5.67449e-07	0
CAAGNYALNFGKGNMLTF	1.70235e-06	0	CAAGNYALNFGKGNMLTF	1.70235e-06	0
CAAGNYALNFGKGTSLDIWFYF	1.1349e-06	0	CAAGNYALNFGKGTSLDIWFYF	1.1349e-06	0
CAAGNYALNFGKGTSLLVTPLVF	5.67449e-07	0	CAAGNYALNFGKGTSLLVTPLVF	5.67449e-07	0
CAAGNYALNFGKG_LAVDTGANSKLTF	2.83725e-06	0	CAAGNYALNFGKG_LAVDTGANSKLTF	2.83725e-06	0
CAAGNYALNFGKG_LAVGTSYGKLTF	5.67449e-07	0	CAAGNYALNFGKG_LAVGTSYGKLTF	5.67449e-07	0
CAAGNYALNFGKG_LAVSDRGTALIF	1.1349e-06	0	CAAGNYALNFGKG_LAVSDRGTALIF	1.1349e-06	0
CAAGNYALNFGKLIF	1.70235e-06	0	CAAGNYALNFGKLIF	1.70235e-06	0
CAAGNYALNFGRRALTF	1.1349e-06	0	CAAGNYALNFGRRALTF	1.1349e-06	0
CAAGNYALNFNKFYF	5.67449e-07	0	CAAGNYALNFNKFYF	5.67449e-07	0
CAAGNYALN_SAKAPLVF	5.67449e-07	0	CAAGNYALN_SAKAPLVF	5.67449e-07	0
CAAGNYALTF	1.19164e-05	0	CAAGNYALTF	1.19164e-05	0
CAAGNYAL_LRQRHLAF	5.67449e-07	0	CAAGNYAL_LRQRHLAF	5.67449e-07	0
CAAGNYAL_LRQRHLTF	9.64664e-06	0	CAAGNYAL_LRQRHLTF	9.64664e-06	0
CAAGNYAL_LRQRQLTF	3.74517e-05	0	CAAGNYAL_LRQRQLTF	3.74517e-05	0
CAAGNYAL_TSANNLFF	5.67449e-07	0	CAAGNYAL_TSANNLFF	5.67449e-07	0
CAAGNYAL_TSARQLTF	1.70235e-06	0	CAAGNYAL_TSARQLTF	1.70235e-06	0
CAAGNYAPNF	1.1349e-06	0	CAAGNYAPNF	1.1349e-06	0
CAAGNYARQLTF	1.70235e-06	0	CAAGNYARQLTF	1.70235e-06	0
CAAGNYA_QLRQLTF	1.1349e-06	0	CAAGNYA_QLRQLTF	1.1349e-06	0
CAAGNYE_TGNQFYF	5.67449e-07	0	CAAGNYE_TGNQFYF	5.67449e-07	0
CAAGNYGGSQGNLIF	0	5.09196e-06	CAAGNYGGSQGNLIF	0	5.09196e-06
CAAGNYGQNFVF	0	1.13155e-05	CAAGNYGQNFVF	0	1.13155e-05
CAAGNYKLTF	5.67449e-07	0	CAAGNYKLTF	5.67449e-07	0
CAAGNYNFGNEKLTF	0	1.13155e-06	CAAGNYNFGNEKLTF	0	1.13155e-06
CAAGNYQLIW	0	5.65773e-07	CAAGNYQLIW	0	5.65773e-07
CAAGNYTGGFKTIF	5.67449e-07	0	CAAGNYTGGFKTIF	5.67449e-07	0
CAAGNYVLTF	5.67449e-07	0	CAAGNYVLTF	5.67449e-07	0
CAAGN_KLSF	0	1.35786e-05	CAAGN_KLSF	0	1.35786e-05
CAAGN_MHSTS	1.1349e-06	0	CAAGN_MHSTS	1.1349e-06	0
CAAGN_YKYIF	5.67449e-07	0	CAAGN_YKYIF	5.67449e-07	0
CAAGPARLMF	0	5.65773e-07	CAAGPARLMF	0	5.65773e-07
CAAGPAWDSTLTF	0	1.35786e-05	CAAGPAWDSTLTF	0	1.35786e-05
CAAGPFRLMF	0	2.26309e-06	CAAGPFRLMF	0	2.26309e-06
CAAGPFSGGYNKLIF	0	3.39464e-06	CAAGPFSGGYNKLIF	0	3.39464e-06
CAAGPGGFQKLVF	0	5.65773e-07	CAAGPGGFQKLVF	0	5.65773e-07
CAAGPGGGSNYKLTF	0	2.82887e-06	CAAGPGGGSNYKLTF	0	2.82887e-06
CAAGPGNFGNEKLTF	0	5.65773e-07	CAAGPGNFGNEKLTF	0	5.65773e-07
CAAGPG_RRALTF	0	2.82887e-06	CAAGPG_RRALTF	0	2.82887e-06
CAAGPKPR_GSEKLVF	0	3.39464e-06	CAAGPKPR_GSEKLVF	0	3.39464e-06
CAAGPNAGSNRKLIW	5.67449e-07	0	CAAGPNAGSNRKLIW	5.67449e-07	0
CAAGPNFGNEKLTF	0	5.09196e-06	CAAGPNFGNEKLTF	0	5.09196e-06
CAAGPNNARLAF	0	0	CAAGPNNARLAF	0	0
CAAGPNNARLMF	0	0	CAAGPNNARLMF	0	0
CAAGPPA_ASKLTF	0	5.65773e-07	CAAGPPA_ASKLTF	0	5.65773e-07
CAAGPPFSDGQKLLF	0	5.65773e-07	CAAGPPFSDGQKLLF	0	5.65773e-07
CAAGPQQ_ASKIIF	0	5.65773e-07	CAAGPQQ_ASKIIF	0	5.65773e-07
CAAGPRR_GADGLTF	0	3.96041e-06	CAAGPRR_GADGLTF	0	3.96041e-06
CAAGPSGGYQKVTF	0	2.82887e-06	CAAGPSGGYQKVTF	0	2.82887e-06
CAAGPSLGYGGSQGNLIF	0	0	CAAGPSLGYGGSQGNLIF	0	0
CAAGPSPGYGGSQGNLIF	0	0	CAAGPSPGYGGSQGNLIF	0	0
CAAGPSRGANSKLTF	0	1.13155e-06	CAAGPSRGANSKLTF	0	1.13155e-06
CAAGPSRLMF	0	1.01839e-05	CAAGPSRLMF	0	1.01839e-05
CAAGPSWHAAGKSTF	0	5.65773e-07	CAAGPSWHAAGKSTF	0	5.65773e-07
CAAGPSWYAAGKSTF	0	2.26309e-06	CAAGPSWYAAGKSTF	0	2.26309e-06
CAAGPTR_GTALIF	0	6.2235e-06	CAAGPTR_GTALIF	0	6.2235e-06
CAAGPTR_GTALVF	0	5.65773e-07	CAAGPTR_GTALVF	0	5.65773e-07
CAAGPTSGTYKYIF	0	0	CAAGPTSGTYKYIF	0	0
CAAGP_NQFYF	0	5.65773e-07	CAAGP_NQFYF	0	5.65773e-07
CAAGQAGTALIF	0	1.7539e-05	CAAGQAGTALIF	0	1.7539e-05
CAAGQAGTASKLTF	0	5.65773e-07	CAAGQAGTASKLTF	0	5.65773e-07
CAAGQDDYKLSF	0	2.31967e-05	CAAGQDDYKLSF	0	2.31967e-05
CAAGQTYKYIF	0	4.69592e-05	CAAGQTYKYIF	0	4.69592e-05
CAAGQWILEYGNKLVF	0	1.13155e-06	CAAGQWILEYGNKLVF	0	1.13155e-06
CAAGRAAGNKLTF	0	7.35505e-06	CAAGRAAGNKLTF	0	7.35505e-06
CAAGRDNYGQNFVF	0	7.92082e-06	CAAGRDNYGQNFVF	0	7.92082e-06
CAAGRDSNYQLIW	0	4.07357e-05	CAAGRDSNYQLIW	0	4.07357e-05
CAAGREYGNKLVF	0	1.01839e-05	CAAGREYGNKLVF	0	1.01839e-05
CAAGRGANNLFF	0	3.39464e-06	CAAGRGANNLFF	0	3.39464e-06
CAAGRGDKLIF	0	5.65773e-07	CAAGRGDKLIF	0	5.65773e-07
CAAGRGGADGLTF	0	1.13155e-06	CAAGRGGADGLTF	0	1.13155e-06
CAAGRGGSYIPTF	0	3.39464e-06	CAAGRGGSYIPTF	0	3.39464e-06
CAAGRGKSTF	0	3.39464e-05	CAAGRGKSTF	0	3.39464e-05
CAAGRGSTLGRLYF	0	9.61814e-06	CAAGRGSTLGRLYF	0	9.61814e-06
CAAGRG_NTPLVF	0	3.96041e-06	CAAGRG_NTPLVF	0	3.96041e-06
CAAGRK_YIPTF	0	5.65773e-07	CAAGRK_YIPTF	0	5.65773e-07
CAAGRPGYSTLTF	0	2.26309e-06	CAAGRPGYSTLTF	0	2.26309e-06
CAAGRPNDYKLSF	0	0	CAAGRPNDYKLSF	0	0
CAAGRQ*_TDKLIF	0	6.2235e-06	CAAGRQ*_TDKLIF	0	6.2235e-06
CAAGRQ*_TDKLVF	0	5.65773e-07	CAAGRQ*_TDKLVF	0	5.65773e-07
CAAGRQAAGNKLTF	0	2.09336e-05	CAAGRQAAGNKLTF	0	2.09336e-05
CAAGRQKLVF	0	1.13155e-05	CAAGRQKLVF	0	1.13155e-05
CAAGRQ_FNKFYF	0	0	CAAGRQ_FNKFYF	0	0
CAAGRRRALTF	0	4.52618e-06	CAAGRRRALTF	0	4.52618e-06
CAAGRSFADGLTF	0	3.96041e-06	CAAGRSFADGLTF	0	3.96041e-06
CAAGRSGGYQKVTF	0	1.13155e-06	CAAGRSGGYQKVTF	0	1.13155e-06
CAAGRSGNTGKLIF	0	5.65773e-06	CAAGRSGNTGKLIF	0	5.65773e-06
CAAGRSPSGGYQKVTF	0	5.65773e-07	CAAGRSPSGGYQKVTF	0	5.65773e-07
CAAGRSYGNNRLAF	0	1.30128e-05	CAAGRSYGNNRLAF	0	1.30128e-05
CAAGRTGGGSNYKLTF	0	3.96041e-06	CAAGRTGGGSNYKLTF	0	3.96041e-06
CAAGRTGNQFYF	0	1.01839e-05	CAAGRTGNQFYF	0	1.01839e-05
CAAGRTGTALIF	0	5.65773e-07	CAAGRTGTALIF	0	5.65773e-07
CAAGRTSGTYKYIF	0	3.39464e-06	CAAGRTSGTYKYIF	0	3.39464e-06
CAAGRVFLNTGFQKLVF	0	0	CAAGRVFLNTGFQKLVF	0	0
CAAGRYSTLTF	0	2.26309e-06	CAAGRYSTLTF	0	2.26309e-06
CAAGRYW_GFKTIF	0	5.65773e-07	CAAGRYW_GFKTIF	0	5.65773e-07
CAAGR_GRLIF	0	5.65773e-07	CAAGR_GRLIF	0	5.65773e-07
CAAGR_KLIF	0	5.65773e-07	CAAGR_KLIF	0	5.65773e-07
CAAGSAGNQFYF	0	5.65773e-07	CAAGSAGNQFYF	0	5.65773e-07
CAAGSAGTALIF	0	1.13155e-06	CAAGSAGTALIF	0	1.13155e-06
CAAGSAGTASKLSF	0	5.65773e-07	CAAGSAGTASKLSF	0	5.65773e-07
CAAGSAGTASKLTF	0	9.61814e-06	CAAGSAGTASKLTF	0	9.61814e-06
CAAGSARQLTF	0	0	CAAGSARQLTF	0	0
CAAGSASKIIF	0	1.2447e-05	CAAGSASKIIF	0	1.2447e-05
CAAGSASKTIF	0	1.13155e-06	CAAGSASKTIF	0	1.13155e-06
CAAGSASKVIF	0	5.65773e-07	CAAGSASKVIF	0	5.65773e-07
CAAGSGGGADGLTF	0	2.82887e-05	CAAGSGGGADGLTF	0	2.82887e-05
CAAGSGGGAGGLTF	0	1.13155e-06	CAAGSGGGAGGLTF	0	1.13155e-06
CAAGSGGGSNYKLTF	0	5.65773e-07	CAAGSGGGSNYKLTF	0	5.65773e-07
CAAGSGGSNYKLAF	0	5.65773e-07	CAAGSGGSNYKLAF	0	5.65773e-07
CAAGSGGSNYKLTF	0	5.65773e-06	CAAGSGGSNYKLTF	0	5.65773e-06
CAAGSGGSYIPTF	0	2.4894e-05	CAAGSGGSYIPTF	0	2.4894e-05
CAAGSGGSYKLVF	0	5.65773e-07	CAAGSGGSYKLVF	0	5.65773e-07
CAAGSGGYNKLIF	0	1.13155e-06	CAAGSGGYNKLIF	0	1.13155e-06
CAAGSGNTDKLIF	0	1.13155e-06	CAAGSGNTDKLIF	0	1.13155e-06
CAAGSGNTGKLIF	0	3.11175e-05	CAAGSGNTGKLIF	0	3.11175e-05
CAAGSGNTGKLIL	0	5.65773e-07	CAAGSGNTGKLIL	0	5.65773e-07
CAAGSGNTPLVF	0	2.03678e-05	CAAGSGNTPLVF	0	2.03678e-05
CAAGSGYSTLIF	0	5.65773e-07	CAAGSGYSTLIF	0	5.65773e-07
CAAGSGYSTLTF	0	6.39324e-05	CAAGSGYSTLTF	0	6.39324e-05
CAAGSHIPTF	0	1.13155e-06	CAAGSHIPTF	0	1.13155e-06
CAAGSHQLIW	0	3.96041e-06	CAAGSHQLIW	0	3.96041e-06
CAAGSMDSNYQLIW	0	5.65773e-07	CAAGSMDSNYQLIW	0	5.65773e-07
CAAGSNDYKLCF	0	1.13155e-06	CAAGSNDYKLCF	0	1.13155e-06
CAAGSNDYKLSF	0	2.03678e-05	CAAGSNDYKLSF	0	2.03678e-05
CAAGSNFGNEKLTF	0	2.82887e-06	CAAGSNFGNEKLTF	0	2.82887e-06
CAAGSNQAGTALIF	0	5.65773e-06	CAAGSNQAGTALIF	0	5.65773e-06
CAAGSNYKLTF	0	2.26309e-06	CAAGSNYKLTF	0	2.26309e-06
CAAGSNYQLIW	0	3.96041e-06	CAAGSNYQLIW	0	3.96041e-06
CAAGSPFSDGQKLLF	0	5.65773e-07	CAAGSPFSDGQKLLF	0	5.65773e-07
CAAGSQGNLIF	0	0	CAAGSQGNLIF	0	0
CAAGSQKLVF	0	5.65773e-07	CAAGSQKLVF	0	5.65773e-07
CAAGSRLTF	0	5.65773e-07	CAAGSRLTF	0	5.65773e-07
CAAGSRSGGSYIPTF	0	6.2235e-06	CAAGSRSGGSYIPTF	0	6.2235e-06
CAAGSSGAGSYQLTF	0	2.26309e-06	CAAGSSGAGSYQLTF	0	2.26309e-06
CAAGSSGGYNKLIF	0	1.13155e-05	CAAGSSGGYNKLIF	0	1.13155e-05
CAAGSTGNQFYF	0	2.26309e-06	CAAGSTGNQFYF	0	2.26309e-06
CAAGSWSSARQLTF	0	4.52618e-06	CAAGSWSSARQLTF	0	4.52618e-06
CAAGSYALNF	5.67449e-07	0	CAAGSYALNF	5.67449e-07	0
CAAGSYGQNFVF	0	2.82887e-06	CAAGSYGQNFVF	0	2.82887e-06
CAAGSYIPTF	0	1.41443e-05	CAAGSYIPTF	0	1.41443e-05
CAAGSYSGGGADGLTF	0	3.96041e-06	CAAGSYSGGGADGLTF	0	3.96041e-06
CAAGS_QKLVF	0	0	CAAGS_QKLVF	0	0
CAAGTASGSRLAF	0	5.65773e-07	CAAGTASGSRLAF	0	5.65773e-07
CAAGTA_ASKIIF	0	4.52618e-06	CAAGTA_ASKIIF	0	4.52618e-06
CAAGTDSWGKLQF	0	5.09196e-06	CAAGTDSWGKLQF	0	5.09196e-06
CAAGTGANNLFF	0	5.65773e-07	CAAGTGANNLFF	0	5.65773e-07
CAAGTGANSKLTF	0	8.4866e-06	CAAGTGANSKLTF	0	8.4866e-06
CAAGTGGFKTIF	0	1.01839e-05	CAAGTGGFKTIF	0	1.01839e-05
CAAGTGGGADGLTF	0	3.96041e-06	CAAGTGGGADGLTF	0	3.96041e-06
CAAGTGG_GSYQLTF	0	5.65773e-07	CAAGTGG_GSYQLTF	0	5.65773e-07
CAAGTGTYKYIF	0	5.65773e-07	CAAGTGTYKYIF	0	5.65773e-07
CAAGTHGSRLTF	0	0	CAAGTHGSRLTF	0	0
CAAGTHGSSNTGKLIF	0	0	CAAGTHGSSNTGKLIF	0	0
CAAGTHGSSNTGKLIFGNVLHC	0	0	CAAGTHGSSNTGKLIFGNVLHC	0	0
CAAGTLW_SARQLTF	0	5.65773e-06	CAAGTLW_SARQLTF	0	5.65773e-06
CAAGTMDYKLSF	0	3.96041e-06	CAAGTMDYKLSF	0	3.96041e-06
CAAGTMDYKLTF	0	5.65773e-07	CAAGTMDYKLTF	0	5.65773e-07
CAAGTNNLFF	0	1.07497e-05	CAAGTNNLFF	0	1.07497e-05
CAAGTPLLTGGGNKLTF	0	4.52618e-06	CAAGTPLLTGGGNKLTF	0	4.52618e-06
CAAGTSAYTGKLIF	0	5.65773e-07	CAAGTSAYTGKLIF	0	5.65773e-07
CAAGTSGNTGKLIF	0	1.13155e-06	CAAGTSGNTGKLIF	0	1.13155e-06
CAAGTSGTYKYIF	0	5.65773e-07	CAAGTSGTYKYIF	0	5.65773e-07
CAAGTSNSGYALNF	0	7.35505e-06	CAAGTSNSGYALNF	0	7.35505e-06
CAAGTSYDKVIF	0	7.92082e-06	CAAGTSYDKVIF	0	7.92082e-06
CAAGTSYGKLTF	0	2.26309e-05	CAAGTSYGKLTF	0	2.26309e-05
CAAGTTPGGYQKVTF	0	0	CAAGTTPGGYQKVTF	0	0
CAAGTTSGTYKYIF	0	7.4682e-05	CAAGTTSGTYKYIF	0	7.4682e-05
CAAGTYKYIF	0	1.7539e-05	CAAGTYKYIF	0	1.7539e-05
CAAGTYNTDKLIF	0	5.31827e-05	CAAGTYNTDKLIF	0	5.31827e-05
CAAGTYNTDKLTF	0	5.65773e-07	CAAGTYNTDKLTF	0	5.65773e-07
CAAGTYNTDKYIF	0	5.65773e-07	CAAGTYNTDKYIF	0	5.65773e-07
CAAGTYNTDNLFF	0	5.65773e-07	CAAGTYNTDNLFF	0	5.65773e-07
CAAGVEGGSEKLVF	0	4.07357e-05	CAAGVEGGSEKLVF	0	4.07357e-05
CAAGVGGKSTF	0	1.13155e-06	CAAGVGGKSTF	0	1.13155e-06
CAAGVGNEKLTF	0	4.52618e-06	CAAGVGNEKLTF	0	4.52618e-06
CAAGVHNNNDMRF	0	2.82887e-06	CAAGVHNNNDMRF	0	2.82887e-06
CAAGVLLGGADGLTF	0	0	CAAGVLLGGADGLTF	0	0
CAAGVNEH_GFQKLVF	0	1.69732e-06	CAAGVNEH_GFQKLVF	0	1.69732e-06
CAAGVPNFGNEKLTF	0	5.65773e-07	CAAGVPNFGNEKLTF	0	5.65773e-07
CAAGVRR_GADGLTF	0	1.13155e-06	CAAGVRR_GADGLTF	0	1.13155e-06
CAAGVRSASKIIF	0	6.78928e-06	CAAGVRSASKIIF	0	6.78928e-06
CAAGVRT_GRRAHTF	0	1.13155e-06	CAAGVRT_GRRAHTF	0	1.13155e-06
CAAGVRT_GRRALTF	0	6.78928e-06	CAAGVRT_GRRALTF	0	6.78928e-06
CAAGVRT_GRRPLTF	0	5.65773e-07	CAAGVRT_GRRPLTF	0	5.65773e-07
CAAGVTG_AQKLVF	0	0	CAAGVTG_AQKLVF	0	0
CAAGVT_DKLIF	0	4.52618e-06	CAAGVT_DKLIF	0	4.52618e-06
CAAGVT_FNKFYF	0	0	CAAGVT_FNKFYF	0	0
CAAGVT_YKLIF	0	0	CAAGVT_YKLIF	0	0
CAAGVT_YKLSF	0	0	CAAGVT_YKLSF	0	0
CAAGWC_TNKLIF	0	6.78928e-06	CAAGWC_TNKLIF	0	6.78928e-06
CAAGWEV_ARQLTF	0	4.52618e-06	CAAGWEV_ARQLTF	0	4.52618e-06
CAAGWGYGGSQGNLIF	0	2.82887e-06	CAAGWGYGGSQGNLIF	0	2.82887e-06
CAAGWG_YQKVTF	0	1.69732e-06	CAAGWG_YQKVTF	0	1.69732e-06
CAAGWI_SYKLIF	0	1.13155e-06	CAAGWI_SYKLIF	0	1.13155e-06
CAAGWSFGNEKLTF	0	1.69732e-06	CAAGWSFGNEKLTF	0	1.69732e-06
CAAGWY*_YGKLTF	0	0	CAAGWY*_YGKLTF	0	0
CAAGWYSSASKIIF	0	2.82887e-06	CAAGWYSSASKIIF	0	2.82887e-06
CAAGYALNF	1.07815e-05	0	CAAGYALNF	1.07815e-05	0
CAAGYDYGQNFVF	0	5.65773e-07	CAAGYDYGQNFVF	0	5.65773e-07
CAAGYDYKLSF	0	0	CAAGYDYKLSF	0	0
CAAGYGNKLVF	0	1.7539e-05	CAAGYGNKLVF	0	1.7539e-05
CAAGYNARLMF	0	1.13155e-06	CAAGYNARLMF	0	1.13155e-06
CAAGYNQGGKLIF	0	1.13155e-06	CAAGYNQGGKLIF	0	1.13155e-06
CAAGYNYGQNFVF	0	2.26309e-06	CAAGYNYGQNFVF	0	2.26309e-06
CAAGYSGGGADGLTF	0	3.39464e-06	CAAGYSGGGADGLTF	0	3.39464e-06
CAAGYSGKTPLVF	0	5.65773e-07	CAAGYSGKTPLVF	0	5.65773e-07
CAAGYSGNTGKLIF	0	1.69732e-06	CAAGYSGNTGKLIF	0	1.69732e-06
CAAGYSGNTPLVF	0	4.52618e-06	CAAGYSGNTPLVF	0	4.52618e-06
CAAGYSSADGLTF	0	1.13155e-06	CAAGYSSADGLTF	0	1.13155e-06
CAAGYSSASKIIF	0	1.30128e-05	CAAGYSSASKIIF	0	1.30128e-05
CAAGYSSASKLIF	0	0	CAAGYSSASKLIF	0	0
CAAGYSSASRIIF	0	0	CAAGYSSASRIIF	0	0
CAAGYSTLTF	0	1.98021e-05	CAAGYSTLTF	0	1.98021e-05
CAAGYTGFQKLVF	0	5.65773e-06	CAAGYTGFQKLVF	0	5.65773e-06
CAAGYTGGGNKLTF	0	2.26309e-06	CAAGYTGGGNKLTF	0	2.26309e-06
CAAGYTGNQFYF	0	7.92082e-06	CAAGYTGNQFYF	0	7.92082e-06
CAAGYW_GFKTIF	0	0	CAAGYW_GFKTIF	0	0
CAAGYYGGATNKLIF	0	1.41443e-05	CAAGYYGGATNKLIF	0	1.41443e-05
CAAG_*VDL	0	5.65773e-07	CAAG_*VDL	0	5.65773e-07
CAAG_KFQF	0	0	CAAG_KFQF	0	0
CAAG_KLIF	3.4047e-06	0	CAAG_KLIF	3.4047e-06	0
CAAG_KLTF	0	5.65773e-07	CAAG_KLTF	0	5.65773e-07
CAAG_LAF	0	3.96041e-06	CAAG_LAF	0	3.96041e-06
CAAG_PVLF	0	5.65773e-07	CAAG_PVLF	0	5.65773e-07
CAAHAGGTSYGKLTF	0	2.82887e-06	CAAHAGGTSYGKLTF	0	2.82887e-06
CAAHAGNNRKLIW	0	7.92082e-06	CAAHAGNNRKLIW	0	7.92082e-06
CAAHAGNNRRLIW	0	5.65773e-07	CAAHAGNNRRLIW	0	5.65773e-07
CAAHAGRRALTF	0	1.13155e-06	CAAHAGRRALTF	0	1.13155e-06
CAAHAPPR_DDYKLSF	0	1.13155e-06	CAAHAPPR_DDYKLSF	0	1.13155e-06
CAAHAPRGGADGLTF	0	4.52618e-06	CAAHAPRGGADGLTF	0	4.52618e-06
CAAHASGGSYIPTF	0	8.4866e-06	CAAHASGGSYIPTF	0	8.4866e-06
CAAHAVSSGTYKYIF	0	1.13155e-06	CAAHAVSSGTYKYIF	0	1.13155e-06
CAAHCEGAQKLVF	0	1.30128e-05	CAAHCEGAQKLVF	0	1.30128e-05
CAAHDFNKFYF	0	1.69732e-06	CAAHDFNKFYF	0	1.69732e-06
CAAHDSGNTGKLIF	0	5.65773e-07	CAAHDSGNTGKLIF	0	5.65773e-07
CAAHDTGNQFYF	0	5.65773e-07	CAAHDTGNQFYF	0	5.65773e-07
CAAHDTGTASKLTF	0	2.20652e-05	CAAHDTGTASKLTF	0	2.20652e-05
CAAHDTGTNAGKSTF	0	5.65773e-07	CAAHDTGTNAGKSTF	0	5.65773e-07
CAAHDYKLSF	0	3.39464e-06	CAAHDYKLSF	0	3.39464e-06
CAAHE*C_GNMLTF	0	3.96041e-06	CAAHE*C_GNMLTF	0	3.96041e-06
CAAHELDSGNTGKLIF	0	1.13155e-06	CAAHELDSGNTGKLIF	0	1.13155e-06
CAAHFGTASKLTF	0	1.52759e-05	CAAHFGTASKLTF	0	1.52759e-05
CAAHGANNLFF	0	2.03678e-05	CAAHGANNLFF	0	2.03678e-05
CAAHGANNLFFG_LCNTNAGKSTF	0	1.69732e-06	CAAHGANNLFFG_LCNTNAGKSTF	0	1.69732e-06
CAAHGGATNKLIF	0	1.92363e-05	CAAHGGATNKLIF	0	1.92363e-05
CAAHGGFQKLVF	0	2.82887e-06	CAAHGGFQKLVF	0	2.82887e-06
CAAHGGLQKLVF	0	5.65773e-07	CAAHGGLQKLVF	0	5.65773e-07
CAAHGGSGGYNKLIF	0	2.26309e-06	CAAHGGSGGYNKLIF	0	2.26309e-06
CAAHGGSQGNLIF	0	5.65773e-07	CAAHGGSQGNLIF	0	5.65773e-07
CAAHGGYNKLIF	0	9.61814e-06	CAAHGGYNKLIF	0	9.61814e-06
CAAHGNNFNKFYF	0	5.65773e-07	CAAHGNNFNKFYF	0	5.65773e-07
CAAHGSGNTGKLIF	0	2.88544e-05	CAAHGSGNTGKLIF	0	2.88544e-05
CAAHGSGNTGKLTF	0	1.69732e-06	CAAHGSGNTGKLTF	0	1.69732e-06
CAAHGTTSGTYKYIF	0	2.82887e-06	CAAHGTTSGTYKYIF	0	2.82887e-06
CAAHHTGANSKLTF	0	5.65773e-07	CAAHHTGANSKLTF	0	5.65773e-07
CAAHIRW_GTALIF	0	3.96041e-06	CAAHIRW_GTALIF	0	3.96041e-06
CAAHKEWR_SQGNLIF	0	1.13155e-06	CAAHKEWR_SQGNLIF	0	1.13155e-06
CAAHLKAFRGNEKLTF	0	2.26309e-06	CAAHLKAFRGNEKLTF	0	2.26309e-06
CAAHLLT_NAGKSTF	0	5.65773e-07	CAAHLLT_NAGKSTF	0	5.65773e-07
CAAHLMEYGNKLVF	0	5.65773e-07	CAAHLMEYGNKLVF	0	5.65773e-07
CAAHLNSGGYQKVTF	0	1.7539e-05	CAAHLNSGGYQKVTF	0	1.7539e-05
CAAHLSSGGYQKVTF	0	5.65773e-07	CAAHLSSGGYQKVTF	0	5.65773e-07
CAAHLTGANSKLTF	0	1.30128e-05	CAAHLTGANSKLTF	0	1.30128e-05
CAAHLYSGSARQLTF	0	3.39464e-06	CAAHLYSGSARQLTF	0	3.39464e-06
CAAHMDSNYRLIW	0	0	CAAHMDSNYRLIW	0	0
CAAHMDTGRRALTF	0	5.09196e-05	CAAHMDTGRRALTF	0	5.09196e-05
CAAHMYSGGGADGLTF	0	0	CAAHMYSGGGADGLTF	0	0
CAAHNAGNNRKLIW	0	3.39464e-06	CAAHNAGNNRKLIW	0	3.39464e-06
CAAHNFNKFYF	0	1.47101e-05	CAAHNFNKFYF	0	1.47101e-05
CAAHNFNMLTF	0	5.65773e-07	CAAHNFNMLTF	0	5.65773e-07
CAAHNFSKFYF	0	5.65773e-07	CAAHNFSKFYF	0	5.65773e-07
CAAHNGI*_FGNEKLTF	0	1.69732e-06	CAAHNGI*_FGNEKLTF	0	1.69732e-06
CAAHNGRGNKLTF	0	5.65773e-07	CAAHNGRGNKLTF	0	5.65773e-07
CAAHNTDKIIF	0	5.65773e-07	CAAHNTDKIIF	0	5.65773e-07
CAAHNTDKLIF	0	1.07497e-05	CAAHNTDKLIF	0	1.07497e-05
CAAHNTDKLTF	0	5.65773e-07	CAAHNTDKLTF	0	5.65773e-07
CAAHNTDKLVF	0	5.65773e-07	CAAHNTDKLVF	0	5.65773e-07
CAAHNTGGFKTIF	0	0	CAAHNTGGFKTIF	0	0
CAAHNTNAGKSTF	0	2.09336e-05	CAAHNTNAGKSTF	0	2.09336e-05
CAAHNYGQNFVF	0	1.69732e-06	CAAHNYGQNFVF	0	1.69732e-06
CAAHPEGDDKIIF	0	4.52618e-06	CAAHPEGDDKIIF	0	4.52618e-06
CAAHPHGSGNTGKLIF	0	5.65773e-07	CAAHPHGSGNTGKLIF	0	5.65773e-07
CAAHPRGNTGKLIF	0	1.30128e-05	CAAHPRGNTGKLIF	0	1.30128e-05
CAAHQRL_TLGRLYF	0	2.82887e-06	CAAHQRL_TLGRLYF	0	2.82887e-06
CAAHQRRNSSGSARQLTF	0	0	CAAHQRRNSSGSARQLTF	0	0
CAAHRFSDGQKLLF	0	5.65773e-07	CAAHRFSDGQKLLF	0	5.65773e-07
CAAHRFSDGQKLLV	0	5.65773e-07	CAAHRFSDGQKLLV	0	5.65773e-07
CAAHRLQGAQKLVF	0	2.71571e-05	CAAHRLQGAQKLVF	0	2.71571e-05
CAAHRQRL_TLGRLYF	0	5.65773e-07	CAAHRQRL_TLGRLYF	0	5.65773e-07
CAAHRSVPGGSQGNLIF	0	2.60256e-05	CAAHRSVPGGSQGNLIF	0	2.60256e-05
CAAHSGAGSYQLTF	0	1.69732e-06	CAAHSGAGSYQLTF	0	1.69732e-06
CAAHSGGGADGLTF	0	7.92082e-06	CAAHSGGGADGLTF	0	7.92082e-06
CAAHSGGYQKVTF	0	2.82887e-06	CAAHSGGYQKVTF	0	2.82887e-06
CAAHSNSGYALNF	0	1.13155e-05	CAAHSNSGYALNF	0	1.13155e-05
CAAHSPSGGSYIPTL	0	0	CAAHSPSGGSYIPTL	0	0
CAAHTDAGKSTF	0	5.65773e-07	CAAHTDAGKSTF	0	5.65773e-07
CAAHTGGFKTIF	0	5.65773e-06	CAAHTGGFKTIF	0	5.65773e-06
CAAHTGGGNKLTF	0	5.65773e-07	CAAHTGGGNKLTF	0	5.65773e-07
CAAHTGNQFYF	0	9.05237e-06	CAAHTGNQFYF	0	9.05237e-06
CAAHTGRRALTF	0	5.99719e-05	CAAHTGRRALTF	0	5.99719e-05
CAAHTGTASKLTF	0	4.52618e-06	CAAHTGTASKLTF	0	4.52618e-06
CAAHTGTASKPTF	0	5.65773e-07	CAAHTGTASKPTF	0	5.65773e-07
CAAHTGTASKRTF	0	1.69732e-06	CAAHTGTASKRTF	0	1.69732e-06
CAAHTNAGKSTF	0	6.78928e-06	CAAHTNAGKSTF	0	6.78928e-06
CAAHTP_AGKSTF	0	3.39464e-06	CAAHTP_AGKSTF	0	3.39464e-06
CAAHVMDSSYKLIF	0	3.96041e-06	CAAHVMDSSYKLIF	0	3.96041e-06
CAAHVSGGYQKVTF	0	5.09196e-06	CAAHVSGGYQKVTF	0	5.09196e-06
CAAHVSGGYQRVTF	0	5.65773e-07	CAAHVSGGYQRVTF	0	5.65773e-07
CAAHVSGGYRKVTF	0	5.65773e-07	CAAHVSGGYRKVTF	0	5.65773e-07
CAAHWS_NSKLTF	0	1.07497e-05	CAAHWS_NSKLTF	0	1.07497e-05
CAAHYAGNMLTF	0	9.05237e-06	CAAHYAGNMLTF	0	9.05237e-06
CAAHYGDATNKLIF	0	0	CAAHYGDATNKLIF	0	0
CAAHYGGATNKLIF	0	0	CAAHYGGATNKLIF	0	0
CAAHYGGGNKLTF	0	3.56437e-05	CAAHYGGGNKLTF	0	3.56437e-05
CAAHYGQNFVF	0	3.7341e-05	CAAHYGQNFVF	0	3.7341e-05
CAAHYLR_TYKYIF	0	5.65773e-07	CAAHYLR_TYKYIF	0	5.65773e-07
CAAHYLSGSARQLTF	0	2.26309e-06	CAAHYLSGSARQLTF	0	2.26309e-06
CAAHYPNSNSGYALNF	0	6.2235e-06	CAAHYPNSNSGYALNF	0	6.2235e-06
CAAHYPNSNSVYALNF	0	5.65773e-07	CAAHYPNSNSVYALNF	0	5.65773e-07
CAAHY_RQLTF	0	1.13155e-06	CAAHY_RQLTF	0	1.13155e-06
CAAIADCKLSF	0	5.65773e-07	CAAIADCKLSF	0	5.65773e-07
CAAIADWGGGADGLTF	0	3.96041e-06	CAAIADWGGGADGLTF	0	3.96041e-06
CAAIADYKLSF	0	5.09196e-06	CAAIADYKLSF	0	5.09196e-06
CAAIAETSGSRLTF	0	6.2235e-06	CAAIAETSGSRLTF	0	6.2235e-06
CAAIAGFQKLVF	0	1.86705e-05	CAAIAGFQKLVF	0	1.86705e-05
CAAIAGGADGLTF	0	9.61814e-06	CAAIAGGADGLTF	0	9.61814e-06
CAAIAGGTSYGKLTF	0	9.05237e-06	CAAIAGGTSYGKLTF	0	9.05237e-06
CAAIAGGYQKATF	0	5.65773e-07	CAAIAGGYQKATF	0	5.65773e-07
CAAIAGGYQKVTF	0	5.65773e-07	CAAIAGGYQKVTF	0	5.65773e-07
CAAIAGNTPLVF	0	6.78928e-06	CAAIAGNTPLVF	0	6.78928e-06
CAAIAGTASKLTF	0	5.65773e-07	CAAIAGTASKLTF	0	5.65773e-07
CAAIAMDSNYQLIW	0	5.65773e-07	CAAIAMDSNYQLIW	0	5.65773e-07
CAAIANSGNTPLVF	0	1.13155e-06	CAAIANSGNTPLVF	0	1.13155e-06
CAAIANTNAGKSTF	0	5.65773e-07	CAAIANTNAGKSTF	0	5.65773e-07
CAAIANYGQNFVF	0	5.65773e-06	CAAIANYGQNFVF	0	5.65773e-06
CAAIASGTSYGKLTF	0	5.65773e-07	CAAIASGTSYGKLTF	0	5.65773e-07
CAAIAWWMNYGGSQGNLIF	0	5.65773e-06	CAAIAWWMNYGGSQGNLIF	0	5.65773e-06
CAAIDAGGTSYGKLTF	0	0	CAAIDAGGTSYGKLTF	0	0
CAAIDARLMF	0	9.05237e-06	CAAIDARLMF	0	9.05237e-06
CAAIDGAQKLVF	0	9.05237e-06	CAAIDGAQKLVF	0	9.05237e-06
CAAIDNAGNMLTF	0	0	CAAIDNAGNMLTF	0	0
[truncated: 121,528 more rows]

## Sheet: CDR3-doughnut plot
XG2-T CDR3			XG2+T CDR3
type	name	value	type	name	value
set	3+	0.952093	set	3+	0.998785
set	2	0.0187542	set	2	0.000529998
set	1	0.0291526	set	1	0.000684911
quantile	Q1	0.542401	quantile	Q1	0.995313
quantile	Q2	0.205047	quantile	Q2	0.00170008
quantile	Q3	0.115838	quantile	Q3	0.000861955
quantile	Q4	0.0615821	quantile	Q4	0.000535672
quantile	Q5	0.027225	quantile	Q5	0.000374517
top	CILNNNNDMRF	0.00235362	top	CILNNNNDMRF	0.112067
top	CATGGNGANNLFF	0.00176182	top	CALTPNNAGNMLTF	0.0713267
top	CALSFYNTDKLIF	0.00149873	top	CALSTNTDKLIF	0.0704148
top	CAVSSENAGGTSYGKLTF	0.00135276	top	CALSEPFLSGGYNKLIF	0.0645156
top	CAVSLSYNTDKLIF	0.00089279	top	CVVSANRDDKIIF	0.0596962
top	CAMREGIEGYQKVTF	0.000859975	top	CILRSSSGGSNYKLTF	0.059349
top	CAMTTGGFKTIF	0.000770017	top	CAAGNYALNF	0.0503095
top	CALSEANDYKLSF	0.000734939	top	CAMRESNFGNEKLTF	0.043592
top	CVVSDRGSTLGRLYF	0.000601983	top	CILRDVKRR_SNDYKLSF	0.0391052
top	CAVEVHILTGGGNKLTF	0.000553892	top	CAVTGNTGKLIF	0.0376559
