# Supplementary material for: Identification of SARS-CoV-2-specific T cell and its receptor
Source: J Hematol Oncol. 2024 Mar 27;17:15. doi: 10.1186/s13045-024-01537-6 (PMC10976674; doi:10.1186/s13045-024-01537-6)
Supplement: Supplementary file 10 — Supplementary Material 10 [file 13045_2024_1537_MOESM10_ESM.xlsx]

## Sheet: Percentage of immune cells
	0 day	1 day	7 days	30 days
Monocytes	12.4326	27.8036	12.3395	16.5555
T cells	29.2897	11.1849	40.0563	32.9897
Neutrophils	5.12844	14.8956	2.49839	1.92844
B cells	7.02075	5.4631	1.8474	6.93754
NK	6.02432	6.69803	2.2462	5.72468
Macrophages	33.4217	25.5337	34.0156	28.4415
DC	3.65664	7.26257	6.32221	4.60885
ILC	3.02587	1.15848	0.674447	2.81383

## Sheet: Percentage of T cell subsets
	0 day	1 day	7 days	30 days
CD4 Tnaive	26.5605	0	0.644217	21.5441
CD4 Tem	9.11361	7.62355	15.4466	11.3235
CD4 Tcm	0.031211	12.6183	0.0878477	0
CD8 Tnaive	51.6542	67.4027	5.41728	52.5368
CD8 Tem	2.34082	1.20925	64.7291	3.78676
CD8 Tcm	6.33583	0	1.05417	7.13235
CD8 Trm	0.062422	0.0525762	8.50659	0.110294
Proliferating cell	3.90137	11.0936	4.1142	3.56618

## Sheet: DEGs
	B cell						DC						ILC						Macrophages						Monocytes						Neutrophils						NK						T cells
	1 day		7 days		30 days		1 day		7 days		30 days		1 day		7 days		30 days		1 day		7 days		30 days		1 day		7 days		30 days		1 day		7 days		30 days		1 day		7 days		30 days		1 day		7 days		30 days
	log2FoldChange	pvalue	log2FoldChange	pvalue	log2FoldChange	pvalue	log2FoldChange	pvalue	log2FoldChange	pvalue	log2FoldChange	pvalue	log2FoldChange	pvalue	log2FoldChange	pvalue	log2FoldChange	pvalue	log2FoldChange	pvalue	log2FoldChange	pvalue	log2FoldChange	pvalue	log2FoldChange	pvalue	log2FoldChange	pvalue	log2FoldChange	pvalue	log2FoldChange	pvalue	log2FoldChange	pvalue	log2FoldChange	pvalue	log2FoldChange	pvalue	log2FoldChange	pvalue	log2FoldChange	pvalue	log2FoldChange	pvalue	log2FoldChange	pvalue	log2FoldChange	pvalue
Zzz3	0.320943	0.11083	0.0610944	0.744261	-0.086523	0.832347	-0.321136	0.166658	-0.226025	0.406288	-0.232649	0.498712	0.140075	0.764188	-0.566232	0.394036	-0.511279	0.263593	-0.268814	0.119285	-0.345022	0.019342	0.00448534	0.97181	-0.355628	0.352711	-0.19382	0.567298	0.20302	0.54935	-0.151243	0.71868	-0.195058	0.690451	0.227673	0.679613	0.548555	0.165967	0.0734761	0.84845	0.0494267	0.891192	0.138229	0.13516	-0.375747	0.00501184	0.0152612	0.851184
Zzef1	-0.532403	0.10273	-0.730154	0.0388213	-0.547422	0.294454	-0.624406	0.0523786	-0.624501	0.030954	-0.358777	0.299818	-0.17492	0.256649	0.203659	0.524198	0.138066	0.591898	-0.818314	0.0113548	-0.600149	0.00894166	-0.0997848	0.525852	-0.828743	0.0252253	-0.435989	0.139119	-0.0474179	0.849882	-0.722244	0.142041	-0.599212	0.25669	-0.644193	0.239752	-0.713945	0.00383152	-0.300911	0.0829833	-0.0913986	0.370453	-0.64563	0.0310677	-0.436849	0.0536747	-0.176391	0.43207
Zyx	0.187465	0.478425	0.224835	0.350589	0.746952	0.0638597	-0.167273	0.438626	-0.228011	0.246701	-0.0869466	0.705484	-0.349221	0.45467	0.406405	0.129517	-0.0431865	0.874715	0.269616	0.112451	-0.120255	0.32758	-0.12613	0.47812	0.207542	0.164002	-0.212683	0.0930949	-0.187338	0.252301	-1.00532	0.00321585	-0.694954	0.0178606	-0.292936	0.285929	-1.0786	0.000764957	-0.25432	0.0300655	-0.132925	0.146226	0.0346556	0.623325	0.834522	0.00135943	0.160673	0.118527
Zyg11b	0.0472728	0.921831	0.369601	0.37528	-0.231107	0.516013	-0.12463	0.537749	0.159248	0.531176	0.493968	0.0205632	0.604076	0.424617	0.215159	0.746876	0.418772	0.5367	-0.272191	0.0354241	-0.220298	0.0207612	-0.150959	0.320053	-0.66	0.0179934	-0.364777	0.136551	-0.237472	0.288618	-0.998304	0.0668792	-0.168044	0.575371	-0.981084	0.161692	-0.409653	0.295306	0.102823	0.693777	-0.0867945	0.814202	-0.475253	0.0877244	-0.534607	0.0416388	-0.1577	0.619539
Zyg11a	-1.11022e-16	0.344597	2.77556e-17	0.354156	-3.46945e-18	0.218179	-2.22045e-16	0.00193084	2.22045e-16	0.262695	0	1	0	1	2.22045e-16	0.141988	2.22045e-16	0.159732	-4.44089e-16	1	0	1	8.88178e-16	1	-4.44089e-16	1	4.44089e-16	0.214394	-4.44089e-16	0.175102	2.22045e-16	0.478585	1.11022e-16	0.22381	1.11022e-16	0.577855	1.11022e-16	0.00938804	0	1	0	1	0	1	0.24205	0.273599	-8.88178e-16	1
Zxdc	1.81893	0.114416	2.13037	0.0493586	1.82866	0.0941902	0.318519	0.635235	0.430134	0.623804	0.219248	0.779096	0.844717	0.363829	0.936147	0.523509	0.0236204	0.975224	-0.0547918	0.649494	-0.232818	0.00293085	0.0155708	0.864891	-0.0203209	0.967876	-0.139144	0.657067	-0.419902	0.390153	-1.51929	0.00164061	-0.801339	0.00806959	-1.99177	0.0650614	-0.428421	0.143098	-0.0622882	0.918874	-0.571383	0.112907	-0.412463	0.114354	-0.479565	0.0358429	-0.144086	0.408517
Zxdb	-1.00948	0.0649495	-0.120154	0.826132	-0.309773	0.621478	0.802679	0.470198	1.12755	0.309102	1.18317	0.297381	-2.25657	0.0750546	-0.370553	0.497539	-1.07956	0.180955	-0.341712	0.0148844	-0.347512	0.0913928	0.0199528	0.890383	-0.470341	0.0667424	-0.34895	0.358022	-0.00324641	0.98893	-0.392052	0.357447	0.166258	0.639758	1.03844	0.0575911	-0.349182	0.440607	-0.0735592	0.798103	0.277244	0.325734	-0.592583	0.0313073	-0.1854	0.455443	-0.0829923	0.712513
Zxda	-1.11022e-16	0.344597	2.77556e-17	0.354156	0.425468	0.342179	0.135558	0.334087	2.22045e-16	0.262695	0.240042	0.343371	0	1	2.22045e-16	0.141988	2.22045e-16	0.159732	0.289197	0.760102	-0.375063	0.761353	-0.377532	0.626755	0.270283	0.224152	0.502105	0.0775489	0.701404	0.221071	0.409402	0.0819047	0.482018	0.279769	1.11022e-16	0.577855	-2.82629	0.160923	-2.31021	0.139355	-2.05615	0.125035	0	1	1.5556	0.0046512	0.582467	0.351398
Zwint	0.117663	0.544408	0.547186	0.224073	0.261707	0.492899	0.100507	0.663977	0.0488796	0.814398	-0.275691	0.319611	1.24821	0.00983317	0.59481	0.296699	0.670967	0.345107	0.0340446	0.684439	-0.0591591	0.435081	-0.0313917	0.733593	0.409631	0.10228	0.0823033	0.757712	0.0520648	0.806404	0.0751913	0.641014	0.362911	0.347479	0.306068	0.201365	0.0950629	0.888848	0.188708	0.765229	0.0438777	0.951574	0.0982675	0.668061	0.100266	0.314278	0.232	0.0785646
Zwilch	2.77935	2.27007e-05	1.39876	0.106897	0.697541	0.322603	0.645052	0.61843	2.5845	0.0443451	1.2959	0.133878	0.393933	0.461273	0.874762	0.205377	0.667431	0.369346	-0.0629364	0.799031	0.68652	0.0345883	-0.588671	0.1633	-1.43856	0.274909	1.04096	0.306492	-0.708746	0.529704	2.51197	0.000476064	1.452	0.00012889	1.11022e-16	0.577855	1.99163	0.152971	0.831175	0.532483	-0.515744	0.615867	0.438206	0.502586	1.33793	0.0182082	0.0436544	0.926664
Zw10	-0.730582	0.173928	-0.0897445	0.74586	-0.312083	0.294366	-0.652713	0.137054	-0.209802	0.613305	-0.513345	0.124605	-1.65498	0.0860252	-0.69452	0.365437	-0.269448	0.4423	-0.987309	0.00182883	-0.277525	0.0698941	-0.360397	0.00184714	-0.315309	0.315411	-0.0479755	0.841698	-0.130145	0.730334	-0.264092	0.745759	0.130026	0.798064	0.111493	0.86113	0.167803	0.567061	0.13189	0.69324	-0.0669298	0.891328	-0.271536	0.188059	0.143048	0.406371	-0.230734	0.244623
Zup1	2.14376	0.00178132	-0.225255	0.572675	-0.492556	0.213181	2.24487	0.000575988	-0.06903	0.668868	-0.0700849	0.773688	3.39989	0.00110823	1.58591	0.0243203	0.781571	0.156854	2.60181	0.000312312	0.48977	0.12182	-0.363338	0.226683	1.81591	8.69718e-06	0.160095	0.274506	-0.62694	0.0119122	4.75255	2.94937e-05	0.945159	0.0143145	0.301479	0.455117	1.39165	0.00106367	-0.0721111	0.876055	-0.712232	0.0554445	1.93003	0.000104259	0.101001	0.478891	-0.253102	0.169488
Zswim9	1.06081	0.359282	-0.00725781	0.993477	-0.149905	0.84619	-0.946049	0.49521	-0.0271443	0.985	-1.14167	0.278501	-0.476813	0.233972	1.28648	0.0739125	0.996365	0.340938	-0.493219	0.150505	0.0993146	0.805166	0.0894208	0.800991	-1.41552	0.632523	0.361153	0.852204	-1.20348	0.519696	-1.36853	0.2674	-0.815548	0.568486	-1.23413	0.0449526	0.941691	0.0395023	1.39619	0.0226735	1.27099	0.0660613	-0.0344927	0.981541	1.13056	0.452024	1.78256	0.195508
Zswim8	-0.574137	0.123254	-0.502555	0.138144	-0.348161	0.00520535	-0.0846901	0.488365	-0.402523	0.0385585	-0.174987	0.616563	0.840921	0.175335	0.982186	0.0580117	0.617226	0.354717	-0.39854	0.156726	-0.574647	0.0319322	-0.128554	0.558068	-0.211556	0.291208	-0.230949	0.300126	0.00713382	0.969926	-0.593676	0.0194383	-0.565088	0.0403314	-0.232103	0.323413	-0.340229	0.349479	-0.288787	0.430932	-0.121273	0.701664	-0.349066	0.000771798	-0.219846	0.0052662	0.123337	0.17028
Zswim7	0.520571	0.586332	0.797808	0.217209	-0.327469	0.384484	0.354819	0.701149	0.569816	0.151271	-0.241548	0.772911	-0.635625	0.663432	-0.0766853	0.944401	-0.266968	0.823054	1.09158	0.00440398	0.81275	0.000967782	-0.156103	0.301813	0.17036	0.733866	0.0376608	0.93117	-0.713417	0.132015	3.86473	0.00691812	1.868	0.0857042	0.406955	0.681976	0.627133	0.300387	0.778288	0.103289	0.849594	0.0673802	1.01783	0.0523193	0.391159	0.325444	-0.109605	0.708626
Zswim6	0.0254159	0.956597	-0.217247	0.598148	0.157415	0.715569	0.164004	0.564234	-0.356483	0.190788	-0.137731	0.774982	0.632433	0.269777	-0.572694	0.555216	0.063043	0.921267	0.121067	0.323308	-0.145419	0.255575	0.152047	0.112002	-0.652646	0.00652116	-0.434685	0.030192	0.142518	0.57232	0.489423	0.100274	-0.227304	0.612463	0.403885	0.224457	0.371282	0.238054	-0.418787	0.176654	-0.597963	0.0541533	0.662787	0.0597033	-0.573418	0.081935	0.0787757	0.758284
Zswim5	-1.11022e-16	0.344597	0.484284	0.36606	-3.46945e-18	0.218179	-0.794864	0.589767	-0.372566	0.856606	-0.135433	0.886467	0	1	2.22045e-16	0.141988	0.341914	0.415287	-2.38327	0.106627	-0.135631	0.921555	0.129364	0.923609	-0.911347	0.743924	-0.805241	0.614294	0.272839	0.825428	-0.521238	0.743987	-0.673495	0.462081	-0.341288	0.461522	-0.0167014	0.980972	-0.207012	0.64002	-0.210277	0.575965	-1.0986	0.345581	0.581385	0.702892	-0.767898	0.516729
Zswim4	-0.125941	0.72637	-0.164469	0.688701	-1.18502	0.374009	1.1091	0.196118	-0.402467	0.597791	0.0437582	0.954951	2.24123	0.0147019	-0.585653	0.416564	0.496259	0.641929	2.09061	0.000276846	0.146077	0.265676	0.0405204	0.697084	0.78554	0.00852166	-0.901952	0.00460966	0.160241	0.632629	0.089566	0.563253	-0.432745	0.0316098	0.00103305	0.998011	1.19098	0.0142479	0.710179	0.195447	1.05915	0.0943917	-0.0618513	0.822276	-0.538281	0.0485161	-0.296545	0.501191
Zswim3	-2.24487	0.149107	-0.36836	0.784738	-0.84069	0.57771	1.0463	0.504444	1.37846	0.394596	-0.142417	0.894226	1.45559	0.0903695	0.417247	0.47397	2.22045e-16	0.159732	-0.406702	0.369137	0.16712	0.626662	-0.127883	0.778298	-0.350699	0.800799	-0.235343	0.840311	-0.495514	0.655303	0.0434856	0.972407	0.817883	0.351106	-0.282236	0.331173	1.06912	0.413891	-0.148866	0.88185	-0.40534	0.520633	-1.02069	0.193048	0.84935	0.230774	0.033397	0.962908
Zswim2	-1.11022e-16	0.344597	2.77556e-17	0.354156	-3.46945e-18	0.218179	-2.22045e-16	0.00193084	2.22045e-16	0.262695	0	1	0	1	2.22045e-16	0.141988	2.22045e-16	0.159732	-4.44089e-16	1	0	1	8.88178e-16	1	-4.44089e-16	1	4.44089e-16	0.214394	-4.44089e-16	0.175102	2.22045e-16	0.478585	1.11022e-16	0.22381	1.11022e-16	0.577855	1.11022e-16	0.00938804	0	1	0	1	0	1	8.88178e-16	1	-8.88178e-16	1
Zswim1	-0.742056	0.38845	0.00230107	0.997697	0.0256426	0.974972	1.0777	0.317842	1.86716	0.124702	-1.30795	0.173719	-0.211529	0.801804	1.67164	0.076973	0.6789	0.553225	-0.0503983	0.590156	0.0692326	0.562724	-0.702826	0.00232762	1.27631	0.0191701	1.19524	0.0289509	0.0490133	0.966564	0.91353	0.507327	1.30814	0.304189	-0.691107	0.523024	-0.00715583	0.993145	0.131084	0.903922	-0.646787	0.512234	0.108722	0.810174	0.358061	0.365989	-0.140241	0.723534
Zscan5b	-1.11022e-16	0.344597	2.77556e-17	0.354156	-3.46945e-18	0.218179	-2.22045e-16	0.00193084	2.22045e-16	0.262695	0	1	0	1	2.22045e-16	0.141988	2.22045e-16	0.159732	-4.44089e-16	1	0	1	8.88178e-16	1	-4.44089e-16	1	4.44089e-16	0.214394	-4.44089e-16	0.175102	2.22045e-16	0.478585	1.11022e-16	0.22381	1.11022e-16	0.577855	1.11022e-16	0.00938804	0	1	0	1	0	1	8.88178e-16	1	-8.88178e-16	1
Zscan4-ps2	-1.11022e-16	0.344597	2.77556e-17	0.354156	-3.46945e-18	0.218179	-2.22045e-16	0.00193084	2.22045e-16	0.262695	0	1	0	1	2.22045e-16	0.141988	2.22045e-16	0.159732	0.255633	0.339446	0	1	8.88178e-16	1	-4.44089e-16	1	4.44089e-16	0.214394	-4.44089e-16	0.175102	2.22045e-16	0.478585	1.11022e-16	0.22381	1.11022e-16	0.577855	1.11022e-16	0.00938804	0	1	0	1	0	1	8.88178e-16	1	-8.88178e-16	1
Zscan4-ps1	-1.11022e-16	0.344597	2.77556e-17	0.354156	-3.46945e-18	0.218179	-2.22045e-16	0.00193084	2.22045e-16	0.262695	0	1	0	1	2.22045e-16	0.141988	2.22045e-16	0.159732	-4.44089e-16	1	0	1	8.88178e-16	1	-4.44089e-16	1	4.44089e-16	0.214394	-4.44089e-16	0.175102	2.22045e-16	0.478585	1.11022e-16	0.22381	1.11022e-16	0.577855	1.11022e-16	0.00938804	0	1	0	1	0	1	8.88178e-16	1	-8.88178e-16	1
Zscan4e	-1.11022e-16	0.344597	2.77556e-17	0.354156	-3.46945e-18	0.218179	-2.22045e-16	0.00193084	2.22045e-16	0.262695	0	1	0	1	2.22045e-16	0.141988	2.22045e-16	0.159732	-4.44089e-16	1	0	1	8.88178e-16	1	-4.44089e-16	1	4.44089e-16	0.214394	-4.44089e-16	0.175102	2.22045e-16	0.478585	1.11022e-16	0.22381	1.11022e-16	0.577855	1.11022e-16	0.00938804	0	1	0	1	0	1	8.88178e-16	1	0.309343	0.372419
Zscan4d	-1.11022e-16	0.344597	2.77556e-17	0.354156	-3.46945e-18	0.218179	-2.22045e-16	0.00193084	2.22045e-16	0.262695	0	1	0	1	2.22045e-16	0.141988	2.22045e-16	0.159732	0.255633	0.339446	0	1	8.88178e-16	1	-4.44089e-16	1	4.44089e-16	0.214394	-4.44089e-16	0.175102	2.22045e-16	0.478585	1.11022e-16	0.22381	1.11022e-16	0.577855	1.11022e-16	0.00938804	0	1	0	1	0	1	8.88178e-16	1	-8.88178e-16	1
Zscan4c	-1.11022e-16	0.344597	2.77556e-17	0.354156	-3.46945e-18	0.218179	-2.22045e-16	0.00193084	2.22045e-16	0.262695	0	1	0	1	2.22045e-16	0.141988	2.22045e-16	0.159732	-4.44089e-16	1	0	1	8.88178e-16	1	-4.44089e-16	1	4.44089e-16	0.214394	-4.44089e-16	0.175102	2.22045e-16	0.478585	1.11022e-16	0.22381	1.11022e-16	0.577855	1.11022e-16	0.00938804	0	1	0	1	0	1	8.88178e-16	1	-8.88178e-16	1
Zscan4b	-1.11022e-16	0.344597	2.77556e-17	0.354156	-3.46945e-18	0.218179	-2.22045e-16	0.00193084	2.22045e-16	0.262695	0	1	0	1	2.22045e-16	0.141988	2.22045e-16	0.159732	-4.44089e-16	1	0	1	8.88178e-16	1	-4.44089e-16	1	4.44089e-16	0.214394	-4.44089e-16	0.175102	2.22045e-16	0.478585	1.11022e-16	0.22381	1.11022e-16	0.577855	1.11022e-16	0.00938804	0	1	0	1	0	1	8.88178e-16	1	-8.88178e-16	1
Zscan30	0.136563	0.380756	0.407941	0.435806	0.168994	0.472121	0.313693	0.203038	0.564379	0.255284	0	1	0	1	2.22045e-16	0.141988	2.22045e-16	0.159732	-0.14803	0.880327	1.19976	0.407126	0.879415	0.445698	-4.44089e-16	1	1.11303	0.108163	-4.44089e-16	0.175102	2.22045e-16	0.478585	0.301915	0.361086	1.11022e-16	0.577855	0.0357559	0.513918	0	1	0	1	-0.297656	0.645035	1.22091	0.387077	0.0238734	0.973731
Zscan29	0.496768	0.291972	0.0523127	0.91674	0.192898	0.718687	1.19879	0.00624828	-0.510058	0.167219	-0.584167	0.283428	-0.407977	0.353735	-0.627372	0.317816	-0.511035	0.161618	0.543462	0.0363889	-0.252503	0.0743535	0.0405715	0.785593	1.10848	0.00902276	0.153785	0.507075	-0.113087	0.658885	0.955096	0.0163394	-0.821673	0.169921	-0.461794	0.148561	0.244217	0.444712	0.0873239	0.705898	0.559285	0.312321	0.918688	0.0136808	0.407742	0.101682	0.1202	0.609017
Zscan26	-0.911991	0.00891101	-0.706188	0.0435665	-0.277148	0.26162	-1.06959	0.0655687	-0.659331	0.0634	-0.0899081	0.75706	-0.0699555	0.938468	0.498841	0.613595	0.674851	0.393279	-1.64738	8.59348e-05	-1.22004	4.57597e-05	-0.264965	0.0750055	-1.07449	0.0069585	0.0267665	0.874836	0.197324	0.459192	-0.725202	0.167067	-0.330824	0.547886	0.718103	0.220294	-0.156902	0.804967	0.104189	0.84412	0.389718	0.429401	-0.964899	0.00297305	-1.11056	0.000799404	0.142494	0.507488
Zscan25	-0.551346	0.654358	-1.31343	0.171121	-1.67873	0.0781418	0.8901	0.0824435	0.387281	0.248723	0.429649	0.24247	0.998052	0.172613	2.22045e-16	0.141988	0.341914	0.415287	2.47781	0.0405709	2.96872	0.0442307	1.5535	0.178705	1.28157	0.423874	0.335653	0.802707	0.377064	0.663952	0.0302198	0.982378	0.107494	0.88479	0.221487	0.687249	0.253946	0.381805	0.88443	0.0648049	0.256104	0.412758	1.63052	0.135075	1.63709	0.300374	-0.125756	0.905932
Zscan22	-2.36466	0.0589029	-2.63756	0.005078	-1.49283	0.0203272	0.779779	0.609053	1.49911	0.333685	1.66572	0.121781	0	1	1.47958	0.0520223	1.56987	0.0681504	-0.765568	0.124641	-0.247861	0.444111	-0.192699	0.57147	1.06635	0.335096	1.82347	0.063694	1.07834	0.418038	-0.519017	0.735142	0.854762	0.458189	0.683249	0.415617	-1.70727	0.118719	-1.78417	0.166128	-1.5209	0.23696	-0.830107	0.181636	-0.307613	0.503514	-0.23459	0.616765
Zscan21	-0.216187	0.672793	0.187977	0.809605	-0.327896	0.625266	-0.0454566	0.933105	-0.275239	0.568268	-0.890189	0.105695	0.458624	0.694154	0.0238269	0.984079	0.544666	0.676023	-0.0176489	0.935559	-0.268477	0.0341349	-0.619868	0.150287	0.834146	0.200034	0.766247	0.317129	0.281346	0.787372	1.32963	0.345419	1.52896	0.232043	-0.159283	0.904596	1.9025	0.176744	1.03227	0.40959	0.843783	0.457389	-0.750031	0.0623456	-0.0812652	0.797933	-0.220791	0.523998
Zscan20	-0.14001	0.769497	-0.00677692	0.99239	-0.246711	0.720235	-0.105005	0.927382	0.370629	0.782521	-0.885254	0.35897	0	1	0.256661	0.437177	0.956004	0.0539425	-0.0369455	0.922529	0.47512	0.239021	-0.489092	0.289221	-0.0360129	0.977987	0.876289	0.389495	-1.38113	0.154456	-0.228559	0.913201	-0.720114	0.550233	-1.22534	0.0794271	0.0923675	0.956665	-0.0868332	0.944175	0.399448	0.736786	-1.15379	0.0257303	-0.632765	0.13711	-2.71925	0.00857996
Zscan2	-1.04714	0.568467	-0.125783	0.936785	-0.722221	0.640377	1.65516	0.000912472	2.20055	0.00196487	1.5408	0.00704615	-0.671256	0.437049	0.557398	0.573439	-0.380424	0.745082	0.391482	0.382448	0.18521	0.558516	0.556773	0.162952	1.63731	0.273512	1.61369	0.161729	0.347302	0.717309	-2.13987	0.0992945	0.141109	0.878182	0.039303	0.973723	0.674804	0.249097	-0.443252	0.469963	-0.511889	0.668207	-0.332428	0.289972	-0.472858	0.13115	-0.0286804	0.937296
Zscan18	2.00621	0.0305197	1.13936	0.168519	1.77138	0.000415217	0.448226	0.815399	0.0996163	0.968664	0.606078	0.657861	-0.211529	0.801804	-0.719585	0.267718	-0.890972	0.22149	-1.48363	0.0307551	-0.70623	0.146408	-0.0292314	0.945388	-0.92427	0.498909	-0.883639	0.506347	0.378441	0.710121	0.243614	0.276432	1.24082	0.088344	1.11022e-16	0.577855	-0.139498	0.825532	0.0814212	0.887828	0.949752	0.243287	-2.02534	0.131524	-1.72351	0.0568449	-0.0163835	0.979657
Zscan12	-0.849266	0.486152	-0.214849	0.858816	-0.341473	0.788462	1.44305	0.192388	1.05077	0.379943	-0.251908	0.823615	0	1	0.874762	0.205377	1.18385	0.0811246	-0.445581	0.222516	-0.123928	0.55898	-0.222585	0.390596	-1.56573	0.0743954	0.526184	0.366986	-0.00931138	0.989339	0.466366	0.804902	1.64103	0.149933	-0.00558026	0.994947	1.63322	0.128821	0.925123	0.186226	1.31441	0.0743999	0.909957	0.10491	-0.181566	0.6778	0.672428	0.206119
Zscan10	-1.11022e-16	0.344597	2.77556e-17	0.354156	-3.46945e-18	0.218179	-2.22045e-16	0.00193084	2.22045e-16	0.262695	0	1	0	1	2.22045e-16	0.141988	2.22045e-16	0.159732	-0.616742	0.335935	-0.772913	0.449065	-0.0166559	0.983415	0.260998	0.234393	4.44089e-16	0.214394	-4.44089e-16	0.175102	2.22045e-16	0.478585	1.11022e-16	0.22381	1.11022e-16	0.577855	1.11022e-16	0.00938804	0	1	0	1	-0.859893	0.456725	-1.33248	0.428629	-1.74337	0.103159
Zrsr2	0.368911	0.256711	0.191346	0.532336	-0.0307285	0.927772	0.0157472	0.961268	-0.510006	0.079534	-0.306034	0.263187	0.47868	0.256965	0.398274	0.205385	0.0709265	0.890702	0.561575	0.046485	-0.0177111	0.813412	0.00315062	0.984826	-0.0783489	0.691103	-0.21813	0.133996	-0.31566	0.0988114	0.776921	0.0953714	0.493807	0.294331	0.414762	0.432653	-0.26514	0.489468	-0.148072	0.492099	-0.57689	0.111285	-0.163003	0.398732	-0.173149	0.0391679	0.167756	0.153404
Zrsr1	-0.209388	0.425431	-0.234591	0.325875	0.615983	0.0186651	0.771694	0.581346	0.644717	0.654503	1.56046	0.287042	-0.332238	0.0750757	-1.01657	0.039916	0.332169	0.382587	-1.61362	0.00294868	-1.77519	0.000113985	-0.224109	0.162847	0.627422	0.138016	0.159632	0.753621	0.667476	0.0560972	-1.01926	0.0108364	-1.65887	0.00119932	-0.153162	0.348471	-0.830516	0.118246	-0.38279	0.252701	-0.253825	0.691899	-1.21865	0.00605315	-1.84313	0.000169085	0.00465817	0.978442
Zranb3	0.0371178	0.955695	-0.474088	0.624863	-0.0892871	0.925158	0.034397	0.980089	1.58521	0.177184	0.816552	0.436937	-0.0971863	0.926947	0.547415	0.589523	-0.708321	0.466128	1.78322	0.00117898	3.30444	0.00553851	1.14001	0.0559527	1.9135	0.0719249	1.26546	0.232413	0.35604	0.677969	2.16749	0.0975482	2.17495	0.0382584	0.874951	0.36513	1.12928	0.00221912	1.31661	0.00423843	0.256104	0.412758	-0.697392	0.230526	0.476775	0.12896	-0.982022	0.0503377
Zranb2	-0.00845051	0.976703	0.155832	0.58635	-0.0929707	0.743459	0.0566448	0.817534	0.380588	0.127987	-0.0757713	0.762807	-0.578653	0.0562055	-0.110364	0.819784	0.260669	0.231419	0.143527	0.265668	0.0555197	0.578436	-0.115531	0.251893	-0.159933	0.616906	-0.0588008	0.821422	-0.462918	0.145212	0.16914	0.682535	0.555286	0.249965	0.581548	0.202557	-0.213334	0.454338	-0.382067	0.327959	-0.291708	0.173733	-0.321467	0.0118569	0.0349023	0.647152	-0.259668	0.185454
Zranb1	-0.0728992	0.732189	-0.19961	0.44037	-0.299266	0.565459	-0.245087	0.58118	-0.217207	0.495367	-0.399317	0.298393	0.336966	0.394897	-0.365241	0.416475	0.00809942	0.987632	0.0813188	0.275056	-0.212163	0.0158504	0.312999	0.0279205	-0.380842	0.0282006	-0.113496	0.329775	0.281125	0.0959656	-0.346634	0.201649	-0.262311	0.288223	-0.278173	0.420374	0.242516	0.0580156	0.255907	0.5354	0.00182123	0.99573	0.00636311	0.968568	-0.277186	0.0992113	0.0796606	0.75189
Zpr1	-0.240766	0.25891	-0.153605	0.594237	-0.380201	0.0803707	0.459247	0.3448	0.626882	0.154673	0.379881	0.366055	0.245256	0.649428	0.278436	0.610836	-0.215374	0.711957	-0.229955	0.155704	0.0552331	0.6888	-0.148774	0.199055	-0.0380329	0.890464	0.200059	0.518993	-0.0462464	0.87974	-0.0778957	0.855783	0.474151	0.240556	0.417977	0.113549	0.371414	0.266291	0.162399	0.735115	0.242681	0.198354	-0.362837	0.117342	-0.560335	0.00890026	-0.0965187	0.634237
Zpld2	-1.11022e-16	0.344597	2.77556e-17	0.354156	-3.46945e-18	0.218179	0.260812	0.258795	2.22045e-16	0.262695	0	1	0	1	2.22045e-16	0.141988	2.22045e-16	0.159732	0.232236	0.369422	0	1	8.88178e-16	1	-4.44089e-16	1	4.44089e-16	0.214394	-4.44089e-16	0.175102	2.22045e-16	0.478585	1.11022e-16	0.22381	1.11022e-16	0.577855	1.11022e-16	0.00938804	0	1	0	1	0	1	8.88178e-16	1	-8.88178e-16	1
Zpld1	-1.11022e-16	0.344597	2.77556e-17	0.354156	-3.46945e-18	0.218179	-2.22045e-16	0.00193084	2.22045e-16	0.262695	0	1	0	1	2.22045e-16	0.141988	2.22045e-16	0.159732	-4.44089e-16	1	0	1	8.88178e-16	1	-4.44089e-16	1	4.44089e-16	0.214394	-4.44089e-16	0.175102	2.22045e-16	0.478585	1.11022e-16	0.22381	1.11022e-16	0.577855	1.11022e-16	0.00938804	0	1	0	1	0.255216	0.435081	8.88178e-16	1	-8.88178e-16	1
Zpbp2	0.820734	0.514744	0.719903	0.523067	-0.831234	0.533748	-2.22045e-16	0.00193084	0.781077	0.0522726	0.240042	0.343371	-0.171873	0.728968	1.74371	0.184387	-0.476762	0.323068	-0.642299	0.125122	0.715792	0.0522443	-0.606844	0.40994	-1.35508	0.371318	0.135073	0.902776	-0.605494	0.532446	1.02496	0.0256104	1.68886	0.0837098	1.11022e-16	0.577855	-0.126642	0.789024	0.629162	0.278907	1.49356	0.0208432	-0.850001	0.49536	1.37437	0.0124772	-0.684606	0.334962
Zpbp	2.05801	0.000216227	1.13713	0.117396	1.03471	0.0468618	1.57005	0.0519271	2.02973	0.00819718	0.47601	0.105193	1.6403	0.0626293	0.224822	0.739226	0.0708361	0.904051	-1.01659	0.182824	0.630122	0.140548	-0.247148	0.649479	0.158154	0.945342	0.572089	0.725812	0.383505	0.725326	-0.09656	0.961888	0.402427	0.758291	0.491929	0.646588	2.04464	0.0751559	2.07935	0.0638529	1.01879	0.368158	-0.00922578	0.962555	0.744477	0.0530685	-0.111079	0.788015
Zp4-ps	-1.11022e-16	0.344597	2.77556e-17	0.354156	-3.46945e-18	0.218179	-2.22045e-16	0.00193084	2.22045e-16	0.262695	0	1	0	1	2.22045e-16	0.141988	2.22045e-16	0.159732	-4.44089e-16	1	0	1	8.88178e-16	1	-4.44089e-16	1	4.44089e-16	0.214394	-4.44089e-16	0.175102	2.22045e-16	0.478585	1.11022e-16	0.22381	1.11022e-16	0.577855	1.11022e-16	0.00938804	0	1	0	1	0	1	8.88178e-16	1	-8.88178e-16	1
Zp3r	-1.11022e-16	0.344597	2.77556e-17	0.354156	-3.46945e-18	0.218179	-2.22045e-16	0.00193084	2.22045e-16	0.262695	0	1	0	1	2.22045e-16	0.141988	2.22045e-16	0.159732	-4.44089e-16	1	0	1	8.88178e-16	1	-4.44089e-16	1	4.44089e-16	0.214394	-4.44089e-16	0.175102	2.22045e-16	0.478585	1.11022e-16	0.22381	1.11022e-16	0.577855	1.11022e-16	0.00938804	0	1	0	1	0	1	8.88178e-16	1	-8.88178e-16	1
Zp3	-1.11022e-16	0.344597	2.77556e-17	0.354156	-3.46945e-18	0.218179	-2.22045e-16	0.00193084	0.275827	0.236734	0	1	0	1	2.22045e-16	0.141988	2.22045e-16	0.159732	0.255633	0.339446	0	1	8.88178e-16	1	0.931776	0.000670983	4.44089e-16	0.214394	-4.44089e-16	0.175102	2.22045e-16	0.478585	1.11022e-16	0.22381	1.11022e-16	0.577855	1.11022e-16	0.00938804	0	1	0	1	0	1	0.24205	0.273599	-8.88178e-16	1
Zp2	-1.11022e-16	0.344597	2.77556e-17	0.354156	-3.46945e-18	0.218179	-2.22045e-16	0.00193084	2.22045e-16	0.262695	0	1	0	1	2.22045e-16	0.141988	2.22045e-16	0.159732	-4.44089e-16	1	0	1	0.561389	0.311445	-4.44089e-16	1	4.44089e-16	0.214394	-4.44089e-16	0.175102	2.22045e-16	0.478585	1.11022e-16	0.22381	1.11022e-16	0.577855	1.11022e-16	0.00938804	0	1	0	1	0	1	8.88178e-16	1	-8.88178e-16	1
Zp1	0.109997	0.44094	2.77556e-17	0.354156	-3.46945e-18	0.218179	0.88131	0.000134309	0.781077	0.0522726	0.879408	0.304315	0.711997	0.160737	2.22045e-16	0.141988	0.570773	0.250972	0.809324	0.449067	0.0314635	0.978542	0.261248	0.694341	0.607416	0.051262	0.513074	0.0716853	0.203423	0.410751	0.257671	0.301568	1.11022e-16	0.22381	1.11022e-16	0.577855	0.0357559	0.513918	0	1	0	1	0	1	0.265893	0.245474	-8.88178e-16	1
Znrf4	-1.11022e-16	0.344597	2.77556e-17	0.354156	-3.46945e-18	0.218179	-2.22045e-16	0.00193084	2.22045e-16	0.262695	0	1	0	1	2.22045e-16	0.141988	2.22045e-16	0.159732	-4.44089e-16	1	0	1	0.232773	0.382411	-4.44089e-16	1	4.44089e-16	0.214394	-4.44089e-16	0.175102	2.22045e-16	0.478585	1.11022e-16	0.22381	1.11022e-16	0.577855	1.11022e-16	0.00938804	0	1	0	1	0.550384	0.315331	8.88178e-16	1	-8.88178e-16	1
Znrf3	-0.70728	0.245408	0.415957	0.616066	0.889857	0.311207	0.467883	0.71884	1.03755	0.439814	0.87088	0.294652	-0.431249	0.722134	-0.961957	0.480763	0.0837467	0.942325	-0.647107	0.0356661	0.308795	0.277121	0.64689	0.0229629	-0.254905	0.525875	-0.371571	0.537144	0.385483	0.343704	-0.609633	0.13914	-0.265355	0.616517	0.456995	0.710391	-0.455776	0.273723	-1.09219	0.022138	0.0118987	0.956188	-0.874959	0.0294061	-1.80122	0.000181126	0.0578057	0.797151
Znrf2	-1.24187	0.0122958	-0.0686198	0.765004	-0.0222106	0.896376	-1.49233	0.000411741	-0.317309	0.234071	-0.317356	0.113247	-1.68965	0.00225669	-0.255108	0.465614	-0.00757766	0.966907	-1.5203	0.00033273	-0.459988	0.00645755	-0.200589	0.0145569	-1.1406	0.00267461	0.084317	0.67214	0.0452929	0.788621	-0.738487	0.0261625	0.525596	0.00469728	-0.359254	0.251066	-2.0023	7.48065e-05	-0.044595	0.738005	-0.208571	0.170908	-1.80955	0.000472428	-0.246985	0.140834	-0.10997	0.516381
Znrf1	-0.237005	0.541635	-0.478337	0.284101	0.0630652	0.85164	0.26817	0.461294	0.397347	0.259963	0.407649	0.373075	-0.511683	0.0533451	-0.00755569	0.969128	-0.0867317	0.619428	-1.24144	1.11439e-05	-0.760527	5.06964e-05	-0.0918685	0.0917756	-0.641097	0.0329846	0.0477245	0.778361	0.109507	0.265604	-0.0983092	0.633288	-0.305713	0.183766	-0.122054	0.592644	-0.0381716	0.929237	0.512237	0.254523	-0.17709	0.673336	-1.11513	0.00945155	-1.26865	0.00192711	-0.385351	0.149827
Znrd2	-1.11022e-16	0.344597	0.827917	0.230651	0.697541	0.322603	-2.22045e-16	0.00193084	2.22045e-16	0.262695	0	1	0	1	2.22045e-16	0.141988	2.22045e-16	0.159732	-4.44089e-16	1	0.277204	0.249398	0.460383	0.320238	0.2612	0.234167	4.44089e-16	0.214394	-4.44089e-16	0.175102	2.22045e-16	0.478585	1.11022e-16	0.22381	1.11022e-16	0.577855	1.11022e-16	0.00938804	0	1	0	1	0	1	0.284539	0.225048	0.309343	0.372419
Znrd1as	-0.133182	0.898208	1.01259	0.243787	1.66312	0.0775233	0.217558	0.900849	1.36157	0.416714	0.615393	0.612281	-0.170132	0.856797	-0.202656	0.82997	-0.359956	0.73611	-0.403609	0.385049	-0.333766	0.0936371	-0.337305	0.144672	1.47957	0.244443	0.65248	0.617467	0.823307	0.389851	0.735668	0.637534	-0.124494	0.91179	0.0411584	0.972252	1.54331	0.153124	0.973321	0.356198	1.51984	0.101579	-0.0168634	0.967874	0.34284	0.389549	0.173073	0.822425
Znrd1	0.407131	0.183595	0.561753	0.0536484	0.42474	0.141769	0.0438544	0.779595	0.447678	0.0159379	0.277855	0.140545	-0.193511	0.394013	-0.264024	0.430752	0.247555	0.188079	0.667358	0.0191002	0.416775	0.00194026	0.111623	0.14682	0.844549	0.0326304	0.690299	0.0168599	0.284773	0.174552	0.804664	0.00185818	0.480663	0.00328273	0.779691	0.00866832	1.00425	0.0516551	1.05723	0.0468066	0.739561	0.107995	0.259326	0.244356	0.62186	0.00163126	0.384213	0.0213136
Znhit6	1.03586	0.130758	0.60735	0.320596	0.0535926	0.924211	-1.49955	0.0205545	-0.350294	0.361329	-0.248797	0.444861	0.553244	0.301032	-0.295459	0.133738	0.303671	0.166435	-0.633389	0.00782006	0.0911746	0.42047	0.0179189	0.894926	0.95594	0.534173	1.95174	0.211026	1.68354	0.250616	1.6318	0.251332	1.81181	0.166046	0.411397	0.793229	0.404979	0.557811	-0.253363	0.743868	0.0259967	0.965118	0.101644	0.680304	-0.205515	0.296962	-0.0898954	0.689716
Znhit3	0.0314273	0.892616	0.123414	0.798655	-0.369247	0.375815	0.921197	0.0480634	1.40117	0.0312099	-0.666794	0.591582	2.31245	0.0381085	3.12325	0.00986064	2.03271	0.0431815	0.382624	0.112827	0.552427	0.0360998	-0.0336245	0.863193	0.926796	0.0778152	1.06492	0.0394011	0.193075	0.593834	2.83731	0.0573887	2.85008	0.0315024	0.586489	0.670626	0.130891	0.81758	0.110532	0.752373	0.0700938	0.87034	0.310893	0.336525	0.103157	0.612819	0.0751153	0.800251
Znhit2	0.205195	0.731484	0.597125	0.29412	0.266671	0.671569	0.939452	0.0559952	0.935347	0.148507	-0.101692	0.751981	-0.380462	0.340444	0.103789	0.748201	-0.312519	0.545504	0.249322	0.225733	0.363763	0.0274843	-0.187843	0.240813	1.12255	0.0162941	0.990783	0.0668569	0.164787	0.642355	1.34361	0.0694224	2.24868	0.0186424	1.81288	0.0592403	1.79081	0.00801759	2.01158	0.0424123	1.1075	0.0400702	0.522138	0.112649	1.32662	0.000235872	0.11245	0.533206
Znhit1	0.0932015	0.831105	0.412286	0.129924	-0.00879637	0.972515	0.888146	0.126264	0.44011	0.244328	-0.205738	0.691306	-0.124001	0.658677	-0.0881782	0.807465	0.0215763	0.966994	-0.0656096	0.679164	0.116733	0.125229	-0.0663269	0.28876	0.469177	0.129308	0.335625	0.050604	0.0450696	0.814873	1.03098	0.00183249	0.720403	0.000391129	-0.000738128	0.996075	0.847343	0.00868469	0.178993	0.629313	0.56281	0.0509159	0.413421	0.148941	0.484707	0.032974	0.281827	0.245798
Znfx1	2.33119	0.000370186	-0.478369	0.313234	0.183249	0.667307	2.30296	0.000411013	0.036007	0.93851	-0.379467	0.209095	2.75814	0.000805066	0.0753081	0.576343	0.356818	0.0250644	3.23692	5.40428e-06	1.42906	0.00369135	-0.040808	0.655437	2.65801	0.000225573	0.255905	0.343759	-0.0102537	0.957875	3.72692	0.000188769	0.403835	0.146943	-0.0454944	0.90241	0.84865	0.0900914	-0.273819	0.526056	-1.12604	0.0441943	2.14284	0.000454707	0.287071	0.382574	-0.43963	0.0787371
Znf41-ps	-0.0450565	0.935596	-0.0122103	0.985394	-0.340602	0.468155	-0.310981	0.473846	-0.899267	0.0708558	-0.242295	0.491573	2.16159	0.048316	0.0435103	0.962647	0.018928	0.983124	1.14372	0.00870197	-0.235839	0.339706	-0.289829	0.335437	-0.277	0.374326	-0.272678	0.403609	-1.37641	0.0176043	1.35715	0.0220584	0.17261	0.747667	-1.42754	0.0162985	-0.945147	0.398938	-0.380523	0.705447	-2.06141	0.0906717	0.339534	0.464179	0.449569	0.122842	0.241867	0.561988
Zmynd8	-0.638314	0.0782499	-0.261409	0.397893	-0.217328	0.528631	0.140139	0.60539	-0.0745599	0.696052	-0.0260278	0.909874	0.0598954	0.838235	-0.345388	0.196247	0.242836	0.377188	-0.917823	0.000200432	-0.562856	0.00535698	-0.238455	0.128568	-1.28967	0.000786872	-0.757371	0.0430352	-0.376013	0.216304	-1.05591	0.00400434	-0.470254	0.0570058	0.0540692	0.827096	-0.0248289	0.893653	-0.360214	0.259675	0.406908	0.118992	-0.260777	0.209172	-1.13532	0.000229287	-0.142598	0.381612
Zmynd19	-0.129924	0.525682	-0.363707	0.12206	-0.300611	0.523798	-1.36589	0.0813258	0.220066	0.64685	-1.4951	0.0677126	1.24773	0.236702	-0.755481	0.591694	0.870904	0.483259	-0.338102	0.245282	0.368146	0.10407	-0.0401202	0.851195	1.15313	0.381939	1.36553	0.306278	1.39366	0.265636	-0.268802	0.686306	1.30801	0.120094	0.606112	0.481429	-0.174262	0.719451	0.105194	0.853523	0.092909	0.853818	0.590596	0.0579479	0.484664	0.0607463	-0.129073	0.673831
Zmynd15	2.05251	0.0850131	1.88899	0.0816647	0.998111	0.355147	0.480633	0.190162	0.634306	0.342168	0.418203	0.330891	-0.650999	0.506365	0.858287	0.431787	-0.774523	0.423398	3.64484	0.000763254	5.18029	8.44695e-05	0.838646	0.0623297	2.01364	0.0338682	1.93305	0.0396107	-0.821197	0.413726	2.67216	0.0799563	3.25498	0.03198	0.112032	0.934874	2.6627	0.00117509	2.20312	0.00937647	0.917382	0.0735579	3.4626	0.0130933	4.37639	0.0175511	2.88093	0.0439702
Zmynd12	-1.11022e-16	0.344597	2.77556e-17	0.354156	0.610615	0.161563	-2.22045e-16	0.00193084	2.22045e-16	0.262695	0.429649	0.24247	0	1	2.22045e-16	0.141988	2.22045e-16	0.159732	-0.413752	0.437435	0.260079	0.826031	1.1292	0.287287	0.2612	0.234167	4.44089e-16	0.214394	-4.44089e-16	0.175102	2.22045e-16	0.478585	1.11022e-16	0.22381	1.11022e-16	0.577855	1.11022e-16	0.00938804	0	1	0	1	1.76609	0.0126159	0.921592	0.000396259	0.300287	0.381455
Zmynd11	-0.54723	0.0223494	-0.235832	0.115755	-0.187178	0.354412	-1.20113	0.00266259	-0.525885	0.0614576	-0.159039	0.167059	-1.15288	0.0235667	-0.543288	0.344009	0.379907	0.204675	-0.466446	0.0152524	-0.167084	0.0997634	-0.00267971	0.979369	-0.618219	0.00137399	-0.200209	0.069241	0.146837	0.168695	-1.28902	0.00605359	-0.680341	0.0414342	0.221806	0.371397	-1.09527	0.00449847	-0.4307	0.0996031	-0.448311	0.117087	-0.978446	0.000196384	-0.968124	1.83148e-05	0.104885	0.2017
Zmynd10	-0.554076	0.507768	-0.539267	0.356541	0.970018	0.356661	-0.0547938	0.977701	0.0710746	0.977464	-0.612956	0.488531	-0.971513	0.283611	-1.41283	0.0556611	-0.210036	0.835855	-0.961849	0.174969	-0.857734	0.475493	0.211731	0.789563	-1.38353	0.36243	-1.20965	0.300247	-0.0159349	0.986277	0.262182	0.865117	-0.0322265	0.965435	-0.0967706	0.478673	0.109687	0.946868	0.700969	0.42502	0.158374	0.862283	-0.345249	0.7477	0.625072	0.153486	1.18614	0.0369372
Zmym6	1.30283	0.192344	-0.105835	0.919568	0.313165	0.759807	2.55105	0.0574218	1.6201	0.26502	2.43869	0.0252819	-0.694756	0.531196	-1.41165	0.194185	-1.35548	0.211143	1.30104	0.0723211	0.511363	0.419384	0.698192	0.308747	-0.88795	0.0494114	-0.607129	0.124194	-0.347626	0.275364	1.46935	0.296325	2.22179	0.010863	-0.0778654	0.530841	0.425477	0.809754	-0.519675	0.679595	-0.611112	0.519933	0.0718927	0.898468	0.136823	0.769299	0.0415745	0.945838
Zmym5	-0.81453	0.0174861	-0.446495	0.127571	-0.126627	0.695594	-0.318576	0.225947	-0.677756	0.0265688	0.607193	0.021009	-0.0482766	0.953999	-0.234673	0.745795	0.0879946	0.897775	-0.285061	0.0960108	-0.664793	0.00234308	0.102323	0.310634	-1.18863	0.00343153	-0.944026	0.0120135	-0.326021	0.187715	-0.612293	0.0641748	-0.339122	0.145097	-0.073583	0.845448	-0.281248	0.327522	0.0935922	0.544054	0.245688	0.177093	-0.749893	0.00115684	-0.615075	0.00492491	0.087891	0.501601
Zmym4	0.0352735	0.926054	-0.0444276	0.920623	-0.19327	0.759856	0.0726171	0.898524	-0.187904	0.652427	-0.329383	0.534147	0.54124	0.141754	0.323397	0.609236	0.322342	0.445591	-0.162888	0.249973	-0.407383	0.0266673	-0.00434493	0.981091	-0.588098	0.00303692	-0.563931	0.0330866	-0.282469	0.0989276	-0.950954	0.0423638	-0.257934	0.561074	-0.677164	0.254787	-0.0389122	0.899416	0.0670247	0.781275	-0.412115	0.428402	0.111403	0.638154	-0.190956	0.410473	0.14845	0.625321
Zmym3	0.540008	0.18318	0.501682	0.185668	-0.240786	0.657556	0.840273	0.137265	0.533481	0.265176	-0.289808	0.443799	0.402245	0.799521	0.90764	0.401093	0.193746	0.869526	0.029767	0.816643	0.0743307	0.479681	-0.201245	0.34318	0.996729	0.0279651	0.403653	0.212245	0.0760236	0.75067	1.47378	0.0230656	0.577966	0.265912	0.450439	0.584074	0.557751	0.651958	0.797146	0.487117	0.368977	0.761754	0.245941	0.514078	0.549094	0.0991626	-0.233625	0.571364
Zmym2	-0.515119	0.0259445	-0.483918	0.161975	-0.276712	0.107418	-0.438658	0.16323	-0.546879	0.0554734	-0.108464	0.679248	-0.00291588	0.997361	0.186591	0.810791	-0.370471	0.702556	-0.184169	0.233768	-0.369238	0.00957478	-0.0603431	0.473009	-0.134427	0.608191	-0.111413	0.655161	-0.052139	0.892492	-0.76922	0.00131069	-0.570146	0.0287782	-0.178015	0.588997	-0.531184	0.070628	-0.250904	0.321649	-0.446465	0.276975	-0.757572	0.00748485	-0.787899	0.00404075	-0.107075	0.710802
Zmym1	0.525067	0.483995	0.102589	0.891725	0.799011	0.275743	0.409799	0.43327	0.0762319	0.89157	-0.934322	0.143284	0.10882	0.92958	0.771332	0.482153	0.295749	0.795188	-0.090088	0.646388	-0.254201	0.203678	-0.235669	0.496988	-0.650639	0.317864	0.0819166	0.904186	0.253924	0.684303	-0.0781523	0.892585	0.766626	0.107408	0.273816	0.378236	2.08353	0.15269	1.54713	0.227258	1.20432	0.33523	-0.666364	0.0454759	-0.632721	0.00925528	-0.169788	0.566127
Zmpste24	-0.173473	0.717179	-0.0244486	0.945384	-0.138125	0.690613	-1.07492	0.012403	-0.475815	0.0806582	-0.41473	0.414273	-0.339707	0.325022	-0.227201	0.0733513	0.158705	0.646332	-1.11816	0.00362081	-0.0996616	0.398141	0.05636	0.652335	0.324486	0.0773325	0.10354	0.528052	0.090057	0.706321	-0.503429	0.391043	0.407746	0.369931	-0.259729	0.659222	-0.30025	0.1827	-0.076173	0.673845	-0.0242612	0.939341	0.215412	0.100551	0.664905	0.000294819	0.207638	0.284019
Zmiz2	-0.287075	0.101461	-0.0435324	0.814385	-0.412742	0.082654	-0.461993	0.0120852	-0.283615	0.0516392	-0.527887	0.0244504	-0.235174	0.543914	-0.341477	0.353415	-0.0125406	0.98121	0.130205	0.312146	0.122346	0.20444	-0.108636	0.3558	-1.07957	0.001921	-0.463603	0.0449774	-0.047624	0.838324	0.121381	0.540274	0.122133	0.690509	-0.127124	0.902366	-0.828128	0.0524829	-0.971191	0.00405804	-0.754427	0.000541963	-0.177387	0.245528	-0.420151	0.0110386	-0.185814	0.430885
Zmiz1os1	-1.11022e-16	0.344597	0.25746	0.438842	-3.46945e-18	0.218179	1.42325	0.343429	0.218877	0.900886	-0.171338	0.803921	0	1	2.22045e-16	0.141988	2.22045e-16	0.159732	1.59643	0.00592582	0.41517	0.284089	-0.590503	0.359441	2.28263	0.0524206	1.5269	0.150865	0.108547	0.908655	0.946369	0.0774886	0.301915	0.361086	1.11022e-16	0.577855	0.363861	0.694308	0.493476	0.511473	0.293796	0.627777	1.47685	0.10543	2.3747	0.000129892	1.43144	0.115913
Zmiz1	-1.32432	0.0121925	-0.466781	0.0784416	-0.0881396	0.677403	-1.94008	1.58921e-05	-0.808282	0.0216347	-0.313508	0.000527691	-0.876446	0.074814	-0.280952	0.431061	0.247726	0.433053	-1.26172	9.2429e-05	-0.668869	0.00641549	0.0849755	0.371987	-1.62729	4.95585e-05	-0.608932	0.0163455	0.107706	0.335169	-1.12784	0.00458036	-0.611964	0.0332533	-0.675906	0.0272595	-1.56035	0.00260787	-0.961123	0.0388553	-0.213307	0.393287	-0.783462	0.0193321	-0.508163	0.0201121	-0.0436531	0.723799
Zmat5	-0.509427	0.223515	0.0919353	0.836101	-0.20342	0.578363	0.0701885	0.872979	0.634683	0.0440753	0.442753	0.157772	0.0541404	0.94957	0.605903	0.472076	0.959608	0.205618	-0.017633	0.921441	0.258157	0.0896417	0.0662737	0.736611	-0.150942	0.391825	0.215832	0.125833	-0.0894424	0.639559	-0.171365	0.372793	0.263807	0.222215	0.2427	0.382979	-0.645744	0.106078	0.380721	0.22802	-0.414004	0.3515	-0.368407	0.177872	0.630721	0.00353985	0.00733904	0.965952
Zmat4	-1.11022e-16	0.344597	2.77556e-17	0.354156	-3.46945e-18	0.218179	-2.22045e-16	0.00193084	2.22045e-16	0.262695	0	1	0	1	2.22045e-16	0.141988	2.22045e-16	0.159732	-0.413752	0.437435	1.14591	0.323911	1.76812	0.0370666	-0.867511	0.65872	-0.725228	0.486645	-0.396767	0.59236	2.22045e-16	0.478585	1.11022e-16	0.22381	1.11022e-16	0.577855	1.11022e-16	0.00938804	0	1	0	1	-0.552872	0.331662	-0.0566202	0.969447	-0.291114	0.676812
Zmat3	0.384014	0.757996	-0.0328473	0.978025	1.03753	0.351953	-0.850847	0.0334409	-0.281718	0.489439	0.114727	0.829682	-0.43335	0.679627	-1.13527	0.349402	-0.226306	0.827788	-1.5288	0.00691899	-0.069537	0.612664	-0.0889271	0.670416	-1.19446	0.01564	-0.3326	0.290254	-0.154737	0.659595	-0.662327	0.412924	1.42946	0.147885	0.902497	0.316983	-0.943289	0.0483851	-0.227839	0.702673	0.261523	0.400999	-0.286134	0.290674	0.532055	0.0428099	0.202876	0.359609
Zmat2	-0.0754944	0.656517	-0.0265315	0.840236	-0.141702	0.514391	0.216557	0.276742	0.244637	0.249242	0.177748	0.287445	0.380276	0.259572	0.466342	0.226304	0.0468254	0.819315	-0.0895456	0.592247	0.0769772	0.538028	-0.124053	0.358175	0.235387	0.231649	0.221457	0.204149	-0.0145178	0.941216	0.627924	0.0789017	0.701872	0.0730734	0.238543	0.532947	0.137131	0.548484	0.117651	0.386048	0.0885196	0.676477	0.0810649	0.549677	0.232322	0.046387	0.147611	0.082926
Zmat1	-0.728276	0.249708	-0.596632	0.0612568	-0.323323	0.554507	0.158185	0.745556	0.0934862	0.784394	0.317173	0.598952	0.445793	0.544639	-0.122698	0.912835	0.675062	0.513124	-1.16959	0.0506633	-0.878726	0.0120074	-0.387561	0.155981	-0.0648387	0.861981	0.540017	0.355614	0.605732	0.0872951	0.698549	0.269559	-0.0968148	0.863064	-0.235722	0.70279	-0.287805	0.776426	-0.276608	0.842775	0.869406	0.286003	-0.251966	0.187492	-0.921781	0.00749507	-0.170565	0.601406
Zkscan8	1.83647	0.110803	0.78353	0.443225	1.30858	0.232974	-0.658981	0.481571	0.204566	0.682259	-0.43175	0.456206	-1.23087	0.269521	-0.306044	0.753142	-2.39424	0.0143317	-0.841279	0.057925	0.0848464	0.0874979	-0.253744	0.0558349	-0.715006	0.103368	0.516639	0.291923	0.281439	0.673428	0.795821	0.549167	0.873661	0.395699	1.83971	0.0424673	0.671946	0.622987	1.10546	0.228131	1.48807	0.119991	-0.961217	0.0748203	-0.687433	0.132389	-0.244438	0.579175
Zkscan7-2	-1.11022e-16	0.344597	2.77556e-17	0.354156	-3.46945e-18	0.218179	0.260812	0.258795	2.22045e-16	0.262695	0	1	0	1	2.22045e-16	0.141988	0.977226	0.239643	-0.616742	0.335935	0.135647	0.914798	-0.0681195	0.93324	-4.44089e-16	1	4.44089e-16	0.214394	0.203423	0.410751	2.22045e-16	0.478585	0.627228	0.2893	1.11022e-16	0.577855	1.11022e-16	0.00938804	0	1	0.256104	0.412758	-0.552872	0.331662	-0.550432	0.69868	0.659762	0.369338
Zkscan7	-0.887921	0.234752	-0.482871	0.620923	0.497667	0.402372	-1.2449	0.0254769	-2.51996	0.0029282	-2.64956	2.27168e-05	0.381115	0.724259	1.14449	0.248223	0.119066	0.92006	-1.29882	0.0312539	-0.764794	0.0694054	-0.339395	0.402251	-0.808312	0.122577	-0.555998	0.507716	-1.12921	0.136339	-0.0272765	0.982195	1.65247	0.0502405	0.184108	0.790158	1.33805	0.262749	0.833354	0.379516	-0.055515	0.932334	-1.86768	0.0802344	-0.438341	0.350442	-0.949001	0.0541344
Zkscan6	0.0489778	0.906279	0.122039	0.815409	-0.265917	0.625488	0.842717	0.0479734	0.110125	0.744767	-0.595287	0.211575	1.25032	0.359907	1.28674	0.147169	1.06528	0.233027	0.946608	0.00326848	-0.0323725	0.661342	-0.285514	0.0343239	0.6996	0.0767897	-0.175761	0.659613	-0.543934	0.246218	1.24071	0.0123646	-0.124366	0.763994	-1.00659	0.241162	-0.234883	0.615201	0.00712917	0.98655	-1.08135	0.0606614	0.513712	0.033745	0.286278	0.06466	-0.330969	0.207093
Zkscan5	-0.751305	0.0371529	-1.57379	0.000783486	-0.251844	0.570459	-0.0137864	0.988983	0.608221	0.530456	-0.20851	0.823713	-1.05252	0.242601	0.577363	0.66811	-0.927775	0.396169	-0.794626	0.00865771	-0.356348	0.0209053	-0.70793	0.0167522	-0.19641	0.573567	-0.101885	0.855823	0.180149	0.575203	1.13988	0.401593	1.71619	0.141867	-0.183311	0.843051	-1.5137	0.00541806	-0.527966	0.266594	-0.82117	0.148998	-0.544195	0.00964628	-0.716346	0.056922	-0.0753879	0.743504
Zkscan4	-1.11022e-16	0.344597	0.25746	0.438842	-3.46945e-18	0.218179	-2.22045e-16	0.00193084	0.253094	0.262393	0	1	0	1	2.22045e-16	0.141988	2.22045e-16	0.159732	-0.776484	0.526865	1.2478	0.307767	-0.0378501	0.977635	-0.617982	0.767833	0.481948	0.726046	-0.487951	0.529001	2.22045e-16	0.478585	1.11022e-16	0.22381	1.11022e-16	0.577855	-0.00384579	0.994243	0.637065	0.273182	-0.154229	0.561581	-0.552872	0.331662	1.15796	0.371744	0.0587884	0.942865
Zkscan3	-0.710802	0.0632421	-0.497288	0.32138	-0.293741	0.298314	-0.109226	0.738088	-0.928354	0.00600231	-0.936062	0.0311866	-0.842838	0.0984143	-0.324834	0.386241	-1.40423	0.0525244	-1.13612	0.000141587	-1.18229	1.93314e-05	-0.641361	0.00152835	-1.12882	0.000335538	-0.93777	0.0135481	-0.693521	0.0194221	-0.640723	0.0823005	-0.816378	0.0345642	-0.81544	0.0720479	-1.31139	0.0128955	-1.30601	0.0240374	-1.26467	0.107574	-0.991381	0.00551726	-1.26544	0.000963008	-0.630802	0.0150801
Zkscan2	-1.11022e-16	0.344597	2.77556e-17	0.354156	0.168994	0.472121	0.374572	0.26258	2.22045e-16	0.262695	0	1	0	1	2.22045e-16	0.141988	2.22045e-16	0.159732	0.642966	0.549878	-0.35175	0.757158	-0.578045	0.337743	0.260998	0.234393	4.44089e-16	0.214394	0.441779	0.141875	-2.15439	0.365335	-1.80288	0.21633	-1.45426	0.131254	1.11022e-16	0.00938804	0	1	0.256104	0.412758	0	1	0.656093	0.0555857	0.300287	0.381455
Zkscan17	-0.957355	0.0781629	0.105155	0.781361	-0.232236	0.567989	-0.666717	0.0616579	-0.140465	0.700851	-0.311493	0.216698	1.20333	0.210273	1.69611	0.098235	0.901294	0.408323	0.321926	0.235066	0.209148	0.438298	0.0494574	0.629647	0.860073	0.195969	0.843724	0.219512	0.895851	0.176953	0.113037	0.764904	0.297688	0.636768	0.225013	0.669568	0.0620326	0.777253	0.160843	0.761284	0.297287	0.165943	-0.0134748	0.940813	0.281567	0.203525	-0.306983	0.240577
Zkscan16	0.470655	0.35763	2.77556e-17	0.354156	-3.46945e-18	0.218179	-2.22045e-16	0.00193084	2.22045e-16	0.262695	0	1	0	1	2.22045e-16	0.141988	2.22045e-16	0.159732	-4.44089e-16	1	0	1	8.88178e-16	1	-4.44089e-16	1	4.44089e-16	0.214394	-4.44089e-16	0.175102	2.22045e-16	0.478585	1.11022e-16	0.22381	1.11022e-16	0.577855	1.11022e-16	0.00938804	0	1	0	1	0	1	8.88178e-16	1	-8.88178e-16	1
Zkscan14	0.0341163	0.934464	0.230469	0.412473	-0.159682	0.646993	1.83977	0.0102231	1.26041	0.207491	0.72262	0.354081	0.51125	0.419885	0.697943	0.287799	0.167789	0.808679	1.36043	0.00398225	0.544287	0.065731	-0.25905	0.340961	0.806517	0.100461	0.761641	0.116365	0.687538	0.0864082	1.30541	0.106147	0.8909	0.354016	0.493044	0.731442	0.885843	0.139489	0.808479	0.122489	0.429706	0.463458	-0.148749	0.715825	-0.4853	0.193309	0.0940714	0.75824
Zkscan1	0.613583	0.224183	0.188411	0.657958	0.260418	0.701188	0.00623966	0.990271	-0.776626	0.0225984	-0.518984	0.377347	-0.382416	0.43218	-0.28672	0.57587	-0.73673	0.162141	0.611933	0.0154866	-0.323978	0.0624166	0.170677	0.398129	0.812724	0.162809	-0.0451226	0.923327	0.539379	0.261594	-0.623499	0.0241164	-1.20056	0.0240808	-1.128	0.028722	-0.21082	0.557567	-0.938669	0.117244	-0.624398	0.112841	-0.0398477	0.870463	-0.543784	0.0535867	0.0978223	0.658194
Zim3	-1.11022e-16	0.344597	2.77556e-17	0.354156	-3.46945e-18	0.218179	-2.22045e-16	0.00193084	2.22045e-16	0.262695	0	1	0	1	2.22045e-16	0.141988	2.22045e-16	0.159732	0.502279	0.274224	0	1	8.88178e-16	1	-4.44089e-16	1	4.44089e-16	0.214394	-4.44089e-16	0.175102	2.22045e-16	0.478585	1.11022e-16	0.22381	1.11022e-16	0.577855	1.11022e-16	0.00938804	0	1	0	1	0	1	0.265893	0.245474	-8.88178e-16	1
Zim2	-1.11022e-16	0.344597	2.77556e-17	0.354156	-3.46945e-18	0.218179	-2.22045e-16	0.00193084	2.22045e-16	0.262695	0	1	0	1	2.22045e-16	0.141988	2.22045e-16	0.159732	-4.44089e-16	1	0	1	8.88178e-16	1	-4.44089e-16	1	4.44089e-16	0.214394	-4.44089e-16	0.175102	2.22045e-16	0.478585	1.11022e-16	0.22381	1.11022e-16	0.577855	1.11022e-16	0.00938804	0	1	0	1	0	1	8.88178e-16	1	-8.88178e-16	1
Zim1	0.850958	0.174824	2.77556e-17	0.354156	-3.46945e-18	0.218179	-2.22045e-16	0.00193084	0.26356	0.250328	0	1	0	1	2.22045e-16	0.141988	2.22045e-16	0.159732	-4.44089e-16	1	0	1	8.88178e-16	1	-4.44089e-16	1	4.44089e-16	0.214394	-4.44089e-16	0.175102	2.22045e-16	0.478585	1.11022e-16	0.22381	1.11022e-16	0.577855	1.11022e-16	0.00938804	0	1	0	1	0	1	0.364415	0.263363	-8.88178e-16	1
Zik1	-0.679005	0.517081	-1.28249	0.0853499	-1.40637	0.0751131	-2.22045e-16	0.00193084	0.564379	0.255284	0	1	-0.388927	0.516785	0.877329	0.39761	0.069301	0.942779	-2.20591	0.0537808	-0.32317	0.704364	-2.01016	0.0954693	0.270283	0.224152	1.21679	0.0151258	-4.44089e-16	0.175102	-0.0844194	0.949878	-0.0813714	0.89453	-0.0778654	0.530841	-0.162398	0.714836	1.00633	0.0395635	-0.154229	0.561581	-1.05882	0.157155	0.191732	0.811929	-0.76374	0.372766
Zic5	-1.11022e-16	0.344597	2.77556e-17	0.354156	-3.46945e-18	0.218179	0.135558	0.334087	2.22045e-16	0.262695	0	1	0	1	2.22045e-16	0.141988	0.341914	0.415287	0.553534	0.559228	-0.772913	0.449065	-0.578045	0.337743	0.260998	0.234393	0.190846	0.378506	-4.44089e-16	0.175102	0.13424	0.334173	1.11022e-16	0.22381	1.11022e-16	0.577855	0.686863	0.0857804	0	1	0	1	0.739089	0.260747	0.24205	0.273599	-8.88178e-16	1
Zic4	-1.11022e-16	0.344597	2.77556e-17	0.354156	-3.46945e-18	0.218179	-2.22045e-16	0.00193084	2.22045e-16	0.262695	0	1	0	1	2.22045e-16	0.141988	2.22045e-16	0.159732	-4.44089e-16	1	0	1	8.88178e-16	1	-4.44089e-16	1	4.44089e-16	0.214394	-4.44089e-16	0.175102	2.22045e-16	0.478585	1.11022e-16	0.22381	1.11022e-16	0.577855	1.11022e-16	0.00938804	0	1	0	1	0.739089	0.260747	8.88178e-16	1	-8.88178e-16	1
Zic3	-1.11022e-16	0.344597	2.77556e-17	0.354156	-3.46945e-18	0.218179	-2.22045e-16	0.00193084	2.22045e-16	0.262695	0	1	0	1	2.22045e-16	0.141988	2.22045e-16	0.159732	-4.44089e-16	1	0	1	8.88178e-16	1	-4.44089e-16	1	4.44089e-16	0.214394	-4.44089e-16	0.175102	2.22045e-16	0.478585	1.11022e-16	0.22381	1.11022e-16	0.577855	1.11022e-16	0.00938804	0	1	0	1	-0.745936	0.275925	-0.908454	0.549504	-0.790434	0.28127
Zic2	-1.11022e-16	0.344597	2.77556e-17	0.354156	-3.46945e-18	0.218179	-2.22045e-16	0.00193084	2.22045e-16	0.262695	0	1	0	1	2.22045e-16	0.141988	2.22045e-16	0.159732	-4.44089e-16	1	0	1	8.88178e-16	1	-4.44089e-16	1	4.44089e-16	0.214394	-4.44089e-16	0.175102	2.22045e-16	0.478585	1.11022e-16	0.22381	1.11022e-16	0.577855	1.11022e-16	0.00938804	0	1	0	1	0	1	8.88178e-16	1	-8.88178e-16	1
Zic1	-1.11022e-16	0.344597	2.77556e-17	0.354156	-3.46945e-18	0.218179	-2.22045e-16	0.00193084	2.22045e-16	0.262695	0	1	0	1	2.22045e-16	0.141988	2.22045e-16	0.159732	-4.44089e-16	1	0.138734	0.339392	8.88178e-16	1	-0.867511	0.65872	-0.725228	0.486645	-0.60019	0.385837	2.22045e-16	0.478585	1.11022e-16	0.22381	1.11022e-16	0.577855	1.11022e-16	0.00938804	0	1	0	1	-0.276627	0.427544	-0.643999	0.549504	-0.343546	0.430798
Zhx3	-0.282546	0.875643	0.28327	0.85753	1.07712	0.436931	-0.743359	0.528515	0.106021	0.845221	0.419408	0.53845	0.979839	0.115668	-0.304148	0.77215	0.971845	0.162614	-0.477895	0.340686	-0.312536	0.236154	-0.0688287	0.792276	0.27731	0.729657	-0.284666	0.627472	0.553192	0.389145	-0.678376	0.178375	-1.70274	0.161262	0.112766	0.932484	1.99304	0.076121	1.5309	0.17645	1.44914	0.250669	-0.198243	0.491439	-0.396518	0.0583909	-0.355155	0.0975213
Zhx2	0.207848	0.612619	-0.888636	0.12259	-0.157819	0.794146	2.15191	0.0994151	1.23698	0.308036	0.431127	0.752107	3.39975	0.020292	1.41245	0.345214	1.58752	0.170172	-0.371656	0.25979	-1.37711	0.00755523	-0.725401	0.0571519	-0.0678064	0.84454	-0.965565	0.0386815	0.277645	0.18968	0.894393	0.0830205	0.133702	0.663171	0.735334	0.0905399	-0.0483397	0.918694	-0.492497	0.40951	-0.726511	0.206817	-0.0935928	0.46102	-1.22027	0.000876264	-0.322551	0.175063
Zhx1	0.231643	0.481702	-0.225375	0.691871	0.361243	0.276136	0.131414	0.768027	0.175778	0.679863	0.386396	0.345286	-0.280993	0.270245	-0.877077	0.17282	-0.241945	0.432787	-1.14422	0.000200684	-0.79626	0.000175001	-0.117055	0.0411126	-0.727465	0.010631	-0.0967819	0.58852	-0.0554502	0.71325	-0.552991	0.087703	0.0103481	0.983031	-0.129173	0.746018	-0.181632	0.763737	-0.209023	0.720897	-0.0453913	0.944734	-0.172841	0.356302	-0.403784	0.00463127	-0.0729332	0.315497
Zgrf1	0.733482	0.578403	0.59246	0.424179	0.987561	0.309497	-1.01822	0.422477	1.30368	0.217571	-0.595959	0.645362	0.482533	0.585718	0.0674117	0.882468	0.684926	0.297634	-0.779111	0.0071822	0.139703	0.618819	-1.22113	0.0228114	1.18926	0.339519	0.735681	0.533088	-0.0572339	0.96211	1.18499	0.352292	1.06871	0.13768	0.221487	0.687249	1.77001	0.0982777	0.929138	0.173687	0.811897	0.149655	1.0959	0.108254	1.87903	0.0160421	0.411492	0.456734
Zgpat	0.052758	0.879436	-0.082202	0.834561	-0.0602973	0.889306	0.191336	0.73519	-0.087416	0.836644	-0.532583	0.448292	-0.583329	0.294197	-0.722412	0.112195	-1.09326	0.117592	-0.124558	0.630426	0.105266	0.662071	-0.125613	0.633759	0.164079	0.743953	0.0367032	0.928099	-0.549328	0.389117	-0.273449	0.577593	0.482026	0.227976	-0.135094	0.839284	-0.836663	0.166664	0.145744	0.685969	-0.862082	0.188027	-0.352359	0.43528	0.395751	0.020375	-0.471964	0.00248309
Zglp1	-1.11022e-16	0.344597	2.77556e-17	0.354156	-3.46945e-18	0.218179	-2.22045e-16	0.00193084	2.22045e-16	0.262695	0	1	0	1	2.22045e-16	0.141988	2.22045e-16	0.159732	-0.77405	0.258875	-0.554005	0.633652	-0.663147	0.291754	-4.44089e-16	1	4.44089e-16	0.214394	-4.44089e-16	0.175102	2.22045e-16	0.478585	1.11022e-16	0.22381	1.11022e-16	0.577855	1.11022e-16	0.00938804	0	1	0	1	0	1	8.88178e-16	1	-8.88178e-16	1
Zg16	0.109997	0.44094	2.77556e-17	0.354156	-3.46945e-18	0.218179	-2.22045e-16	0.00193084	2.22045e-16	0.262695	0	1	0	1	2.22045e-16	0.141988	2.22045e-16	0.159732	-4.44089e-16	1	0.878098	0.081439	8.88178e-16	1	-4.44089e-16	1	4.44089e-16	0.214394	0.203423	0.410751	2.22045e-16	0.478585	1.11022e-16	0.22381	1.11022e-16	0.577855	1.11022e-16	0.00938804	0	1	0	1	-0.276627	0.427544	0.142779	0.905898	0.349843	0.683886
Zfyve9	0.59285	0.582666	0.331027	0.712583	0.718775	0.487175	0.396296	0.636636	-0.341353	0.678744	-0.453986	0.522955	0.57477	0.507467	-0.219965	0.826727	0.552548	0.508919	1.08555	0.0067233	0.281961	0.146862	0.620429	0.117697	-0.879799	0.00292816	0.158605	0.159535	0.159419	0.0625675	2.68029	0.0271905	1.47138	0.163076	-0.162048	0.922609	2.53934	0.000375423	0.965911	0.0449746	1.52447	0.00428825	1.13262	0.164435	0.299179	0.287382	0.653519	0.0845335
Zfyve28	0.376427	0.783677	1.20092	0.379588	1.11315	0.445688	-1.42611	0.0416975	-1.03539	0.0850456	-0.668761	0.590443	-0.199526	0.845499	-0.126311	0.912442	-0.35394	0.736238	-1.80778	0.0108174	-1.31507	0.0184517	-0.521297	0.31919	-2.08755	0.0416824	-0.639326	0.404371	-0.256254	0.752689	0.504181	0.719948	0.593451	0.566951	1.73227	0.0767428	1.79455	0.0964391	0.223067	0.668175	2.36415	0.0213057	-0.822781	0.29664	-0.726075	0.168488	0.16763	0.754059
Zfyve27	0.336928	0.640871	0.287433	0.694131	0.399849	0.526272	0.198757	0.616954	-0.304101	0.432838	-0.560406	0.199411	-0.198761	0.62052	-0.215646	0.731534	-0.868118	0.0585604	-0.0760712	0.575519	-0.495054	0.00711508	-0.41711	0.0131294	-0.12197	0.785095	-0.0547846	0.91368	-0.404801	0.501612	-0.310847	0.47552	-0.520486	0.184348	-0.428439	0.303967	-0.564913	0.567446	0.129166	0.882356	-0.866804	0.430986	-0.194704	0.500278	-0.297497	0.136301	-0.5337	0.156275
Zfyve26	1.55811	0.0764543	0.347358	0.664197	0.549588	0.449995	1.13632	0.000687983	0.0695472	0.649311	0.0470929	0.904611	2.08717	0.0616442	1.26747	0.190058	0.873023	0.358824	-1.32497	0.000166619	-1.34626	6.72303e-05	-0.476491	0.0237113	-0.313622	0.406333	-0.495654	0.300161	-0.215498	0.475315	-0.0536922	0.923221	-0.955353	0.10474	-1.76087	0.218844	-0.456639	0.18559	-0.640945	0.146975	-1.84751	0.128395	0.629632	0.111413	-0.118487	0.673693	0.192328	0.67807
Zfyve21	-1.18639	0.0331535	-1.90727	0.132346	-0.219563	0.788583	-1.29896	0.0776223	-0.0133417	0.950392	0.912595	0.0669289	-2.11814	0.0217547	-0.0349667	0.97004	1.33424	0.0850522	-1.3706	0.00241177	-0.543647	0.0396674	-0.0202459	0.907618	-0.321273	0.479146	0.261757	0.612359	1.22576	0.0852463	-1.22582	0.165369	-0.858765	0.354743	0.374304	0.658283	-1.10221	0.0484899	-0.967616	0.177381	-0.225077	0.458122	-1.5272	0.0127997	-0.213655	0.412557	0.181407	0.401754
Zfyve19	-0.148473	0.793285	-1.11529	0.156503	-0.461839	0.498019	-0.0635436	0.874651	-0.0936277	0.811553	-0.625279	0.282448	1.62645	0.109288	0.674884	0.571272	1.174	0.291369	0.0780075	0.780676	0.148793	0.237547	-0.333844	0.112092	1.6474	0.0133642	0.851956	0.06107	0.152753	0.603829	2.51222	0.0855338	2.0163	0.106279	0.11668	0.925061	-0.00417668	0.995494	0.131122	0.852071	0.0846896	0.868628	0.929311	0.0372483	1.08636	0.0215361	0.276207	0.491016
Zfyve16	-0.0352045	0.894673	-1.14564	0.181734	-0.444571	0.328252	-0.293756	0.411262	-1.17423	0.0317827	-0.712381	0.272364	1.19319	0.107132	0.372466	0.7341	0.767221	0.249089	0.475859	0.0307053	-0.371264	0.114026	0.130226	0.338855	0.159903	0.376651	-0.445369	0.101511	0.108476	0.536142	-0.0142309	0.96642	-0.536282	0.0847285	-0.0242915	0.939894	1.22955	0.388968	0.00533292	0.997034	0.299118	0.803947	0.190043	0.420023	-0.378983	0.0219565	0.103552	0.571069
Zfyve1	-0.312495	0.22315	-0.276484	0.499931	-0.853625	0.0173752	-0.0876562	0.875549	-0.600636	0.418054	-0.886573	0.247561	-0.68734	0.435796	0.811996	0.107525	-0.161865	0.742093	-0.202025	0.160555	-0.594462	0.00349132	-0.206651	0.213675	0.000776371	0.996934	-0.256269	0.381795	0.266241	0.164625	-0.716065	0.0721365	-0.718608	0.0773371	-1.66324	0.123263	-0.934737	0.0357683	-0.582287	0.115524	-0.688648	0.117979	-0.529346	0.329587	-0.0476004	0.895297	0.177466	0.636187
Zfy2	-1.11022e-16	0.344597	2.77556e-17	0.354156	-3.46945e-18	0.218179	-2.22045e-16	0.00193084	2.22045e-16	0.262695	0	1	0	1	2.22045e-16	0.141988	2.22045e-16	0.159732	-4.44089e-16	1	0	1	8.88178e-16	1	-4.44089e-16	1	4.44089e-16	0.214394	-4.44089e-16	0.175102	2.22045e-16	0.478585	1.11022e-16	0.22381	1.11022e-16	0.577855	1.11022e-16	0.00938804	0	1	0	1	0	1	8.88178e-16	1	-8.88178e-16	1
Zfx	0.509679	0.0232977	0.315859	0.0605417	0.557204	0.0398094	-0.0509931	0.821459	-0.302085	0.0940773	-0.574339	0.0806423	-0.48451	0.105539	-0.893184	0.109894	-0.851123	0.1369	-0.171342	0.0085807	-0.50794	0.000841405	-0.193759	0.00826364	-0.175916	0.0521648	-0.387132	0.034979	-0.0988467	0.456026	0.52248	0.238248	0.104646	0.786549	-0.179692	0.736436	-0.089501	0.807055	-0.227491	0.569108	-0.478979	0.269337	-0.16941	0.0116273	-0.339142	0.0215389	-0.293626	0.238109
Zfr2	-1.40734	0.0771306	-1.0596	0.0923552	-1.08192	0.147911	-0.794864	0.589767	-0.505089	0.805955	-0.0499328	0.964856	0	1	2.22045e-16	0.141988	0.408116	0.362282	-0.403422	0.625684	-0.103274	0.9313	-0.617656	0.453107	-0.962127	0.481013	-0.849007	0.49852	-1.05812	0.245324	-0.0364876	0.978644	-0.0813714	0.89453	-0.0778654	0.530841	0.253946	0.381805	0.138244	0.501522	0	1	-2.45831	0.0126102	-1.38974	0.204793	-0.898685	0.215228
Zfr	-0.159739	0.118401	-0.447097	0.198142	-0.0410279	0.737291	-0.149899	0.380144	-0.32614	0.309694	0.118888	0.499944	0.22989	0.427487	-0.717938	0.115228	-0.0554797	0.856084	-0.0912977	0.520408	-0.449634	0.0196946	0.0352465	0.834727	-0.231718	0.156104	-0.320546	0.0794266	0.208887	0.230272	-0.216833	0.457994	-0.193038	0.476887	0.343109	0.21896	0.300702	0.341013	-0.356178	0.240126	0.608652	0.092491	-0.117901	0.0748727	-0.457979	0.0116985	0.11982	0.204714
Zfpm2	-0.0161679	0.987868	-0.539267	0.356541	0.0352417	0.963998	0.282146	0.868762	0.139044	0.943825	0.895526	0.483849	0	1	2.22045e-16	0.141988	0.341914	0.415287	1.20271	0.0208187	0.180975	0.71389	1.4613	0.00106442	0.861859	0.050797	1.65588	0.00658325	1.30813	0.129336	0.650533	0.70648	0.819841	0.477412	-0.156509	0.550402	0.0357559	0.513918	0.138244	0.501522	0	1	0.359286	0.630737	0.640065	0.562508	0.910446	0.271729
Zfpm1	0.220894	0.625981	0.348058	0.39224	-0.952174	0.0232471	1.72421	0.103602	0.77787	0.512405	0.961933	0.47686	0.212514	0.529922	0.569148	0.263254	1.08158	0.131718	-0.0175366	0.944103	-0.17842	0.457002	0.0524579	0.780632	0.380505	0.599641	0.294148	0.693118	-0.00641362	0.993345	-1.72714	0.0605932	-0.0310891	0.960214	-1.04721	0.250412	-0.752401	0.00186981	-0.201966	0.366049	0.38444	0.0175461	-0.416824	0.391894	0.596916	0.104337	-0.132728	0.680355
Zfpl1	0.247321	0.639753	0.00866856	0.985195	0.685383	0.109982	1.54317	0.0518277	0.891787	0.197437	0.396518	0.48498	-0.0737463	0.91767	-0.392672	0.462955	-0.568093	0.395725	0.957441	0.0049839	0.227283	0.188133	0.134846	0.516502	0.234916	0.649522	-0.0506962	0.918893	-0.26145	0.634505	0.199906	0.696526	-0.101331	0.836679	-1.773	0.176837	-0.101467	0.742322	-0.0994224	0.757517	0.00971275	0.981934	0.143195	0.427986	0.133332	0.416356	0.376704	0.190588
Zfp995	0.481513	0.667208	1.26881	0.143245	0.139714	0.828865	1.12338	0.372109	1.804	0.208328	0.653873	0.595073	0.821792	0.357355	0.309831	0.61213	0.474313	0.382307	0.448727	0.197792	-0.261795	0.417194	-0.00420364	0.9903	0.133012	0.812249	0.491384	0.539448	-0.54543	0.429818	0.864917	0.365171	0.370968	0.751665	-0.925909	0.465782	2.2855	0.051074	2.70603	0.0205356	1.54947	0.128283	0.254662	0.452399	0.508392	0.0463342	0.119321	0.499868
Zfp994	-0.60396	0.440682	-0.01867	0.977547	-0.63833	0.471604	0.00783936	0.991397	0.230042	0.349668	-0.957742	0.0262709	-0.334767	0.806514	0.857817	0.403338	-0.303399	0.791669	0.270229	0.270623	-0.230861	0.140066	-0.094937	0.591362	-0.159107	0.586683	0.0931454	0.750397	-0.576672	0.0525844	0.198092	0.697227	0.505761	0.10439	0.181494	0.710581	-0.326513	0.546332	0.9566	0.0872838	-0.00106015	0.99854	-0.648108	0.0744155	0.215529	0.228175	-0.449465	0.137188
Zfp993	0.707387	0.314956	2.77556e-17	0.354156	1.00536	0.21889	1.65727	0.273979	0.910031	0.570632	0.616701	0.517305	0.280572	0.735082	-0.189909	0.835889	-0.605077	0.592839	1.32857	0.0292895	-0.0137888	0.964182	-0.107711	0.778624	0.357712	0.717564	0.060638	0.924109	0.186199	0.804957	0.926198	0.424774	0.69418	0.32001	-0.15521	0.343714	-2.16194	0.202588	-1.55455	0.204691	-0.789386	0.456063	0.459364	0.273295	-0.612583	0.173566	-0.669381	0.133049
Zfp992	-0.558139	0.500648	-0.833074	0.49501	-2.38987	0.0227622	0.697916	0.293163	0.576362	0.252396	0.295813	0.728944	-1.91817	0.0307098	-0.807038	0.00569926	-0.603326	0.0512177	0.516913	0.20982	-0.414632	0.182958	-0.247648	0.246588	-0.163206	0.534073	-0.0656722	0.894406	-0.308503	0.230717	1.55489	0.269791	0.376565	0.792667	-1.43166	0.310958	1.60116	0.178005	1.49785	0.239866	0.935111	0.302234	0.362997	0.112527	-0.139023	0.746095	0.0250403	0.932205
Zfp991	-0.316977	0.557303	-1.56954	0.161651	-0.759391	0.316099	0.18527	0.521732	0.393459	0.519816	0.918035	0.0124553	-0.568604	0.492134	-0.659043	0.561811	-0.287353	0.678994	0.758505	0.0285482	-0.0131924	0.939261	0.213341	0.394778	-0.0583091	0.86476	-0.151641	0.654718	-0.0245259	0.873735	0.265772	0.390796	-0.170038	0.725439	-0.250391	0.851628	-0.539456	0.50679	0.040399	0.95316	-0.473912	0.556953	0.226423	0.496076	0.120506	0.780132	0.317037	0.412413
Zfp990	1.23256	0.0606146	2.77556e-17	0.354156	-3.46945e-18	0.218179	-2.22045e-16	0.00193084	2.22045e-16	0.262695	0	1	-1.41457	0.0396538	-1.4557	0.0435383	-1.51272	0.0472763	1.11113	0.280036	0.366543	0.802848	0.943132	0.399376	-0.978237	0.592014	-1.22127	0.225401	-1.08829	0.133577	0.13424	0.334173	1.11022e-16	0.22381	1.11022e-16	0.577855	1.11022e-16	0.00938804	0.465754	0.17164	0	1	-2.23107	0.0028473	-2.55044	0.00833166	-2.68156	1.36032e-05
Zfp989	-1.11022e-16	0.344597	2.77556e-17	0.354156	-3.46945e-18	0.218179	-2.22045e-16	0.00193084	2.22045e-16	0.262695	0	1	0	1	2.22045e-16	0.141988	2.22045e-16	0.159732	-4.44089e-16	1	0	1	8.88178e-16	1	-4.44089e-16	1	4.44089e-16	0.214394	-4.44089e-16	0.175102	2.22045e-16	0.478585	1.11022e-16	0.22381	1.11022e-16	0.577855	1.11022e-16	0.00938804	0	1	0	1	0	1	8.88178e-16	1	-8.88178e-16	1
Zfp988	-1.11022e-16	0.344597	2.77556e-17	0.354156	0.425468	0.342179	-2.22045e-16	0.00193084	2.22045e-16	0.262695	0	1	-1.36545	0.0540215	-0.167059	0.867936	-1.46359	0.0600267	-4.44089e-16	1	0.303783	0.220965	8.88178e-16	1	-4.44089e-16	1	0.293524	0.248897	-4.44089e-16	0.175102	2.22045e-16	0.478585	1.11022e-16	0.22381	1.11022e-16	0.577855	0.660146	0.119726	0	1	0	1	-1.52331	0.0800642	-0.156212	0.89954	-1.33555	0.174614
Zfp987	-1.11022e-16	0.344597	2.77556e-17	0.354156	-3.46945e-18	0.218179	-2.22045e-16	0.00193084	0.253094	0.262393	0	1	0	1	2.22045e-16	0.141988	2.22045e-16	0.159732	0.232236	0.369422	0	1	8.88178e-16	1	-4.44089e-16	1	4.44089e-16	0.214394	-4.44089e-16	0.175102	0.37632	0.188532	1.11022e-16	0.22381	1.11022e-16	0.577855	1.11022e-16	0.00938804	0.288433	0.372399	0	1	0.958046	0.179435	0.479345	0.673176	0.238921	0.752572
Zfp986	-1.11022e-16	0.344597	2.77556e-17	0.354156	-3.46945e-18	0.218179	-2.22045e-16	0.00193084	2.22045e-16	0.262695	0	1	0	1	2.22045e-16	0.141988	2.22045e-16	0.159732	-4.44089e-16	1	0	1	8.88178e-16	1	-4.44089e-16	1	4.44089e-16	0.214394	-4.44089e-16	0.175102	2.22045e-16	0.478585	1.11022e-16	0.22381	1.11022e-16	0.577855	1.11022e-16	0.00938804	0	1	0	1	-0.276627	0.427544	-0.643999	0.549504	-0.343546	0.430798
Zfp985	1.80693	0.0725023	2.17967	0.0255546	0.683139	0.50753	0.260812	0.258795	0.532016	0.0523287	0	1	-2.6327	0.00431726	-2.37594	0.0138339	-2.76734	0.00241698	-0.490599	0.563303	0.962693	0.50865	-0.742745	0.345462	-0.867511	0.65872	-0.725228	0.486645	-0.60019	0.385837	-0.332392	0.797824	0.588044	0.452451	-0.0778654	0.530841	0.955536	0.36457	1.77339	0.082834	0.0791926	0.916316	-0.11752	0.835499	0.263026	0.640357	-0.333324	0.517036
Zfp984	-0.297552	0.508719	0.186086	0.694173	-0.751056	0.131452	0.233585	0.524845	0.0623802	0.828245	-0.699485	0.0613881	-0.271708	0.753515	0.0634158	0.908127	-0.0805308	0.910963	0.250032	0.180855	-0.0431727	0.755608	-0.204224	0.26166	-0.121451	0.461482	0.340829	0.0375083	-0.306809	0.0659945	-0.105891	0.641901	0.184627	0.260318	-0.593324	0.161253	-0.689121	0.0229739	-0.576053	0.0285583	-0.500801	0.0549405	-0.489365	0.0388917	0.232987	0.061986	0.0533642	0.757118
Zfp983	0.32996	0.575161	0.48152	0.553964	-0.331697	0.560394	0.95241	0.0733648	0.309225	0.385408	-1.25637	0.0770335	-0.504682	0.613854	-0.340105	0.707276	-0.984987	0.438909	0.00552876	0.978405	-0.302127	0.101164	-0.726146	0.128566	-0.0204875	0.975132	0.518956	0.422056	0.324849	0.609352	0.22432	0.836799	0.512563	0.676993	-0.438367	0.755464	-0.243013	0.68171	-0.209884	0.625019	-0.658368	0.419206	-1.0023	0.093291	0.427354	0.253992	-0.553898	0.186948
Zfp982	1.46981	0.0169759	0.761094	0.153634	-3.46945e-18	0.218179	0.60905	0.0601199	1.04353	0.000306147	0.240042	0.343371	0.202409	0.497698	2.22045e-16	0.141988	2.22045e-16	0.159732	1.82887	0.144805	1.1403	0.412145	0.592778	0.634914	0.456885	0.803259	0.211492	0.8795	-0.713086	0.328226	0.620283	0.0500475	1.11022e-16	0.22381	1.11022e-16	0.577855	1.11022e-16	0.00938804	0	1	0	1	-0.00684674	0.994059	2.47956	0.0697606	1.38502	0.165739
Zfp981	-1.11022e-16	0.344597	2.77556e-17	0.354156	-3.46945e-18	0.218179	-2.22045e-16	0.00193084	0.253094	0.262393	0	1	0	1	2.22045e-16	0.141988	2.22045e-16	0.159732	0.502279	0.274224	0.508487	0.299734	8.88178e-16	1	-4.44089e-16	1	4.44089e-16	0.214394	-4.44089e-16	0.175102	2.22045e-16	0.478585	1.11022e-16	0.22381	1.11022e-16	0.577855	1.11022e-16	0.00938804	0	1	0	1	0	1	0.284539	0.225048	-8.88178e-16	1
Zfp980	-0.815018	0.349262	-0.692977	0.295092	-0.841642	0.262959	-0.794864	0.589767	-0.89237	0.634254	-0.746263	0.339991	-0.374283	0.336311	-0.364181	0.340716	-0.476762	0.323068	0.136115	0.887805	-1.08755	0.268668	-0.416532	0.609032	-4.44089e-16	1	4.44089e-16	0.214394	-4.44089e-16	0.175102	2.22045e-16	0.478585	1.11022e-16	0.22381	1.11022e-16	0.577855	1.11022e-16	0.00938804	0	1	0	1	0	1	0.284539	0.225048	-8.88178e-16	1
Zfp979	-1.99165	0.0841241	-1.83819	0.071099	-1.04931	0.397939	-0.561896	0.814953	-0.166547	0.949101	0.653964	0.624176	-0.0468802	0.963904	-0.762753	0.402322	-1.11644	0.190301	0.177192	0.246579	-0.31594	0.150426	-1.59763	0.00194565	0.530477	0.767511	0.381819	0.778328	1.03824	0.26836	-2.26833	0.0212604	-0.746089	0.225298	-1.81488	0.0435739	-0.162398	0.714836	0.0124429	0.968956	0.101875	0.808392	-0.868263	0.173016	0.738063	0.412627	-0.13507	0.840673
Zfp978	-1.11022e-16	0.344597	0.25746	0.438842	-3.46945e-18	0.218179	-2.22045e-16	0.00193084	2.22045e-16	0.262695	0	1	0	1	2.22045e-16	0.141988	2.22045e-16	0.159732	-4.44089e-16	1	0	1	8.88178e-16	1	-4.44089e-16	1	4.44089e-16	0.214394	-4.44089e-16	0.175102	2.22045e-16	0.478585	1.11022e-16	0.22381	1.11022e-16	0.577855	1.11022e-16	0.00938804	0	1	0	1	0	1	0.629408	0.250963	0.309343	0.372419
Zfp977	-1.11022e-16	0.344597	2.77556e-17	0.354156	-3.46945e-18	0.218179	-2.22045e-16	0.00193084	2.22045e-16	0.262695	0	1	0	1	2.22045e-16	0.141988	2.22045e-16	0.159732	-0.79467	0.330112	-1.28548	0.294701	-1.17955	0.135119	0.270283	0.224152	4.44089e-16	0.214394	-4.44089e-16	0.175102	2.22045e-16	0.478585	1.11022e-16	0.22381	1.11022e-16	0.577855	1.11022e-16	0.00938804	0	1	0	1	0.82214	0.122649	0.661163	0.0554649	0.309343	0.372419
Zfp976	-0.554236	0.613134	-0.6875	0.369605	0.27166	0.791523	-0.589669	0.685792	-0.293375	0.876127	0.84851	0.409279	-0.211705	0.501776	0.064236	0.887705	0.0708361	0.904051	-1.7107	0.0919804	-0.39757	0.565284	-0.206663	0.753806	-0.793297	0.631915	-0.529889	0.683484	0.37257	0.723292	-0.515545	0.755666	-0.495892	0.684311	-0.216627	0.806764	0.0357559	0.513918	0.348868	0.435093	0.256104	0.412758	-0.898312	0.538674	0.242489	0.846392	-0.0777767	0.94926
Zfp975	-0.152918	0.916392	-0.445303	0.690923	0.0198881	0.984988	0.166643	0.919643	1.05302	0.505195	0.253678	0.744829	-1.6156	0.0627131	-1.644	0.067989	-0.703565	0.531318	-1.65719	0.0770132	-0.0108019	0.98847	0.243648	0.713222	-0.0947693	0.969272	1.12747	0.447496	0.226884	0.864578	-0.180661	0.892093	-0.383286	0.445145	-0.0778654	0.530841	0.941691	0.0395023	0	1	0.504073	0.263949	-0.971362	0.0634229	-0.701152	0.120303	-1.00703	0.443851
Zfp974	-0.956701	0.356917	-0.733563	0.542368	-2.29081	0.0331279	-2.39995	0.0159247	-0.63931	0.29828	-2.52185	0.00983714	0.0196497	0.976954	0.0490713	0.944756	-0.0686458	0.91717	-0.883734	0.0669148	-0.609075	0.0908938	-0.925706	0.1284	-0.238571	0.846747	1.37206	0.18748	0.638926	0.458753	0.475155	0.738112	1.2855	0.241419	-0.328857	0.701374	1.63242	0.288543	-0.0798787	0.949566	-0.325565	0.778496	-0.200198	0.63278	0.74002	0.134735	-0.858502	0.1985
Zfp973	-1.11022e-16	0.344597	2.77556e-17	0.354156	-3.46945e-18	0.218179	-2.22045e-16	0.00193084	2.22045e-16	0.262695	0	1	0	1	2.22045e-16	0.141988	2.22045e-16	0.159732	-4.44089e-16	1	0	1	8.88178e-16	1	-4.44089e-16	1	4.44089e-16	0.214394	-4.44089e-16	0.175102	2.22045e-16	0.478585	1.11022e-16	0.22381	1.11022e-16	0.577855	1.11022e-16	0.00938804	0	1	0	1	0	1	8.88178e-16	1	-8.88178e-16	1
Zfp972	0.259861	0.166205	2.77556e-17	0.354156	-3.46945e-18	0.218179	-2.13404	0.110824	-2.05674	0.220453	-1.8349	0.055	0.998052	0.172613	2.22045e-16	0.141988	0.408116	0.362282	-3.14348	0.00337228	-1.31969	0.177012	-0.246635	0.716472	-4.44089e-16	1	1.65588	0.00658325	0.203423	0.410751	0.243614	0.276432	0.482018	0.279769	1.11022e-16	0.577855	0.836429	0.523408	0.61416	0.470761	-0.311619	0.557863	0.47494	0.648859	1.47735	0.262651	1.00478	0.287375
Zfp971	1.02043	0.128759	0.101924	0.86028	-0.936149	0.172695	1.94476	0.126504	2.0976	0.117369	1.18682	0.305019	0.720431	0.530759	1.08743	0.326377	0.609833	0.409697	0.833038	0.132283	0.54157	0.213811	-0.00184221	0.996644	0.648112	0.266236	0.611378	0.365169	-0.187035	0.77926	1.18392	0.035231	-0.699008	0.344139	-2.30535	0.000228228	1.87203	0.111583	1.53	0.166395	2.124	0.0659421	1.05114	0.150059	1.0486	0.110764	0.397838	0.55604
Zfp970	-0.449342	0.508351	-0.351584	0.436014	-0.406087	0.462172	-2.22045e-16	0.00193084	0.275827	0.236734	0.799362	0.236312	-0.211705	0.501776	0.064236	0.887705	-0.271078	0.489021	-0.313373	0.781459	0.47963	0.703565	-0.88933	0.363792	0.607416	0.051262	0.190846	0.378506	0.535597	0.350777	0.158381	0.90934	-0.383286	0.445145	-0.0778654	0.530841	-1.42395	0.383449	-0.981613	0.353547	-0.850306	0.329165	-0.501166	0.421057	0.719601	0.521961	0.37174	0.655959
Zfp97	-0.511812	0.454988	-0.656706	0.342292	-2.0843	0.0639289	0.895329	0.654531	1.28764	0.518738	0.0398886	0.976909	-1.41457	0.0396538	-1.03094	0.196139	-1.51272	0.0472763	0.418905	0.68165	0.450008	0.610971	-0.0258238	0.980605	0.980786	0.441703	1.01462	0.396366	0.181065	0.884027	0.0897617	0.960532	0.211366	0.868055	-0.43244	0.428741	-1.36871	0.142847	-0.115765	0.842892	-0.950691	0.244876	-0.646202	0.0117179	0.484548	0.176945	-0.505993	0.00588303
Zfp968	-1.11022e-16	0.344597	2.77556e-17	0.354156	-3.46945e-18	0.218179	-2.22045e-16	0.00193084	2.22045e-16	0.262695	0	1	0	1	2.22045e-16	0.141988	2.22045e-16	0.159732	-4.44089e-16	1	0	1	8.88178e-16	1	-0.867511	0.65872	-0.725228	0.486645	-0.517342	0.431511	2.22045e-16	0.478585	1.11022e-16	0.22381	1.11022e-16	0.577855	1.11022e-16	0.00938804	0	1	0	1	0	1	8.88178e-16	1	-8.88178e-16	1
Zfp967	-1.11022e-16	0.344597	2.77556e-17	0.354156	-3.46945e-18	0.218179	-2.22045e-16	0.00193084	2.22045e-16	0.262695	0	1	0	1	2.22045e-16	0.141988	2.22045e-16	0.159732	0.255633	0.339446	0.421162	0.0821217	1.03976	0.304667	-4.44089e-16	1	4.44089e-16	0.214394	-4.44089e-16	0.175102	-0.637174	0.603582	-0.514244	0.378772	-0.0967706	0.478673	0.158552	0.3549	0	1	0	1	0	1	0.265893	0.245474	0.309343	0.372419
Zfp966	-1.11022e-16	0.344597	2.77556e-17	0.354156	-3.46945e-18	0.218179	-2.22045e-16	0.00193084	2.22045e-16	0.262695	0	1	0	1	2.22045e-16	0.141988	2.22045e-16	0.159732	-4.44089e-16	1	0	1	8.88178e-16	1	-4.44089e-16	1	4.44089e-16	0.214394	-4.44089e-16	0.175102	2.22045e-16	0.478585	1.11022e-16	0.22381	1.11022e-16	0.577855	1.11022e-16	0.00938804	0	1	0	1	0	1	8.88178e-16	1	-8.88178e-16	1
Zfp965	-1.11022e-16	0.344597	2.77556e-17	0.354156	-3.46945e-18	0.218179	-0.794864	0.589767	-0.89237	0.634254	-0.746263	0.339991	0	1	2.22045e-16	0.141988	2.22045e-16	0.159732	-4.44089e-16	1	0.303783	0.220965	0.561389	0.311445	-4.44089e-16	1	4.44089e-16	0.214394	-4.44089e-16	0.175102	2.22045e-16	0.478585	1.11022e-16	0.22381	1.11022e-16	0.577855	1.11022e-16	0.00938804	0	1	0	1	0	1	8.88178e-16	1	-8.88178e-16	1
Zfp964	0.509004	0.334719	2.77556e-17	0.354156	0.379174	0.441954	-0.307095	0.844704	0.355919	0.836821	-0.398579	0.511371	0	1	2.22045e-16	0.141988	2.22045e-16	0.159732	-2.6338	0.0105209	-2.30579	0.00510991	-1.71702	0.00105262	0.2612	0.234167	0.293524	0.248897	0.203423	0.410751	0.13424	0.334173	0.923855	0.0582452	1.11022e-16	0.577855	1.11022e-16	0.00938804	0	1	0	1	-0.0172926	0.983167	-0.293799	0.827946	0.0203298	0.979627
Zfp963	-0.642391	0.521364	-0.522179	0.465026	-0.222798	0.656393	1.97691	2.75617e-05	2.1582	0.0153511	0.227241	0.36004	0	1	0.259837	0.433734	0.408116	0.362282	-0.568349	0.283418	-0.646341	0.0183808	-0.614339	0.036777	-2.33305	0.029284	-1.18526	0.0350935	-1.29749	0.0629524	0.446201	0.704224	1.22704	0.112688	1.18216	0.325121	-2.18018	0.227717	-1.21834	0.45533	-1.97327	0.187826	-1.39792	0.032013	-0.514233	0.166999	-0.552441	0.044878
Zfp961	-0.457188	0.278054	-0.422485	0.483392	-0.264379	0.577346	2.13535	0.12441	1.80989	0.167832	0.38562	0.731668	-0.953007	0.479297	-0.338008	0.646339	-0.573738	0.517614	-0.293631	0.114467	-0.429598	0.00389974	0.179967	0.286133	-0.451876	0.493688	0.277948	0.576339	-0.214893	0.714566	3.05225	0.0213152	2.10831	0.04859	2.24288	0.0270246	-1.0927	0.123482	0.0897067	0.777211	0.720097	0.0112747	-0.473368	0.17304	0.722042	0.0424701	-0.0472154	0.921045
Zfp960	-0.554076	0.507768	-0.539267	0.356541	-0.575373	0.358295	-0.659306	0.676912	-0.650745	0.750474	-0.547648	0.528447	0	1	2.22045e-16	0.141988	2.22045e-16	0.159732	-1.34932	0.130148	-0.65856	0.193339	-1.01653	0.0841717	0.270283	0.224152	0.308111	0.233541	0.864644	0.171683	-0.454651	0.705563	-0.572373	0.48927	-0.282236	0.331173	1.11022e-16	0.00938804	0	1	0	1	-0.733658	0.344645	0.14121	0.937727	-0.175341	0.852626
Zfp959	0.142592	0.678228	0.243943	0.505601	-0.334022	0.387584	3.98483	0.00510926	2.87215	0.0300352	0.946053	0.480697	0.747014	0.585532	-0.526147	0.761154	0.702141	0.625909	0.9061	0.0329229	-0.0158024	0.950445	-0.396762	0.215434	0.642453	0.161545	0.391248	0.231503	-0.513371	0.183951	3.46141	0.0166098	2.25523	0.0593572	0.265321	0.828623	0.00716008	0.983263	1.00698	0.0711179	0.510188	0.241741	-0.00781718	0.9873	0.212175	0.594604	0.314812	0.475063
Zfp958	-0.84804	0.126548	-0.126595	0.829995	-0.436308	0.488167	0.583136	0.473277	-0.249456	0.492394	-0.255372	0.587308	1.51719	0.195163	0.903644	0.388528	0.625398	0.600457	1.37103	0.0143653	0.739964	0.0948444	0.289749	0.451463	0.66409	0.271016	0.654492	0.303866	0.229104	0.708803	3.28196	0.0200628	2.46891	0.0516253	1.90841	0.0566149	0.463864	0.406642	0.387562	0.527561	0.43725	0.37771	0.976122	0.0101743	1.01779	0.0147859	0.513321	0.0701216
Zfp957	-1.11022e-16	0.344597	2.77556e-17	0.354156	-3.46945e-18	0.218179	-2.22045e-16	0.00193084	2.22045e-16	0.262695	0	1	0	1	2.22045e-16	0.141988	2.22045e-16	0.159732	-4.44089e-16	1	0	1	8.88178e-16	1	-4.44089e-16	1	4.44089e-16	0.214394	-4.44089e-16	0.175102	2.22045e-16	0.478585	1.11022e-16	0.22381	1.11022e-16	0.577855	1.11022e-16	0.00938804	0	1	0	1	0	1	8.88178e-16	1	-8.88178e-16	1
Zfp956	0.161948	0.696815	-0.802142	0.495046	0.308691	0.513332	-2.16618	0.048656	-0.646963	0.434091	-1.01133	0.264674	0.874226	0.435412	1.23057	0.402101	1.92018	0.126741	-1.33548	0.00944017	0.192056	0.542889	0.253966	0.396294	1.43128	0.264686	2.12108	0.0675731	2.03011	0.076095	1.63972	0.190523	1.71823	0.0655951	-0.0778654	0.530841	1.7548	0.220108	1.67177	0.193077	0.954271	0.419505	-1.61515	0.0046069	-0.726497	0.0142686	-0.370831	0.602108
Zfp955b	0.176486	0.606125	0.210105	0.660086	0.739992	0.318523	-0.00932979	0.994634	1.08464	0.438645	-0.416172	0.749195	-0.907138	0.467137	-0.587048	0.599262	0.611686	0.601925	-1.38262	0.0243056	-0.596786	0.0764998	-0.0989918	0.748032	-2.09469	0.00307988	-0.699692	0.231635	-2.15776	0.0663695	1.17485	0.412821	0.789225	0.526871	1.67941	0.10686	-0.708726	0.118703	0.69646	0.147939	-0.455682	0.669595	-0.128471	0.527502	-0.209113	0.173474	0.268803	0.2245
Zfp955a	0.622856	0.0283074	1.46918	0.0607665	0.567284	0.039736	0.863552	0.497214	1.39372	0.28778	-0.615556	0.620958	-0.397132	0.773444	0.639847	0.613455	0.178315	0.885586	-1.34295	0.00571189	-0.55508	0.0588498	-0.699077	0.0236311	-1.8881	0.00085566	-0.265685	0.221581	-0.866887	0.273122	-0.952834	0.329141	0.278251	0.759248	0.14404	0.917715	2.19612	0.0976912	2.52734	0.0443884	1.71441	0.134274	0.0660719	0.873757	0.445436	0.0302802	0.326206	0.168242
Zfp954	-0.135869	0.702613	-0.308434	0.173907	-0.278568	0.393395	0.988101	0.0787199	0.499475	0.32072	-0.143178	0.824613	-1.04951	0.414453	0.383036	0.58211	-1.14115	0.274526	0.925602	0.0120565	0.0613983	0.820643	-0.436308	0.0721186	1.62583	0.010886	0.623028	0.198901	0.551826	0.409819	1.24637	0.0475376	0.624464	0.356021	0.491314	0.490987	0.881565	0.105973	0.439223	0.425277	-0.521371	0.507464	0.0874198	0.734886	-0.0945627	0.689073	0.126068	0.630923
Zfp953	-0.76142	0.550303	1.1564	0.292211	0.667999	0.53859	1.40117	0.0890562	0.910496	0.347783	-0.963899	0.306587	0.567788	0.575178	-0.138398	0.864981	1.792	0.099181	0.892655	0.141601	0.736655	0.172798	0.121933	0.799122	1.99341	0.00622294	1.65205	0.0191306	0.0272114	0.978352	0.628935	0.548716	-0.267498	0.822941	-0.34937	0.762248	0.966257	0.510598	0.606482	0.648575	-0.378223	0.768945	-0.331338	0.291593	0.482053	0.356458	-0.431451	0.26412
Zfp952	0.376934	0.442103	0.170674	0.747886	0.31779	0.406742	0.858654	0.0682936	0.506082	0.35522	0.402335	0.427195	-0.227605	0.833654	-0.867493	0.503009	0.115526	0.92684	0.0518978	0.730199	0.0343698	0.793761	0.100116	0.597106	0.653967	0.170975	0.963718	0.0904599	0.419694	0.542652	-0.031793	0.913989	-0.212784	0.536694	-0.375709	0.725663	3.02887	0.0320429	2.5258	0.078127	1.01408	0.408646	-0.218848	0.484278	-0.117745	0.567975	0.0493981	0.831792
Zfp951	0.672365	0.503161	-0.211347	0.827392	1.0253	0.311497	1.65268	0.0371657	0.114727	0.772675	0.330887	0.384244	1.30259	0.186335	-0.930852	0.29476	-0.0195454	0.9864	0.000667561	0.997339	-0.161668	0.465303	-0.692052	0.0301462	3.3908	0.0188855	3.36276	0.00823363	2.30924	0.0635586	2.11386	0.172434	1.0383	0.383279	0.699407	0.448344	2.80242	0.00157549	2.1307	0.000790182	1.64899	0.0558349	0.99763	0.0675498	0.354037	0.242159	0.25598	0.636074
Zfp950	-0.740772	0.129269	-0.0874941	0.641757	0.0501248	0.821108	-1.25465	0.129281	-0.809748	0.060378	-0.285699	0.429006	-1.71982	0.00513759	0.153153	0.46868	-0.433162	0.0925141	-1.11909	0.000992153	-0.657829	0.000545872	-0.152332	0.128848	-1.70576	0.0012861	-0.391054	0.196	-0.354245	0.0543834	-0.69831	0.200221	-0.716856	0.319075	-1.90955	0.0882625	-0.880974	0.179171	-0.2994	0.653404	0.31712	0.472872	-1.03396	0.0279591	-0.682749	0.0420734	-0.079956	0.778802
Zfp949	-0.0263338	0.967207	-0.259737	0.755063	-0.380124	0.595704	0.782773	0.183487	0.0146486	0.981843	-0.5129	0.413831	0.57176	0.520553	1.51137	0.109128	0.643051	0.490691	-0.203361	0.392361	-0.257689	0.32552	-0.302278	0.272498	-0.00727561	0.986089	-0.03158	0.940322	0.00170844	0.996791	-0.225343	0.39947	-0.506664	0.0897249	-3.02077	3.09412e-05	-0.0755998	0.85479	0.159471	0.615664	0.232729	0.49379	0.0420133	0.833804	0.306182	0.0153818	0.32925	0.0135692
Zfp948	1.07501	0.141404	0.128699	0.883522	0.668131	0.373889	1.84417	0.115825	1.14314	0.421551	1.77497	0.10956	-0.100285	0.91004	-0.219965	0.826727	-0.558851	0.518118	-0.421176	0.20711	-0.813412	0.0343792	0.105397	0.678025	2.19022	0.0887604	1.27893	0.252795	1.9173	0.150993	-0.295802	0.614115	-0.37455	0.51743	-0.218896	0.856455	0.00255364	0.997737	-0.680679	0.596364	0.0990339	0.907901	0.223177	0.607596	0.100138	0.781898	0.480144	0.283974
Zfp947	-0.449342	0.508351	-0.351584	0.436014	-0.406087	0.462172	0.114413	0.952476	0.82745	0.677164	0.115596	0.913114	-0.374283	0.336311	-0.364181	0.340716	0.094011	0.890359	1.07718	0.0773504	1.03908	0.0576057	-0.252733	0.696671	0.077362	0.948718	0.545177	0.679222	0.0570606	0.955994	-0.255406	0.875514	1.03419	0.399471	-0.156509	0.550402	0.660146	0.119726	1.23865	0.0828462	0	1	0.418469	0.689551	2.51706	0.0952927	0.861742	0.492649
Zfp946	-0.416329	0.666035	-0.7204	0.394528	0.383654	0.555236	-0.946311	0.0582118	-0.360601	0.382769	-1.5014	0.0110885	1.27788	0.192134	0.741131	0.218537	0.996611	0.110975	0.545485	0.0655883	0.358895	0.239284	0.0327257	0.886385	1.23779	0.360882	0.938759	0.464396	0.768259	0.531542	2.06666	0.00308078	1.99247	0.00926189	0.299353	0.571549	0.834763	0.589943	0.479622	0.678446	1.01506	0.39509	-0.148777	0.665123	0.450819	0.127003	0.169534	0.546079
Zfp945	0.886243	0.0514519	0.676654	0.27032	0.127577	0.779342	1.9182	0.169584	1.77456	0.233169	1.32624	0.258473	0.554236	0.0820228	0.815644	0.00377433	0.0895601	0.856282	0.26478	0.323316	0.390331	0.0459592	0.437289	0.0332429	0.431822	0.0820732	1.14035	0.0197472	0.804525	0.104051	0.52723	0.118897	0.347906	0.255098	-0.00973817	0.985268	-0.251183	0.807934	0.707151	0.456395	1.01845	0.256799	0.362948	0.177365	0.232691	0.265145	0.296106	0.3131
Zfp944	0.995569	0.239841	0.870773	0.31096	0.378403	0.611683	-0.100922	0.920146	0.435832	0.556824	-0.22445	0.793307	0.911728	0.236336	0.355505	0.757602	-0.121336	0.903599	0.484002	0.00641451	0.0192995	0.80187	0.180972	0.308425	-0.321868	0.0258142	0.0256555	0.910529	-0.261018	0.462315	-0.019141	0.976487	-0.240625	0.660421	-1.62184	0.18517	-0.297916	0.620258	-0.241783	0.720045	-0.470572	0.304607	-0.238021	0.225366	0.477666	0.0192147	-0.167165	0.242569
Zfp943	-0.210445	0.133885	-0.0999882	0.825308	-0.176555	0.570193	1.38849	0.25423	1.42918	0.28396	1.58262	0.172199	1.09048	0.415388	1.057	0.33216	1.45379	0.12504	0.527569	0.0425893	-0.0944339	0.678312	-0.0276788	0.865568	-0.685054	0.0596673	0.0456312	0.866782	-0.761005	0.192678	0.585627	0.0835482	0.221155	0.417585	-0.43917	0.291869	0.153887	0.724044	0.318749	0.429099	0.337608	0.283871	-0.342413	0.0652248	-0.121681	0.416509	-0.322244	0.056164
Zfp942	0.0891811	0.589241	-0.280443	0.410927	-0.933538	0.00616712	-0.20012	0.643401	-0.649058	0.227182	-0.879777	0.25252	0.262792	0.663365	-1.12956	0.141028	-1.00082	0.194384	1.19555	0.00664961	0.383164	0.184368	0.209081	0.436428	0.760714	0.0259416	1.0558	0.0157229	0.815915	0.0899997	0.112472	0.868084	0.296279	0.574641	0.954029	0.177339	0.40078	0.317339	0.0349264	0.918602	0.306702	0.408279	0.0452255	0.867448	-0.0992463	0.670807	-0.357509	0.274663
Zfp941	-1.11022e-16	0.344597	2.77556e-17	0.354156	0.168994	0.472121	0.260812	0.258795	0.985246	0.0929601	0	1	0.202409	0.497698	2.22045e-16	0.141988	0.570773	0.250972	-4.44089e-16	1	0.831565	5.44754e-06	0.460383	0.320238	-4.44089e-16	1	4.44089e-16	0.214394	-4.44089e-16	0.175102	2.22045e-16	0.478585	0.301915	0.361086	1.11022e-16	0.577855	-0.795121	0.530028	-0.741136	0.297683	-0.658241	0.256269	0.739089	0.260747	0.764498	0.248034	0.530647	0.36192
Zfp940	0.517613	0.670804	0.456741	0.588827	0.180806	0.838495	0.88131	0.000134309	1.49478	0.0215821	0	1	-0.476813	0.233972	-0.449197	0.252266	0.0799437	0.92848	-1.69378	0.122162	-0.0593063	0.754352	-2.30998	0.0348286	-0.244109	0.881991	-0.651484	0.54934	0.0513457	0.965566	0.213768	0.887824	0.273238	0.72139	0.740057	0.404851	0.566268	0.734201	-0.150126	0.88765	-0.154167	0.835699	0.68789	0.0379949	0.543417	0.000999202	-0.29885	0.437554
Zfp94	0.536008	0.474196	0.916419	0.260471	0.294681	0.563007	-0.0672335	0.971717	1.58184	0.360804	-0.48825	0.512724	0	1	2.02222	0.0816946	1.25355	0.0920307	-0.716907	0.0121375	0.845529	0.00536115	0.421357	0.182196	-0.103387	0.92903	0.571885	0.501782	0.099809	0.893078	1.84144	0.208712	1.74983	0.0675938	-0.0967706	0.478673	1.88312	0.0256879	1.32634	0.172752	0.337642	0.521687	-3.11981	0.00341964	-0.415804	0.264978	-0.774217	0.0482894
Zfp939	-0.156139	0.905512	-0.086156	0.943097	0.127645	0.914046	-0.725228	0.593158	0.566668	0.744588	0.444342	0.687285	0.237754	0.697242	0.0674117	0.882468	0.0708361	0.904051	-2.21445	0.105855	-0.4178	0.350353	-0.0245819	0.952142	-0.537881	0.729437	0.738427	0.483564	-0.244811	0.792392	1.55035	0.0607674	1.26642	0.0688895	1.11022e-16	0.577855	0.875955	0.0384988	0.700488	0.171916	2.11124	0.000816049	-0.0307382	0.970402	1.38704	0.230994	1.48732	0.101383
Zfp938	-0.798512	0.303244	0.24944	0.728417	0.393143	0.606581	-0.464872	0.744621	0.101403	0.937847	0.532096	0.684327	-1.30277	0.30131	-0.338642	0.672486	-0.328578	0.649075	-1.404	0.000449932	-0.422649	0.00131556	0.0768185	0.627739	0.934862	0.108421	0.168066	0.813421	-0.13704	0.816296	1.32849	0.310725	1.45042	0.188687	0.997698	0.221171	-0.4339	0.141332	-0.219322	0.62063	0.195567	0.461518	-0.350614	0.360044	0.27385	0.380797	0.595458	0.14246
Zfp937	-0.554076	0.507768	0.521738	0.535891	1.17953	0.179994	-1.1407	0.414124	-0.0761739	0.963857	-0.0340673	0.969106	0.393933	0.461273	0.259837	0.433734	0.570773	0.250972	-1.83637	0.0436054	-0.146585	0.627826	-1.16128	0.0309435	-2.87479	0.00620312	-1.0456	0.0811445	-0.825175	0.150544	0.048174	0.97275	0.614299	0.627745	-0.522629	0.283558	1.21977	0.194907	1.91786	0.00983121	2.20344	0.0110035	-2.12124	0.0715925	-1.18384	0.00874208	-1.11128	0.0039137
Zfp936	-1.11022e-16	0.344597	2.77556e-17	0.354156	-3.46945e-18	0.218179	-2.22045e-16	0.00193084	2.22045e-16	0.262695	0	1	0	1	2.22045e-16	0.141988	2.22045e-16	0.159732	-4.44089e-16	1	0.277204	0.249398	8.88178e-16	1	-4.44089e-16	1	4.44089e-16	0.214394	-4.44089e-16	0.175102	2.22045e-16	0.478585	1.11022e-16	0.22381	1.11022e-16	0.577855	1.11022e-16	0.00938804	0	1	0	1	0	1	8.88178e-16	1	-8.88178e-16	1
Zfp934	1.34767	0.182485	1.57243	0.10976	-0.553036	0.72201	1.44184	0.321725	2.35068	0.0888248	1.24097	0.206452	0.616895	0.611668	0.759993	0.460767	-0.223541	0.840097	-1.83125	0.00683892	-1.13861	0.0153503	-0.805335	0.0255484	-1.71156	0.0509222	-0.331942	0.571991	-0.730066	0.158341	-2.71402	0.0237865	-1.18457	0.224106	-1.98733	0.0300753	2.08957	0.045052	1.47762	0.0787949	1.4756	0.156525	-0.105708	0.760167	0.829929	0.148565	0.331382	0.166156
Zfp933	0.297978	0.373981	-0.639127	0.109012	-2.04878	0.00960881	0.815286	0.512885	-0.155945	0.908157	-1.1274	0.425854	-0.351425	0.665388	0.511089	0.324972	-0.5462	0.528163	0.149294	0.727845	0.288338	0.209695	0.274607	0.403716	2.46884	0.183399	1.21612	0.448176	1.80555	0.182839	1.5845	0.236305	1.21044	0.258258	-0.187185	0.839986	0.485261	0.567378	-0.387601	0.750897	-0.157414	0.883845	-0.129037	0.858819	0.43143	0.387624	0.26012	0.635408
Zfp932	1.01628	0.0259688	0.589571	0.315692	0.654558	0.396508	0.242036	0.721503	0.212046	0.69345	-0.394095	0.708447	-0.103632	0.928577	-0.223755	0.858333	0.270435	0.79596	-0.414771	0.318775	0.233004	0.269272	0.0269303	0.845694	-0.0100465	0.979488	0.697537	0.125495	-0.157363	0.729301	-0.424327	0.618824	0.353788	0.468388	-1.65052	0.127232	2.79525	0.0560057	1.9957	0.118658	2.36575	0.0670681	-0.65298	0.00335835	-0.183438	0.228769	-0.0972012	0.374971
Zfp931	3.16834	0.0160796	1.57629	0.147698	0.566391	0.625754	-0.484831	0.455291	-0.298134	0.602333	0.524784	0.377555	1.06722	0.293175	1.77019	0.119293	1.21084	0.209677	-1.13567	0.054068	0.0383411	0.908253	-0.152584	0.729293	-0.805454	0.0473349	0.402476	0.193733	-0.0556171	0.866231	-1.38763	0.177343	0.165953	0.869352	-0.416357	0.690486	-0.61757	0.41702	0.110299	0.866832	0.0455384	0.9567	0.134191	0.766707	0.925746	0.095936	0.212369	0.598988
Zfp930	-0.626908	0.436402	-0.310669	0.684838	-0.806397	0.2139	1.17918	0.340064	1.81889	0.163372	1.53775	0.132927	-0.882563	0.358834	0.862818	0.281868	0.0476707	0.96804	0.405124	0.328307	0.795614	0.0126719	-0.155286	0.767494	1.02119	0.465444	2.09974	0.123797	-0.0844483	0.957975	2.25158	0.0814459	2.30886	0.0615924	1.00098	0.312006	0.745844	0.00214172	0.200842	0.692305	0.436579	0.301004	1.29558	0.0431804	2.00233	3.21176e-05	0.18431	0.556052
Zfp93	-1.11022e-16	0.344597	2.77556e-17	0.354156	-3.46945e-18	0.218179	-2.22045e-16	0.00193084	1.50557	0.013676	0.240042	0.343371	-1.36545	0.0540215	-1.15617	0.15267	-1.46359	0.0600267	-0.860732	0.291049	-0.0531559	0.913767	-0.35924	0.590696	-0.867511	0.65872	0.491567	0.696344	0.309467	0.727344	-2.51411	0.05443	-0.147549	0.877124	-0.903064	0.306961	0.0357559	0.513918	0.664643	0.338492	0.759269	0.0857073	-1.70326	0.0516704	0.712841	0.0857082	-0.644508	0.241662
Zfp92	-1.11022e-16	0.344597	2.77556e-17	0.354156	-3.46945e-18	0.218179	-2.22045e-16	0.00193084	2.22045e-16	0.262695	0	1	-0.374283	0.336311	-0.364181	0.340716	-0.476762	0.323068	-0.77405	0.258875	-0.263151	0.829379	-0.663147	0.291754	-4.44089e-16	1	4.44089e-16	0.214394	-4.44089e-16	0.175102	2.22045e-16	0.478585	1.11022e-16	0.22381	1.11022e-16	0.577855	1.11022e-16	0.00938804	0	1	0	1	0	1	8.88178e-16	1	-8.88178e-16	1
Zfp91-2	0.245612	0.309053	-0.173936	0.508991	-0.0107735	0.969001	0.265897	0.235278	0.0298882	0.904235	0.165039	0.509343	-0.385501	0.225795	-0.782599	0.00737837	-0.436582	0.284329	-0.233058	0.259844	-0.230312	0.171008	0.118124	0.511829	0.0159439	0.953564	-0.397278	0.208315	-0.0519981	0.882818	-0.399932	0.227081	-0.658608	0.0955109	-0.687244	0.217982	-0.260246	0.401533	-0.173871	0.615479	0.142496	0.620837	-0.26279	0.0833528	-0.0149258	0.875386	-0.0179473	0.872994
Zfp90	1.4757	0.170053	-0.00117058	0.999375	-0.0325139	0.970555	0.547087	0.539182	0.301781	0.528759	-0.0366479	0.959896	1.22186	0.152656	1.32784	0.254451	0.0708361	0.904051	1.34807	0.00671008	1.10208	0.0114427	-0.162812	0.677788	2.38184	0.110604	1.33313	0.371959	-0.100157	0.9421	3.11772	0.0405817	2.14195	0.0820271	-0.43244	0.428741	0.298742	0.671177	-1.41341	0.24222	-0.493764	0.540318	0.927522	0.0284181	0.369497	0.147069	-0.0846212	0.780363
Zfp9	-0.814096	0.40658	0.880795	0.468514	0.571423	0.65698	0.816076	0.00393574	1.44058	0.0168744	1.54988	0.0822497	-0.476813	0.233972	-0.449197	0.252266	-0.608684	0.220308	-0.265817	0.525874	-0.0316394	0.954648	0.71312	0.251457	-0.38029	0.883579	0.544461	0.741514	0.452581	0.703754	-3.31856	0.0026693	-1.22546	0.113595	-0.590644	0.254462	-2.19621	0.0837027	-2.22374	0.0316391	-1.94795	0.0330777	-0.441662	0.634067	1.56729	0.176071	0.443323	0.599771
Zfp882	-0.351924	0.82789	0.884185	0.488278	0.488619	0.689606	0.0282933	0.988205	-0.533317	0.826117	0.164007	0.859205	-0.211705	0.501776	-0.192425	0.521015	0.299695	0.637769	-0.98851	0.342086	-0.583824	0.496241	-0.417428	0.661245	-1.18714	0.396885	-1.15183	0.267642	0.099809	0.893078	-0.698265	0.521086	-0.874288	0.239187	-0.282236	0.331173	0.486403	0.608609	0.831885	0.374872	0.795218	0.399631	-0.892465	0.0543742	-0.457701	0.0608058	-1.09958	0.0985714
Zfp879	-0.543395	0.512439	-0.540302	0.441482	-0.0977945	0.909343	0.30385	0.2921	2.22045e-16	0.262695	0	1	0	1	2.22045e-16	0.141988	2.22045e-16	0.159732	-4.44089e-16	1	0.554682	0.0596815	0.232773	0.382411	-4.44089e-16	1	4.44089e-16	0.214394	-4.44089e-16	0.175102	2.22045e-16	0.478585	1.11022e-16	0.22381	1.11022e-16	0.577855	1.11022e-16	0.00938804	0	1	0	1	-1.54509	0.000990726	-2.216	0.00208616	-0.664651	0.380556
Zfp874b	0.494425	0.719867	1.55302	0.22573	1.08996	0.332291	-1.36152	0.28565	0.399344	0.696808	0.347213	0.754358	0.722593	0.547979	0.311182	0.783497	1.05944	0.447351	-1.44216	0.0208417	-0.742238	0.0582494	-0.542025	0.142838	-0.266027	0.606619	0.893503	0.078202	0.789027	0.145643	-1.38429	0.0451388	0.0977642	0.77356	0.788855	0.218032	-2.30481	0.0039203	-1.23407	0.00025285	-0.86276	0.166277	-1.22981	0.00045519	-0.801634	0.00116811	-0.168888	0.556715
Zfp874a	0.703213	0.270621	1.10149	0.240339	0.60768	0.528916	-0.70474	0.588717	0.432783	0.680403	-0.202918	0.872141	0.300963	0.802823	2.15692	0.0664862	-0.861573	0.433004	-0.441229	0.446666	0.738595	0.177197	0.440931	0.43301	0.242953	0.52489	0.445201	0.301888	-0.00446833	0.994903	1.27883	0.343121	1.25629	0.351125	-1.56298	0.214066	-0.936639	0.0408951	0.1551	0.7722	-0.0537805	0.917293	-1.55074	0.00385534	-1.26866	0.00693298	-0.154531	0.504839
Zfp873	-0.74541	0.592176	0.999412	0.454669	-0.184433	0.877817	-2.06955	0.00826579	-0.223491	0.612725	-1.17742	0.160876	-0.171873	0.728968	-0.104344	0.837397	1.13821	0.136993	-1.09919	0.0783691	-0.0759386	0.866474	-0.370159	0.47304	-0.191379	0.688613	-1.0031	0.150367	0.0881203	0.855109	-1.6825	0.158298	-1.51038	0.220565	-1.45687	0.163268	1.73415	0.0590867	1.28547	0.0183575	0.754391	0.209923	-1.59745	0.00382143	0.322316	0.288795	-0.168794	0.53929
Zfp872	0.136563	0.380756	2.77556e-17	0.354156	-3.46945e-18	0.218179	-2.22045e-16	0.00193084	2.22045e-16	0.262695	0	1	0	1	0.256661	0.437177	2.22045e-16	0.159732	0.502279	0.274224	0.303783	0.220965	8.88178e-16	1	0.2612	0.234167	4.44089e-16	0.214394	-4.44089e-16	0.175102	2.22045e-16	0.478585	1.11022e-16	0.22381	1.11022e-16	0.577855	1.11022e-16	0.00938804	0	1	0	1	0	1	0.528595	0.0501248	-8.88178e-16	1
Zfp871	-0.665952	0.0516783	-0.50015	0.139934	-0.434854	0.12259	0.0196012	0.934138	0.0723986	0.723367	0.0309852	0.931588	-0.184409	0.682431	-0.301343	0.452568	-0.122297	0.654888	-0.463117	0.0907913	-0.528838	0.0372064	0.00762284	0.971126	-0.608134	0.0825848	-0.452214	0.166219	-0.156301	0.606063	-0.510635	0.0158302	-0.247368	0.0804496	0.168265	0.609497	-0.561232	0.229693	-0.259359	0.545584	-0.453598	0.399363	-0.667665	0.0667281	-0.638485	0.0365942	-0.209544	0.442972
Zfp870	1.1489	0.0736251	0.534372	0.178912	0.0644535	0.864995	2.64588	0.000109825	1.10659	0.0674747	0	1	0.237754	0.697242	-0.192425	0.521015	-0.271078	0.489021	-0.537481	0.0982011	0.520477	0.0724444	-0.321625	0.187384	0.0575667	0.961722	1.11286	0.335191	-0.536035	0.691206	1.79508	0.0128754	1.85357	0.00171098	1.04431	0.152773	-0.0419159	0.976229	-0.391009	0.646422	-0.270632	0.708281	2.3533	0.0203717	3.50448	0.00935935	1.42863	0.088437
Zfp87	-0.715263	0.0103468	-0.797086	0.000440348	0.122405	0.37223	-0.124385	0.760391	-0.511789	0.137193	-0.502664	0.136605	0.440795	0.730052	-0.076656	0.957469	0.620347	0.589955	0.546468	0.0624401	0.0973668	0.615744	0.216324	0.268636	0.479481	0.283638	0.394765	0.285719	0.451884	0.503965	2.43996	0.0987131	1.92384	0.127728	0.306113	0.835434	2.02003	0.182313	1.63882	0.233566	2.08592	0.0793923	0.201471	0.532257	0.437788	0.0615321	0.791775	0.0109032
Zfp869	-0.700857	0.00858978	-0.778165	0.00647998	-0.397929	0.391429	0.063831	0.742266	-0.193594	0.150039	-0.503917	0.0583151	-0.322587	0.288125	-0.69039	0.0695905	-0.318453	0.307489	-0.17488	0.123189	-0.547374	0.00154825	-0.365221	0.0363237	-0.619818	0.0456413	-0.639499	0.0185634	-0.347428	0.189624	0.00458469	0.967561	-0.831114	0.0808412	-0.407956	0.0843516	-0.168867	0.642647	-0.350824	0.371729	-0.259175	0.70167	-0.937756	0.00688772	-1.31255	0.000566073	-0.29165	0.200738
Zfp868	-0.549156	0.106441	-1.14053	0.0146745	-0.638188	0.241814	0.975303	0.104537	-0.243296	0.63973	-0.683339	0.233457	-0.530958	0.559716	0.779548	0.367749	0.770379	0.205396	1.03604	0.00245023	-0.120036	0.636867	-0.00758189	0.96531	0.895061	0.017763	0.286745	0.414655	0.368447	0.334817	1.24594	0.0467247	0.81672	0.236653	0.558374	0.493548	0.218699	0.644361	-0.687554	0.196327	-0.0391342	0.949385	0.275731	0.174352	-0.0339572	0.887432	0.0319453	0.839582
Zfp867	-0.327459	0.761583	-0.354176	0.734663	0.521311	0.564637	-0.882489	0.541609	-1.1778	0.502401	-0.53901	0.592797	-0.374283	0.336311	0.0605797	0.911043	-0.476762	0.323068	-0.542762	0.152678	0.176881	0.239174	-0.600079	0.0210506	0.284211	0.876604	0.0672537	0.956037	1.46962	0.189922	-0.0544627	0.978459	0.465351	0.722916	0.491929	0.646588	0.62068	0.65254	0.178871	0.834359	0.0781366	0.915917	-0.313308	0.651031	0.031489	0.965098	-0.141741	0.870489
Zfp866	-0.988725	0.119979	-1.17068	0.0880022	-0.0329756	0.894063	2.28166	0.10778	2.79604	0.048303	0.276581	0.803695	-1.82076	0.0352987	-0.992862	0.378091	-1.26801	0.177555	-0.726019	0.109399	-0.191228	0.599973	-0.457137	0.312513	-1.35773	0.00638319	-0.977295	0.0118555	-1.30213	0.126571	-1.24987	0.176754	-1.55171	0.171183	-0.594249	0.56041	-0.888686	0.0834967	-0.684771	0.0397425	-1.62253	0.110533	-0.96963	0.0364442	-0.268838	0.20245	-0.183625	0.417663
Zfp865	-0.746483	0.24985	-0.448962	0.525612	0.0734921	0.879296	0.552828	0.314824	0.399379	0.38777	0.290454	0.455299	-0.640068	0.40926	0.365819	0.398167	-0.187513	0.691183	-0.197097	0.417548	-0.166692	0.456448	-0.0440529	0.692486	-0.0622624	0.89856	0.543923	0.274114	0.388994	0.408575	-0.202098	0.69355	0.151133	0.491173	0.276794	0.192344	-0.772074	0.0239951	-0.493105	0.194314	-1.92639	0.125794	-0.341461	0.0702837	-0.227837	0.148886	-0.035194	0.829618
Zfp862-ps	0.315548	0.754641	1.19062	0.289478	0.0193819	0.978534	-2.87191	0.00277797	-0.481771	0.383096	-1.20342	0.106223	-0.211705	0.501776	0.232335	0.639426	0.633657	0.337341	-2.47929	0.0530434	-0.0238594	0.958471	-0.365964	0.506548	-2.41087	0.0339531	0.287282	0.695296	0.78753	0.20045	-1.29012	0.514693	0.0813636	0.95465	-1.22534	0.0794271	-0.0167014	0.980972	0.383999	0.655164	0.0458263	0.928461	-2.15225	0.0529971	-0.679426	0.205416	-0.778739	0.24814
Zfp85os	0.136563	0.380756	0.25746	0.438842	-3.46945e-18	0.218179	0.313693	0.203038	0.716816	0.235778	0	1	0	1	2.22045e-16	0.141988	2.22045e-16	0.159732	1.01496	0.304881	1.8929	0.108925	1.32149	0.170253	0.534926	0.0431116	0.293524	0.248897	0.701404	0.221071	2.22045e-16	0.478585	0.301915	0.361086	1.11022e-16	0.577855	1.11022e-16	0.00938804	0.288433	0.372399	0	1	0.0573034	0.95536	0.17181	0.904102	-1.22907	0.150087
Zfp853	0.136563	0.380756	2.77556e-17	0.354156	-3.46945e-18	0.218179	-2.22045e-16	0.00193084	0.26356	0.250328	0	1	0	1	2.22045e-16	0.141988	2.22045e-16	0.159732	0.713061	0.330267	1.01467	0.0202533	8.88178e-16	1	0.260998	0.234393	0.190846	0.378506	-4.44089e-16	0.175102	2.22045e-16	0.478585	1.11022e-16	0.22381	0.836828	0.336759	1.11022e-16	0.00938804	0	1	0.256104	0.412758	0	1	8.88178e-16	1	-8.88178e-16	1
Zfp850	-0.0636219	0.931921	0.166489	0.793714	-0.486583	0.453457	0.893518	0.0809842	2.8977	6.70428e-05	0	1	0.936307	0.334798	1.62977	0.108956	0.478485	0.720506	1.30256	0.361579	1.90963	0.193677	1.0454	0.407438	0.488269	0.742273	1.41973	0.269355	0.673051	0.510304	1.45261	0.00668946	1.69217	0.000622102	1.11022e-16	0.577855	0.70605	0.347978	0.0798778	0.932324	-0.246086	0.790727	0.49879	0.23826	0.55951	0.0588905	0.083803	0.755878
Zfp85	-0.947168	0.361622	-1.52632	0.101917	-1.11353	0.268258	1.04069	0.487245	1.60492	0.270673	-0.398579	0.511371	1.48444	0.0697817	1.34895	0.0995096	1.56987	0.0681504	-0.517366	0.209129	-0.00285958	0.993332	-0.739028	0.178087	0.622043	0.615511	1.23415	0.308168	-1.26802	0.375831	1.06236	0.0948739	2.85613	4.20877e-06	1.11022e-16	0.577855	2.63937	0.0703878	0.5438	0.660323	0.253474	0.831315	-1.08221	0.243244	0.0763767	0.905796	-0.12619	0.866442
Zfp846	-0.237164	0.738401	0.568585	0.161823	-0.0922241	0.907925	2.15869	0.169827	1.3158	0.523823	1.13167	0.373961	0.115892	0.877461	0.0945049	0.908189	1.61818	0.144754	-0.0557022	0.849109	-0.0253347	0.942836	-0.319218	0.301313	0.423946	0.205759	1.57722	0.00112423	0.349137	0.267406	-2.4354	0.012669	-1.53774	0.110787	-0.669914	0.463023	-1.57632	0.0837276	-1.80714	0.0391047	-0.318984	0.54322	-1.26106	0.132402	-0.115642	0.777086	-0.571759	0.27591
Zfp84	-0.681672	0.172801	-0.94037	0.00651473	-0.96528	0.0484958	0.2939	0.639752	0.220605	0.741912	0.317198	0.669882	0.215338	0.668029	-0.958388	0.21868	-1.36314	0.1867	-0.0879682	0.55923	-0.64028	0.00149525	-0.173563	0.21349	0.820237	0.124892	0.272551	0.56711	0.355906	0.488573	0.0971004	0.816341	-0.428404	0.437149	0.556131	0.460955	-0.360669	0.522607	-0.221459	0.634849	-0.387944	0.587011	-0.0635738	0.74083	-0.140427	0.274416	-0.013986	0.948645
Zfp839	-0.344502	0.344901	-0.0902138	0.882438	-0.526529	0.260737	0.557532	0.410665	0.437392	0.323989	0.119163	0.84748	0	1	1.68149	0.0250744	2.57739	3.50592e-05	-0.21129	0.33752	-0.209821	0.275286	-0.442604	0.0765166	-0.45429	0.536232	0.0642945	0.912645	-0.200378	0.777841	1.86543	0.262525	2.0469	0.132651	1.42798	0.289728	0.747135	0.617318	0.135343	0.924762	0.227149	0.864639	-0.750521	0.211808	-0.1132	0.793684	-0.161196	0.823744
Zfp831	-1.44793	0.00303626	-0.810053	0.104837	-0.61795	0.198581	0.10369	0.942575	0.321241	0.837828	0.0327892	0.976429	-1.63346	0.0783506	-0.906015	0.158432	-1.08381	0.0863762	1.17089	0.338686	2.12084	0.114726	1.47984	0.263259	-0.732758	0.168624	0.277442	0.550077	0.521083	0.279288	-1.27485	0.128128	-1.15023	0.131339	-1.59961	0.271951	-3.12502	0.020654	-0.581365	0.182114	-0.142688	0.716151	-1.29876	0.0148446	-1.21431	0.00140812	-0.718011	0.118941
Zfp830	0.614869	0.0191664	0.555678	0.3422	0.5109	0.159229	1.57016	0.0559329	1.2346	0.134936	1.02351	0.120288	0.51509	0.233551	-0.345612	0.495909	-0.726258	0.0508813	0.551552	0.0132489	-0.0787876	0.577278	0.241666	0.0831791	0.0161591	0.92661	-0.465747	0.154704	0.0466937	0.823154	0.0381504	0.957083	-0.134303	0.876375	0.0750596	0.924564	0.294966	0.571464	-0.477941	0.471993	0.637752	0.185638	0.547907	0.0184543	0.288766	0.0721306	0.66411	0.0170902
Zfp827	0.339086	0.762137	-0.63265	0.625501	0.0117031	0.991665	0.440362	0.743872	-1.11065	0.565717	-0.538806	0.578865	-0.322543	0.795604	-0.383737	0.720234	0.45078	0.654363	0.269011	0.545828	0.572975	0.229909	0.232963	0.750062	-0.792262	0.582407	-0.529101	0.64244	-1.4999	0.0885336	-0.0413455	0.982193	0.19473	0.873686	-0.0931221	0.921565	2.29927	0.116754	1.01219	0.491433	1.86895	0.169204	-1.40275	0.0167922	-0.474607	0.0762709	-0.444114	0.169976
Zfp825	-0.172723	0.835304	0.317989	0.751939	0.331917	0.672327	-0.755055	0.230816	-0.863799	0.155583	-1.79707	0.0819444	-1.36482	0.223002	-0.614904	0.60906	-0.139799	0.916964	-0.136355	0.559796	0.108244	0.552377	-0.329669	0.491903	0.523471	0.44845	1.20071	0.224367	0.495405	0.43471	-0.346748	0.657889	0.632453	0.367718	-1.39465	0.179902	-1.80959	0.0287426	-0.209566	0.515952	-0.545632	0.196035	0.0618354	0.899194	0.986684	0.0158354	-0.156053	0.711574
Zfp821	0.304892	0.609292	-0.354727	0.602665	-1.02221	0.22115	1.41092	0.0354336	-0.545237	0.220793	-0.0864223	0.885448	1.50417	0.231133	-0.0589105	0.925648	0.311121	0.743892	3.03028	0.000133185	0.977332	0.0269054	0.345549	0.498903	1.04725	0.0286168	-0.358052	0.313099	-0.0858424	0.797697	1.47626	0.0061834	-0.532612	0.217894	-0.505336	0.415309	-0.475415	0.694743	-1.14977	0.444222	-0.345508	0.769448	0.910154	0.00301628	0.530313	0.0343662	-0.0359911	0.909394
Zfp820	-1.11022e-16	0.344597	0.532009	0.418364	-3.46945e-18	0.218179	-1.47162	0.196361	-1.04902	0.431727	-0.963899	0.306587	1.26516	0.0583781	2.22045e-16	0.141988	2.22045e-16	0.159732	1.2413	0.247355	2.56603	0.0525089	2.06249	0.0807433	0.59198	0.783497	0.169893	0.919425	1.02905	0.357285	0.903174	0.602532	1.78101	0.0994022	0.920914	0.421969	1.11022e-16	0.00938804	0.465754	0.17164	0.491871	0.272055	-0.0192998	0.973351	0.63057	0.255241	0.560818	0.33169
Zfp82	-0.269813	0.81824	-0.692977	0.295092	-0.841642	0.262959	-2.22045e-16	0.00193084	2.22045e-16	0.262695	0	1	0	1	0.413252	0.476449	2.22045e-16	0.159732	-0.546922	0.441668	0.967529	0.514858	0.924382	0.289361	0.260998	0.234393	0.293524	0.248897	-4.44089e-16	0.175102	2.22045e-16	0.478585	1.11022e-16	0.22381	1.11022e-16	0.577855	-0.162398	0.714836	-0.125801	0.592784	-0.154229	0.561581	-0.190656	0.874751	1.95003	0.238346	0.455825	0.691137
Zfp819	-1.11022e-16	0.344597	2.77556e-17	0.354156	-3.46945e-18	0.218179	1.00132	0.000206831	0.738364	0.0679293	0	1	0	1	0.256661	0.437177	2.22045e-16	0.159732	0.846506	0.248559	0.347985	0.581438	-1.15785	0.347489	2.3627	2.82446e-05	4.44089e-16	0.214394	0.225135	0.380946	1.99516	1.83106e-05	1.11022e-16	0.22381	1.11022e-16	0.577855	0.0357559	0.513918	0	1	0	1	0	1	0.24205	0.273599	-8.88178e-16	1
Zfp813-ps-2	-1.11022e-16	0.344597	2.77556e-17	0.354156	-3.46945e-18	0.218179	-2.22045e-16	0.00193084	2.22045e-16	0.262695	0	1	0	1	2.22045e-16	0.141988	2.22045e-16	0.159732	-4.44089e-16	1	0	1	8.88178e-16	1	-4.44089e-16	1	4.44089e-16	0.214394	-4.44089e-16	0.175102	2.22045e-16	0.478585	0.458803	0.295682	1.11022e-16	0.577855	1.11022e-16	0.00938804	0	1	0	1	0	1	8.88178e-16	1	-8.88178e-16	1
Zfp811	-1.11022e-16	0.344597	0.730287	0.393513	-3.46945e-18	0.218179	-0.0619695	0.970535	-0.548821	0.768856	-0.171338	0.803921	-0.211705	0.501776	-0.192425	0.521015	-0.271078	0.489021	-1.18282	0.211877	-1.23229	0.252426	-1.13454	0.179563	0.2612	0.234167	0.293524	0.248897	-4.44089e-16	0.175102	0.0506009	0.971863	-0.383286	0.445145	-0.0778654	0.530841	-0.681758	0.453792	-0.705558	0.285226	-0.434878	0.512393	-0.798896	0.346043	-0.988071	0.213171	-0.207119	0.49161
Zfp810	-0.0981885	0.86312	-0.601667	0.377476	-0.351775	0.696601	0.365871	0.337313	-0.572778	0.164167	-0.840387	0.184907	-2.93976	9.97125e-05	-2.71489	0.00212397	-0.688092	0.294883	-1.47953	0.00153388	-0.770686	0.000101713	-0.225531	0.0630865	1.4151	0.231985	2.53461	0.0560461	1.50605	0.169778	-0.446788	0.38582	0.325181	0.454435	0.365355	0.605038	0.278754	0.850978	0.425685	0.744752	-0.0566126	0.970452	0.244599	0.488768	0.28007	0.288822	0.265735	0.435979
Zfp81	-1.79888	0.0202067	-0.958993	0.14788	-0.650628	0.206126	-0.661911	0.268057	0.668399	0.11388	0.485236	0.169177	-0.458578	0.522746	1.73289	0.16033	-0.482856	0.581219	-0.633682	0.0612216	0.124682	0.62042	0.0281081	0.905905	-1.34487	0.0348856	-0.444207	0.397533	-0.789281	0.23528	1.73537	0.249783	2.12654	0.0456929	2.41479	0.00825719	-0.640239	0.111499	-0.404986	0.319637	-0.685149	0.374801	-0.37603	0.252504	-0.435981	0.0247176	0.196445	0.23309
Zfp809	-0.265239	0.456416	-0.618145	0.246291	0.170165	0.705064	2.22054	0.140655	1.55681	0.288324	0.685696	0.604938	1.46545	0.054657	1.59119	0.0555173	1.8983	0.0767468	-0.32656	0.158582	-0.591248	0.0649289	-0.332472	0.143192	-0.247899	0.676538	0.548852	0.362495	0.635445	0.385428	0.153662	0.731305	0.32042	0.626891	-0.416971	0.707919	-0.509735	0.0419095	-0.300948	0.222758	-0.697676	0.436959	-0.436565	0.343283	-0.0825578	0.757469	0.288443	0.453154
Zfp808	-2.03614	0.065484	-1.54756	0.153922	-2.42762	0.00974672	-0.421377	0.785527	-0.101845	0.956458	-0.398579	0.511371	0	1	1.64804	0.0702971	2.22045e-16	0.159732	-0.613754	0.72707	1.52872	0.316146	0.908462	0.551773	0.665657	0.0585362	2.00151	0.019487	0.203423	0.410751	-0.281657	0.823411	-0.938935	0.275832	-0.526503	0.282456	1.18381	0.0710158	1.24359	0.0906954	0	1	1.2591	0.261654	2.46719	0.0456287	-0.128298	0.928688
Zfp804b	-1.11022e-16	0.344597	2.77556e-17	0.354156	-3.46945e-18	0.218179	-2.22045e-16	0.00193084	2.22045e-16	0.262695	0	1	0	1	2.22045e-16	0.141988	2.22045e-16	0.159732	-4.44089e-16	1	0.138734	0.339392	8.88178e-16	1	-4.44089e-16	1	4.44089e-16	0.214394	-4.44089e-16	0.175102	2.22045e-16	0.478585	1.11022e-16	0.22381	1.11022e-16	0.577855	1.11022e-16	0.00938804	0	1	0	1	0	1	8.88178e-16	1	-8.88178e-16	1
Zfp804a	-1.11022e-16	0.344597	2.77556e-17	0.354156	-3.46945e-18	0.218179	0.135558	0.334087	2.22045e-16	0.262695	0	1	0	1	2.22045e-16	0.141988	2.22045e-16	0.159732	-4.44089e-16	1	0.246516	0.326987	8.88178e-16	1	-4.44089e-16	1	0.308111	0.233541	-4.44089e-16	0.175102	2.22045e-16	0.478585	1.11022e-16	0.22381	1.11022e-16	0.577855	1.11022e-16	0.00938804	0	1	0	1	0	1	8.88178e-16	1	-8.88178e-16	1
Zfp800	0.830977	0.0134218	-0.0630034	0.569147	-0.306871	0.278497	1.38932	0.000113499	-0.1497	0.0845738	0.186129	0.513213	-0.327598	0.214439	-0.349323	0.473396	-0.668258	0.111055	1.27073	6.29391e-05	-0.102335	0.244492	0.0440305	0.663989	1.4287	0.00191924	0.122202	0.559647	0.331418	0.296664	2.10848	0.000551105	0.906731	0.00543087	0.680585	0.288997	-0.0569221	0.833951	-0.444098	0.0630431	-0.200355	0.312903	-0.118113	0.38493	-0.642239	0.00220015	-0.14219	0.295085
Zfp799	-1.81984	0.170284	-0.640698	0.549718	-0.29233	0.731437	-0.0245807	0.991467	1.51611	0.429632	-0.823587	0.516166	-1.58259	0.0258093	-1.4349	0.0560568	-1.13591	0.331253	-1.17816	0.0293613	0.0311206	0.898236	-0.061285	0.898606	-0.130522	0.92228	0.664211	0.640858	0.385063	0.758409	-1.18604	0.192034	-0.961599	0.23423	0.357027	0.745343	1.69213	0.176064	1.00828	0.283612	1.95729	0.0283386	-1.21769	0.0904928	-0.727061	0.161192	-0.495771	0.114711
Zfp791	-1.11022e-16	0.344597	2.77556e-17	0.354156	-3.46945e-18	0.218179	1.07701	0.0344373	2.22045e-16	0.262695	0.47601	0.105193	0	1	2.22045e-16	0.141988	2.22045e-16	0.159732	-1.46988	0.0502576	-0.494314	0.423357	-1.70454	0.100619	0.524663	0.0470539	0.293524	0.248897	0.225135	0.380946	2.22045e-16	0.478585	1.11022e-16	0.22381	1.11022e-16	0.577855	1.11022e-16	0.00938804	0	1	0	1	0.255216	0.435081	0.528595	0.0501248	-8.88178e-16	1
Zfp790	1.92261	0.13398	0.593962	0.629563	0.700464	0.636813	0.802572	0.551334	1.31284	0.321372	-0.60349	0.455242	0.482882	0.436029	0.413252	0.476449	0.977226	0.239643	-0.274125	0.240466	0.0950959	0.75368	0.0663902	0.808988	2.56229	0.0771988	2.2602	0.0791941	1.76775	0.144483	0.955142	0.45481	1.53162	0.200882	-0.187185	0.839986	1.53938	0.234261	1.06131	0.359126	0.905748	0.340725	-0.974303	0.101631	0.455621	0.391536	-0.129952	0.813591
Zfp788	1.39991	0.311794	1.82797	0.104954	0.209225	0.894856	-1.62139	0.157263	-0.0623657	0.871659	-1.06097	0.0888891	-0.425098	0.640433	0.147407	0.872599	0.0700636	0.931339	-0.55235	0.122259	0.429079	0.0838905	0.0275356	0.904592	-0.585451	0.000889969	0.176175	0.203893	0.513268	0.148211	0.8665	0.545826	0.835961	0.587769	-0.00880507	0.994694	0.343387	0.70651	0.547	0.540695	0.724105	0.403801	-0.19339	0.223457	0.0777259	0.575153	-0.0541122	0.8876
Zfp787	0.553206	0.507928	0.598292	0.407138	0.387789	0.567893	1.14054	0.0669044	0.513197	0.498991	1.23423	0.0613164	1.4778	0.133063	1.17339	0.253161	-0.430745	0.753046	0.784356	0.00240942	0.217391	0.107435	-0.0156404	0.90638	0.659054	0.194815	0.706234	0.263042	0.576285	0.377306	0.54617	0.344201	0.537263	0.388008	0.457242	0.478246	0.239642	0.633863	0.349598	0.361821	0.202135	0.572168	0.289499	0.325183	0.209909	0.546213	0.288401	0.338967
Zfp786	-1.11022e-16	0.344597	2.77556e-17	0.354156	-3.46945e-18	0.218179	0.260812	0.258795	2.22045e-16	0.262695	0	1	0	1	2.22045e-16	0.141988	2.22045e-16	0.159732	-4.44089e-16	1	0	1	0.232773	0.382411	0.2612	0.234167	4.44089e-16	0.214394	-4.44089e-16	0.175102	2.22045e-16	0.478585	0.749269	0.272469	1.11022e-16	0.577855	1.11022e-16	0.00938804	0	1	0	1	-0.552872	0.331662	4.44089e-16	1	-0.600457	0.332138
Zfp784	-1.11345	0.231625	0.201635	0.672184	0.167327	0.780156	-0.868	0.488244	-0.250207	0.839912	-1.76684	0.0557287	0.393933	0.461273	2.22045e-16	0.141988	0.408116	0.362282	-0.385369	0.283542	0.237548	0.437896	-0.731141	0.261969	-1.00355	0.137545	-0.595716	0.479595	-0.566856	0.441411	0.28557	0.832457	1.0834	0.154754	0.758962	0.393127	1.77649	0.0692482	0.998897	0.120616	1.10674	0.147316	-0.875123	0.362793	-0.148839	0.840498	-0.0282617	0.970779
Zfp783	-0.746006	0.54043	-1.20386	0.268246	-0.261706	0.84148	0.135558	0.334087	1.95813	0.000920572	0.603845	0.312936	0.154546	0.839883	1.68864	0.0559487	0.387074	0.661026	0.123329	0.926919	1.00227	0.343395	1.6027	0.116971	0.773385	0.0585031	0.834673	1.17473e-05	0.701404	0.221071	2.22045e-16	0.478585	1.49654	0.0796362	0.971722	0.306043	0.547933	0.711404	-0.0850707	0.944423	-0.510437	0.606126	-1.41938	0.0440776	-0.99076	0.123526	-0.818785	0.0960168
Zfp781	-0.690638	0.378062	-0.539267	0.356541	-0.575373	0.358295	-2.22045e-16	0.00193084	2.22045e-16	0.262695	0	1	-0.374283	0.336311	-0.364181	0.340716	-0.476762	0.323068	-1.15743	0.139179	-0.687199	0.608346	-0.712808	0.41464	-4.44089e-16	1	0.308111	0.233541	0.203423	0.410751	2.22045e-16	0.478585	1.11022e-16	0.22381	1.11022e-16	0.577855	0.158552	0.3549	0	1	0.504073	0.263949	-0.733658	0.344645	0.273752	0.884125	-0.490328	0.591687
Zfp780b	-0.235517	0.761529	-0.371817	0.586195	-0.669287	0.391339	1.67232	0.167612	1.78156	0.176629	0.715674	0.490063	0.167008	0.887059	0.117349	0.932491	-1.04797	0.482144	0.0366021	0.868526	-0.0501237	0.854604	-0.316916	0.316274	-0.0727042	0.85709	-0.341719	0.274389	-1.0107	0.125783	2.08586	0.210155	1.90578	0.17268	1.07861	0.462236	2.44492	0.0420003	2.02255	0.0543138	0.50424	0.62192	-0.298091	0.128266	-0.0256735	0.84392	-0.479812	0.0487974
Zfp78	-0.462593	0.722029	-0.264295	0.801891	-0.633147	0.622949	0.807533	0.635718	-0.500211	0.838476	-0.261008	0.753367	-0.211705	0.501776	0.064236	0.887705	0.633657	0.337341	-1.04631	0.0224724	-0.40546	0.367087	-0.323057	0.442394	-0.124338	0.950473	-0.212154	0.85946	-0.0645929	0.944426	0.146028	0.921115	1.1213	0.249346	0.758962	0.393127	0.253946	0.381805	1.43227	0.077268	0.256104	0.412758	0.532034	0.628356	2.38479	0.0616832	2.30621	0.040722
Zfp777	0.00557333	0.991988	0.0565784	0.924616	0.147224	0.759598	-1.28813	0.0639668	-0.701771	0.185946	-0.318418	0.626893	0.266731	0.805065	-0.505414	0.677116	-0.907021	0.466003	-0.822706	0.00889095	0.036897	0.700501	-0.0453154	0.814321	-0.388882	0.197884	0.0857843	0.853079	0.21584	0.571824	-0.371733	0.466379	-0.14613	0.765038	0.182754	0.877841	0.271272	0.772846	0.918512	0.410679	0.739167	0.421523	-0.241769	0.471846	-0.330919	0.19532	-0.43955	0.244086
Zfp775	0.133636	0.888044	1.24543	0.118269	0.247372	0.845355	1.24642	0.434357	1.5281	0.401195	0.462262	0.685173	-0.211705	0.501776	0.064236	0.887705	0.0708361	0.904051	-1.14689	0.0344747	0.471184	0.251605	-0.82893	0.046718	0.495552	0.829941	1.65515	0.254011	0.307316	0.826332	-2.25643	0.102808	0.288038	0.75902	-0.903064	0.306961	-1.97431	0.0322501	-1.44351	0.0110075	-1.44562	0.173426	-0.610463	0.077205	0.606546	0.0884697	-0.377112	0.463036
Zfp773	-0.555158	0.56874	-0.208694	0.803621	0.206021	0.876612	-2.22045e-16	0.00193084	0.663372	0.0590649	0	1	0	1	2.22045e-16	0.141988	0.977226	0.239643	-2.1025	0.0434827	-0.208999	0.625569	-0.942782	0.232936	-0.260095	0.897975	-0.431703	0.70377	0.797226	0.382377	-1.20792	0.395733	-0.61221	0.584896	-1.2039	0.0608965	-0.162398	0.714836	0.223067	0.668175	0.101875	0.808392	-0.204491	0.635466	-1.12136	0.0250551	0.0155295	0.969315
Zfp772	0.0282973	0.983495	-0.150488	0.905854	-0.699129	0.578843	0.232317	0.8728	0.166643	0.924025	-1.05276	0.404242	-0.384494	0.622717	-0.563158	0.407603	0.843225	0.41111	0.408796	0.050947	-0.284729	0.260838	0.0102893	0.962919	2.05567	0.107481	0.665344	0.551364	0.132827	0.907099	1.28342	0.36543	1.33932	0.116367	-0.0967706	0.478673	3.14695	0.00184043	2.27011	0.00953148	1.54764	0.0155902	0.80814	0.158952	0.963108	0.154586	-0.107739	0.898637
Zfp771	0.494068	0.374691	1.21184	0.116397	0.60337	0.302224	0.713963	0.374065	0.786122	0.385878	-0.738784	0.560451	0.25331	0.848855	0.560544	0.646135	0.729835	0.468829	0.339005	0.387664	0.670466	0.00285652	-0.0109149	0.949682	0.229496	0.164146	0.833138	0.0213029	0.123799	0.486947	0.677161	0.271678	1.21255	0.108805	1.26221	0.0647503	0.0747428	0.759147	0.645048	0.0595276	-0.470842	0.398108	0.479901	0.24991	0.842315	0.0263752	-0.126236	0.666489
Zfp770	1.06412	0.0167225	0.566185	0.334549	0.00944066	0.986767	0.0400512	0.902314	0.134693	0.796959	-0.723556	0.364984	1.79061	0.0802959	0.0304035	0.979082	-0.167589	0.856527	-2.5341	0.000278987	-1.76231	9.24919e-05	-0.366406	0.0671811	-1.89662	0.00275761	-0.556074	0.0124483	-0.915077	0.0499433	-0.225157	0.1699	0.225992	0.63192	-0.304097	0.726569	1.78482	0.210464	0.109885	0.947124	0.351383	0.791319	-0.245894	0.673549	-0.119839	0.542553	-0.191323	0.442807
Zfp768	0.777009	0.345472	1.36882	0.171753	0.947922	0.30284	0.790025	0.38824	0.881187	0.389141	0.267703	0.793352	-0.476813	0.233972	0.894694	0.259746	-0.608684	0.220308	-0.736616	0.0133107	-0.580772	0.0392111	-0.765815	0.00757314	0.0336508	0.963315	-0.0684387	0.906374	-0.561888	0.418128	0.447193	0.744901	0.714289	0.565152	-0.620268	0.635147	1.92353	0.138127	0.590337	0.628242	0.695272	0.491496	-1.0373	0.0716536	-0.628663	0.216165	-0.00159531	0.993506
Zfp764	-0.775165	0.465016	0.597445	0.564893	-0.114955	0.924707	-0.786361	0.123662	-0.663461	0.266094	-0.631085	0.58925	0.115892	0.877461	1.02542	0.263417	1.38889	0.25115	-2.24193	0.00222774	-1.32804	0.000691528	-0.51726	0.0104861	-1.51745	0.0685195	-0.282282	0.59146	0.0551065	0.91491	1.18143	0.33435	1.38158	0.214581	1.32562	0.274984	-0.753644	0.406783	0.254434	0.690161	-0.455926	0.578081	-0.860267	0.0171412	-0.568827	0.0147024	0.148938	0.480344
Zfp763	-0.770664	0.520051	0.160249	0.891115	0.510784	0.682738	-2.22045e-16	0.00193084	1.33812	0.0677992	0.802643	0.133223	0	1	0.259837	0.433734	1.18385	0.0811246	-2.02071	0.0621961	1.3518	0.141162	0.539361	0.568335	0.587045	0.737069	0.0824774	0.948227	-0.218967	0.816783	-0.721167	0.704848	1.79094	0.146151	1.28783	0.179912	0.279049	0.869531	0.406079	0.748309	-0.0688826	0.960478	-0.433635	0.489872	0.195832	0.702926	-0.227014	0.744221
Zfp760	-1.17862	0.338663	0.74366	0.515647	0.0608953	0.963652	0.88131	0.000134309	1.96417	0.0035636	0.227241	0.36004	-0.211705	0.501776	0.232335	0.639426	1.4535	0.167099	-2.32524	0.00875613	-0.663378	0.0505124	-0.842693	0.0211787	-2.75524	0.0126251	-0.579552	0.389508	-0.585551	0.409662	-2.27049	0.0974226	0.328843	0.744241	-0.124994	0.925989	1.79266	0.128945	1.20988	0.337325	2.35071	0.0323486	-1.14174	0.230478	0.398183	0.516094	0.163393	0.798895
Zfp759	-1.91182	0.159293	-0.574503	0.654989	-0.657136	0.679214	-0.642744	0.606019	-1.58568	0.37365	-0.741505	0.394549	0	1	1.24577	0.125459	2.22045e-16	0.159732	0.692127	0.597994	2.47718	0.0907327	0.808566	0.540169	0.190878	0.917964	0.943374	0.447162	-0.375055	0.613321	0.334313	0.812543	1.00337	0.16918	-0.0778654	0.530841	0.964096	0.265931	-0.125801	0.592784	0.811897	0.149655	-0.399187	0.722107	0.712516	0.167554	-0.0228098	0.972521
Zfp758	0.870468	0.0991989	0.442197	0.341953	0.392031	0.45231	0.897606	0.170457	0.836298	0.201492	0.163585	0.768783	1.44014	0.122559	1.02811	0.513036	1.00293	0.437352	0.876819	0.00170768	-0.139967	0.463045	-0.121629	0.522803	0.669688	0.0538744	0.609351	0.0701374	0.234888	0.472494	1.04363	0.0138206	0.303081	0.475628	-0.799802	0.0686446	1.51922	0.278906	1.09416	0.36217	0.225715	0.840267	0.242621	0.251988	0.540016	0.0225937	0.0253881	0.935556
Zfp750	-1.11022e-16	0.344597	0.484284	0.36606	0.665882	0.218875	0.260812	0.258795	2.22045e-16	0.262695	0	1	0	1	2.22045e-16	0.141988	2.22045e-16	0.159732	0.642966	0.549878	-0.35175	0.757158	-0.345272	0.594494	2.10041	0.00467721	0.223582	0.372764	-4.44089e-16	0.175102	0.243614	0.276432	1.11022e-16	0.22381	0.836828	0.336759	1.11022e-16	0.00938804	0.138244	0.501522	0	1	0	1	0.786778	0.0469489	-8.88178e-16	1
Zfp748	-0.648164	0.2656	-0.371576	0.410809	-0.510632	0.398718	1.02048	0.152945	0.742219	0.0841335	0.187625	0.68945	0.761345	0.498425	0.505015	0.660658	1.66106	0.162352	0.111946	0.0510597	-0.0137057	0.866592	-0.278554	0.0788048	0.0841029	0.881302	0.308079	0.30238	-0.538444	0.482886	0.0969146	0.594054	0.322006	0.409441	0.286634	0.790376	-0.0846333	0.892463	0.131422	0.813161	0.0839142	0.874527	0.0236336	0.927651	0.739872	0.0261486	0.077274	0.706685
Zfp747	0.0362723	0.943179	-2.02463	0.110971	0.379695	0.44675	-0.816334	0.0714701	-0.537664	0.119753	-1.36415	0.18202	-1.55441	0.197693	-1.34241	0.272579	-0.452182	0.759656	-0.934598	0.00125618	-1.06008	0.00407049	-0.43697	0.0120049	-0.429394	0.392923	-0.275281	0.587227	-0.20815	0.777806	-1.47873	0.0423473	-1.0311	0.0121207	-2.84253	0.000126136	1.87176	0.197248	0.721728	0.574953	1.26546	0.299093	-0.684541	0.0913976	-0.762777	0.0686603	0.349694	0.355457
Zfp746	-1.2476	0.0130803	-0.944496	0.109639	-0.0078712	0.9862	-0.609071	0.102523	-0.1676	0.655069	-0.00173153	0.991782	-0.0829342	0.917906	-0.468538	0.721617	0.666357	0.23631	-1.08725	0.000438633	-0.805824	0.000141705	-0.0373416	0.616501	-1.20664	0.00494472	-0.812489	0.0625872	0.184588	0.427502	0.110019	0.799648	-0.0121501	0.977337	0.28918	0.648429	-0.746668	0.159568	-0.698814	0.134488	-0.516319	0.174594	-0.654228	0.00809045	-0.648318	0.0162997	-0.0300963	0.865121
Zfp740	-0.406696	0.0982453	-0.453654	0.2057	-0.495084	0.0674293	-0.329867	0.502569	-0.350252	0.384177	-0.614202	0.431456	-0.739842	0.457742	0.450658	0.514416	-0.897928	0.337058	0.13114	0.473156	0.212674	0.14766	0.0756622	0.321371	-1.3339	0.0070478	-0.620938	0.0765637	-0.497066	0.139058	-0.545639	0.0218149	-0.197141	0.230916	-0.37237	0.385066	-0.737003	0.0644771	-0.303324	0.261183	-0.164551	0.551974	-0.780309	0.0202608	-0.444764	0.0395763	-0.198732	0.350999
Zfp74	1.45452	0.177087	0.443497	0.741073	0.876906	0.382504	-0.024166	0.984769	-0.0475254	0.969782	-1.57158	0.309883	-0.512351	0.694457	-1.18511	0.21398	-1.38941	0.188661	-1.22301	0.0185527	-0.354895	0.315568	-0.5037	0.251076	-0.106868	0.938209	1.2657	0.343407	0.867436	0.452023	-1.57061	0.0179359	-2.05243	0.0856495	-1.34172	0.206002	-1.64057	0.121092	-0.202121	0.680741	0.256643	0.462382	-0.606969	0.23619	-0.209547	0.56741	-0.642189	0.168658
Zfp738	0.127451	0.408628	-0.371298	0.436317	-0.51587	0.355472	0.930662	0.103348	0.219345	0.449259	-0.148554	0.664526	-1.51817	0.280258	-0.045748	0.964858	-1.24714	0.36385	0.482076	0.193128	-0.322475	0.231946	-0.141272	0.585893	0.404413	0.430689	0.158513	0.801497	-0.752829	0.443526	0.44847	0.546084	0.681629	0.332199	0.521878	0.598772	2.68815	0.0532567	2.35334	0.0632023	1.51721	0.172306	0.0819662	0.669176	-0.273217	0.268864	-0.342574	0.242677
Zfp735	-1.11022e-16	0.344597	2.77556e-17	0.354156	-3.46945e-18	0.218179	-2.22045e-16	0.00193084	2.22045e-16	0.262695	0	1	0	1	2.22045e-16	0.141988	2.22045e-16	0.159732	-4.44089e-16	1	0	1	8.88178e-16	1	-4.44089e-16	1	4.44089e-16	0.214394	-4.44089e-16	0.175102	2.22045e-16	0.478585	1.11022e-16	0.22381	1.11022e-16	0.577855	1.11022e-16	0.00938804	0	1	0	1	0	1	8.88178e-16	1	-8.88178e-16	1
Zfp729b	-0.403396	0.611266	-0.165176	0.805361	0.157144	0.790924	1.87321	0.122041	1.58225	0.22325	0.49823	0.648287	-1.08748	0.0325125	0.388391	0.216995	-1.37903	0.00228176	0.392404	0.275619	-0.312355	0.226198	-0.484075	0.167256	-0.27586	0.381998	-0.105374	0.677032	-0.829213	0.0248733	0.346546	0.298412	-0.266313	0.576901	-0.236912	0.648342	-0.989344	0.022425	-0.980954	0.157859	-0.162572	0.606461	0.256835	0.434147	0.00195365	0.994295	0.252389	0.42487
Zfp729a	-0.70016	0.0260738	-0.47793	0.032564	-0.465827	0.291001	-0.001167	0.997652	-0.616396	0.0862715	-1.092	0.0713484	-0.739	0.314139	-0.835181	0.38263	-0.896503	0.244493	0.248044	0.193199	-0.785344	0.00350877	-0.593906	0.0295559	0.10118	0.553044	0.0939213	0.591713	-0.407285	0.422746	-0.0760722	0.798101	-0.283396	0.523836	-1.08551	0.31601	-0.12528	0.826995	-0.101585	0.79662	-0.650587	0.43506	-0.32391	0.217713	-0.225936	0.364179	-0.288289	0.277654
Zfp72	0.136563	0.380756	0.484284	0.36606	1.9675	0.00365485	-0.794864	0.589767	-0.154006	0.938954	-0.270253	0.766888	0	1	2.22045e-16	0.141988	2.22045e-16	0.159732	-1.5487	0.0441623	-0.165275	0.629308	-0.505983	0.385076	-1.13293	0.723695	-0.567099	0.78426	-0.417951	0.776401	-0.346449	0.78618	0.0755168	0.911119	-0.0778654	0.530841	1.11022e-16	0.00938804	0.138244	0.501522	0	1	-0.573126	0.646918	0.896625	0.425853	0.725077	0.408423
Zfp719	-0.402359	0.698032	0.0758971	0.950529	0.876906	0.382504	0.787408	0.00453056	0.372881	0.449418	-0.989745	0.281873	-0.276387	0.755829	1.34579	0.187403	-0.543892	0.528934	0.986754	0.000700314	-0.424073	0.00396669	-0.277351	0.125971	1.58324	0.0350725	0.426049	0.603427	-0.619699	0.440499	2.20128	0.00123214	-0.205402	0.753941	-0.166448	0.830843	1.74521	0.0708958	1.20154	0.131357	1.47964	0.141288	-0.224407	0.559701	0.114278	0.621507	-0.595382	0.0896234
Zfp715	-0.225897	0.662117	-0.157482	0.760096	0.637713	0.198683	-1.03603	0.0431262	-0.904439	0.0875263	-0.63186	0.117999	-1.25619	0.291423	-1.07564	0.274329	0.179723	0.76097	-0.956682	0.00693628	-1.10678	0.000643818	-0.308184	0.132555	-1.05666	0.0484607	-0.825331	0.061909	-0.487031	0.379008	-0.793751	0.201308	-0.553154	0.422793	-0.598168	0.387603	0.286534	0.450277	-0.317478	0.428079	-0.0288804	0.928916	-0.679923	0.0377386	-0.17877	0.332317	0.0538876	0.832656
Zfp712	0.173877	0.773215	0.583154	0.285704	-1.05183	0.20099	0.478971	0.731266	0.625742	0.694898	-0.0997193	0.926939	0.821125	0.347474	-0.0589105	0.925648	-0.377507	0.493862	0.683462	0.0851303	0.406448	0.229646	-0.116493	0.848041	2.25283	0.121952	2.57247	0.0399296	1.60287	0.0980866	-1.52451	0.233109	-1.04967	0.439307	-1.0503	0.271206	-1.67437	0.368742	-0.96208	0.564535	-2.16619	0.171581	-0.902964	0.184416	-0.0303732	0.94325	-1.16027	0.00421917
Zfp711	0.109997	0.44094	2.77556e-17	0.354156	1.06253	0.0694832	0.260812	0.258795	0.275827	0.236734	0.429649	0.24247	0.998052	0.172613	1.24577	0.125459	0.780866	0.115526	0.451697	0.498272	-0.522841	0.503916	-0.873197	0.493188	-0.486224	0.772229	-0.531618	0.691638	-0.627903	0.553999	0.528637	0.770942	-0.37158	0.715278	-0.341288	0.461522	0.502045	0.128368	0.288433	0.372399	0	1	0.162131	0.89497	0.977907	0.414105	0.53044	0.638479
Zfp710	-0.309354	0.347855	-0.761932	0.267581	-0.0156989	0.968259	-1.82931	0.0010469	-1.0324	0.00694838	-0.469542	0.046337	-0.560605	0.419815	-2.46208	0.00793037	-0.679186	0.594857	-0.862248	0.00085869	-0.820611	0.000436087	-0.377901	0.0264141	-2.12975	6.17883e-05	-1.05901	0.00282542	-0.430868	0.0855363	-1.09114	0.0233421	-0.7581	0.0312405	-0.903152	0.133491	-0.361275	0.186442	-0.462709	0.341259	-0.66535	0.106947	-0.352829	0.221337	-1.14437	2.08126e-05	-0.451799	0.0195411
Zfp709	0.525344	0.161246	-0.45618	0.650762	0.489329	0.504689	1.12645	0.309334	1.90612	0.132051	0.411559	0.645722	1.27788	0.192134	0.642473	0.421903	1.17273	0.238652	1.15205	0.00735801	0.499395	0.0881736	-0.0871503	0.767575	0.729145	0.0190137	0.693737	0.319237	-0.995073	0.245369	2.40519	0.0609297	2.13126	0.0245037	2.26972	0.00173371	1.71133	0.16088	1.29764	0.180153	1.54304	0.0992829	0.0549898	0.921946	0.316877	0.428288	-0.191109	0.619047
Zfp708	-1.11022e-16	0.344597	2.77556e-17	0.354156	-3.46945e-18	0.218179	-2.22045e-16	0.00193084	2.22045e-16	0.262695	0	1	0	1	2.22045e-16	0.141988	2.22045e-16	0.159732	-4.44089e-16	1	0	1	8.88178e-16	1	0.2612	0.234167	4.44089e-16	0.214394	-4.44089e-16	0.175102	2.22045e-16	0.478585	1.11022e-16	0.22381	1.11022e-16	0.577855	1.11022e-16	0.00938804	0	1	0	1	0	1	8.88178e-16	1	-8.88178e-16	1
Zfp707	-1.10508	0.248664	0.53128	0.464898	-0.231913	0.851461	0.395609	0.849901	1.98969	0.26338	0.950036	0.509676	0.38299	0.510969	-1.54182	0.163153	-0.677418	0.479174	0.181728	0.474337	0.609654	0.0288327	-0.02017	0.954356	-0.932404	0.174549	0.69468	0.202567	-0.617497	0.444846	-0.549981	0.128077	0.269097	0.61025	-0.825755	0.41295	-0.417228	0.406536	-1.32263	0.258609	-0.430264	0.364346	-0.298113	0.345775	0.254015	0.426198	-0.179498	0.548484
Zfp706	-0.46455	0.00303777	0.0324685	0.704815	-0.0969912	0.616499	-0.696053	0.00660889	0.378571	0.0752177	0.352999	0.0202279	-0.427132	0.0774701	0.0239614	0.894897	0.143492	0.217856	-1.04535	0.000383107	-0.0299313	0.810043	0.16331	0.164084	-1.21631	0.00213	0.151281	0.450794	0.1939	0.403454	-0.388057	0.0175714	0.640256	0.0161279	0.0781425	0.897552	0.0722702	0.463105	0.227857	0.0114202	0.258075	0.156413	-0.0250285	0.854865	0.200217	0.228216	0.0996646	0.686149
Zfp704	-0.920381	0.413703	-0.6154	0.571695	0.242606	0.835778	-1.34051	0.256367	-0.737213	0.239122	0.598103	0.290135	-0.681636	0.433553	-0.67195	0.450953	1.17284	0.287462	-0.705868	0.0489695	0.412965	0.207325	0.563516	0.0157656	-2.41378	0.0518504	-0.801772	0.185762	-0.283097	0.644559	-2.63301	0.000139103	-0.768699	0.0487669	-0.598688	0.252817	-2.04085	0.132966	-1.40071	0.223532	0.261503	0.773673	-1.20702	0.1252	0.0851756	0.814366	0.0189159	0.914745
Zfp703	-0.194407	0.451465	-0.435891	0.218886	-0.207545	0.286437	0.52932	0.0839242	-0.634934	0.043135	-0.28664	0.545071	0.951051	0.00830086	0.141476	0.647265	0.16009	0.631724	-0.454235	0.00343461	-1.10801	3.12229e-06	-0.0453217	0.587564	0.321664	0.0619523	-0.466098	0.00328227	-0.0520889	0.588929	1.04836	0.0370585	-0.0873553	0.825389	0.116378	0.777777	-0.323693	0.439651	-0.367592	0.392222	0.0010359	0.997831	0.0371993	0.82594	-0.507169	0.022295	0.275158	0.145902
Zfp7	-0.388963	0.65161	0.42569	0.232822	0.318874	0.149657	0.921715	0.605776	2.11549	0.196098	0.904627	0.440041	-0.403342	0.773022	-0.422998	0.747859	-1.37083	0.287798	-0.516068	0.429276	0.177913	0.729442	-0.128764	0.810018	-0.370526	0.504897	0.199	0.621492	-1.28398	0.173482	0.676004	0.617797	0.939168	0.341533	0.893856	0.355143	1.99644	0.190909	1.82474	0.150269	1.50576	0.186392	-0.529983	0.153471	0.401861	0.225287	-0.771303	0.177357
Zfp697	1.16964	0.0781292	0.827917	0.230651	1.56431	0.0777615	-1.69239	0.228674	-1.06393	0.417431	0.816286	0.419428	0.805169	0.497038	0.177703	0.857278	0.590786	0.612476	-0.0553968	0.952555	0.202522	0.700603	0.846625	0.0881586	1.10398	0.616238	0.861153	0.617438	1.73764	0.220879	-0.992084	0.310759	-1.79165	0.228104	0.0672475	0.930192	0.573529	0.418969	0.0124429	0.968956	1.10674	0.147316	-1.63247	0.00355345	-0.768207	0.0658545	-0.112681	0.698101
Zfp692	-0.390038	0.560546	-0.0580433	0.931415	-0.0879109	0.876123	-1.05946	0.0192922	-0.367729	0.351707	-0.543558	0.342968	-0.858047	0.200488	-2.32435	0.0863206	0.0398907	0.955976	-1.39741	0.000439322	-0.424677	0.000341086	0.0949765	0.379197	-1.05514	0.0413484	0.31982	0.338165	-0.132324	0.658092	-0.618918	0.0140913	-0.541197	0.32775	-0.41308	0.730943	-0.454351	0.377934	-0.184464	0.71096	0.353199	0.321124	-0.317234	0.0885513	-0.349109	0.0383462	0.177261	0.0136082
Zfp691	2.59457	0.0400591	1.24755	0.293057	0.289253	0.800541	0.463547	0.709276	0.96543	0.476179	0.130952	0.893763	0.202409	0.497698	2.22045e-16	0.141988	1.49668	0.125497	1.22938	0.00419895	0.434176	0.117077	-0.314672	0.23367	2.31391	0.00205733	0.521969	0.157525	-0.0648738	0.925173	3.30844	4.88641e-05	1.62513	0.00296587	1.04431	0.152773	-1.95842	0.0444136	-0.928744	0.311844	-0.945279	0.269005	1.75511	0.152484	2.39187	0.0961196	1.47999	0.249736
Zfp69	-1.52667	0.164236	-0.760805	0.505646	0.324777	0.778555	1.65602	0.252608	0.375806	0.846529	-0.547648	0.528447	-0.909318	0.505985	-1.60437	0.183567	-1.13	0.377678	0.13461	0.631031	-0.139501	0.776471	0.331928	0.50966	-1.13891	0.45453	0.269317	0.800993	0.0657013	0.943596	-1.30109	0.252842	-0.856093	0.403362	0.436308	0.701533	0.884659	0.526074	0.54578	0.620073	0.672446	0.566221	-1.57719	0.279592	0.0783607	0.936243	-0.450621	0.659785
Zfp689	0.335065	0.478476	-1.00804	0.319179	0.1447	0.749621	-2.00391	0.0658459	-0.00652001	0.995442	-1.02858	0.18528	-0.333566	0.510783	2.28007	0.0233582	1.23746	0.15296	-0.93786	0.0734261	-0.246761	0.48769	-0.913574	0.0452833	0.670077	0.586329	0.846506	0.460177	0.842261	0.427654	0.621772	0.664351	0.981955	0.337947	0.521677	0.574523	-1.18578	0.0588611	-1.15855	0.111963	-1.88079	0.0208692	-1.0796	0.0803359	-0.56805	0.211061	-0.532689	0.206857
Zfp688	-1.12063	0.0829166	-0.730913	0.216986	-0.95982	0.274523	1.41628	0.156945	1.05029	0.212298	-0.622295	0.536847	-0.715194	0.597558	0.0341734	0.969807	-0.814683	0.544537	0.879785	0.000932353	0.621301	0.0285979	0.00764811	0.965467	-0.0945132	0.595126	0.270632	0.271898	-0.828522	0.0189577	-0.240757	0.560202	0.250906	0.647781	-0.840414	0.429822	2.32291	0.120572	2.04586	0.143762	1.41884	0.265748	-0.192636	0.376047	0.28733	0.13504	-0.700876	0.1165
Zfp687	0.126246	0.761763	-1.50285	0.154019	-1.20435	0.0487955	0.100646	0.382192	-0.0310273	0.607784	-0.223771	0.73459	1.94896	0.107037	0.842983	0.473857	-0.313685	0.777301	0.718586	0.0285348	-0.0604075	0.729613	-0.279405	0.130276	0.0289088	0.932171	-0.487369	0.271764	-0.581874	0.275029	1.04742	0.158685	0.899424	0.297081	0.871079	0.328821	-0.831306	0.083602	-0.229522	0.434124	-0.804217	0.224383	-0.112275	0.382463	-0.089489	0.610905	-0.41185	0.343797
Zfp683	-1.11022e-16	0.344597	2.77556e-17	0.354156	0.425468	0.342179	-2.22045e-16	0.00193084	0.387281	0.248723	0	1	0	1	2.22045e-16	0.141988	2.22045e-16	0.159732	0.502279	0.274224	1.6246	0.00571035	8.88178e-16	1	-4.44089e-16	1	4.44089e-16	0.214394	-4.44089e-16	0.175102	2.22045e-16	0.478585	0.627228	0.2893	1.11022e-16	0.577855	1.11022e-16	0.00938804	0.37296	0.428164	0	1	-0.731492	0.429081	3.18764	0.00681346	-1.09555	0.150629
Zfp68	-0.0674887	0.817147	0.0763842	0.786122	0.0548983	0.863991	0.422715	0.417491	0.246384	0.611005	0.461541	0.321242	0.258181	0.724166	0.379229	0.622289	0.212741	0.843353	0.378503	0.0982163	-0.144257	0.366752	0.166296	0.412912	0.473964	0.0166126	0.383103	0.0443978	0.165894	0.477315	0.172164	0.611393	-0.0502295	0.832674	-0.0710584	0.852364	0.204595	0.61971	-0.0499105	0.925663	-0.0052418	0.990582	-0.0489626	0.706182	-0.0798025	0.499309	-0.127519	0.235465
Zfp677	-0.268683	0.553153	1.14783	0.18207	-1.0773	0.0528417	0.172694	0.779982	-0.216108	0.691305	-1.29785	0.124727	0.390097	0.749683	1.1546	0.198251	0.528773	0.576004	0.347096	0.0580923	-0.164716	0.13468	-0.362088	0.118199	2.12583	0.0957265	2.25161	0.0630964	1.90466	0.0754844	2.05946	0.0907997	1.18769	0.201589	-0.282236	0.331173	-0.269265	0.883034	0.640401	0.653047	0.418779	0.733439	-0.84315	0.100703	-0.144425	0.462815	-0.819597	0.0117349
Zfp672	1.46681	0.0674704	1.29928	0.117966	1.01234	0.325174	0.37326	0.523692	-0.23402	0.565766	-0.388972	0.469123	0.252937	0.579995	0.0668422	0.931567	0.0317481	0.942443	0.0333815	0.834795	0.192701	0.143777	0.385751	0.0198905	-0.0892523	0.808405	0.17404	0.433363	0.563603	0.102386	1.39077	0.0150669	1.46676	0.0249809	1.09211	0.0366568	1.02275	0.296867	0.750375	0.409592	1.3294	0.160057	0.307674	0.314906	0.597942	0.00580439	0.311681	0.0343165
Zfp668	0.143503	0.85706	-0.0319604	0.965954	-1.30992	0.196479	0.913835	0.001544	0.722745	0.135827	-0.0833753	0.908425	-0.616279	0.509844	-0.692324	0.496135	-0.677418	0.479174	0.172333	0.591975	-0.274376	0.17006	-0.56608	0.0933041	0.526198	0.253826	0.66321	0.234989	-0.743548	0.210882	0.605636	0.691606	1.29837	0.289676	0.605161	0.456569	-0.526981	0.447818	-0.46115	0.697267	-0.780284	0.469008	0.162637	0.711054	0.543321	0.0972176	-0.463235	0.141282
Zfp667	-0.200482	0.896111	-1.72769	0.220365	-0.787479	0.533559	1.62473	0.025729	-0.0987111	0.874882	0.917587	0.273392	0.389307	0.588469	-0.895898	0.417224	-1.35689	0.116413	2.37254	0.000229185	0.0211029	0.894301	0.243242	0.281585	2.27483	0.000130008	-0.0743209	0.778185	0.70184	0.0317763	2.71456	0.0455253	1.43029	0.19746	-0.617954	0.49665	-0.346204	0.398631	-0.501351	0.410464	-1.04876	0.278019	-0.267942	0.653159	-0.34179	0.392685	-0.298331	0.632183
Zfp664	-0.997064	0.0544035	-0.551247	0.067838	-0.512897	0.15628	-0.94395	0.202898	-0.150146	0.780779	0.230388	0.695682	-0.291654	0.157462	-1.41154	0.22876	-0.321094	0.29038	-1.25847	0.00113736	-0.509396	0.0158738	0.0806854	0.63973	-1.90639	0.000778735	-1.13115	0.000122967	0.143239	0.400812	0.350791	0.803975	1.15907	0.368796	1.46341	0.200734	-0.834264	0.0139473	-0.896009	0.018384	-0.0282734	0.930779	-0.929889	0.00519972	-0.617425	0.0126684	0.0272989	0.88266
Zfp663	-1.11022e-16	0.344597	2.77556e-17	0.354156	-3.46945e-18	0.218179	-2.22045e-16	0.00193084	2.22045e-16	0.262695	0.240042	0.343371	0	1	2.22045e-16	0.141988	2.22045e-16	0.159732	-4.44089e-16	1	0.758254	0.127344	0.232773	0.382411	-0.867511	0.65872	-0.725228	0.486645	-0.517342	0.431511	2.22045e-16	0.478585	1.11022e-16	0.22381	1.11022e-16	0.577855	1.11022e-16	0.00938804	0	1	0	1	-0.552872	0.331662	-0.507943	0.720786	-0.600457	0.332138
Zfp661	-1.8597	0.00242595	-0.331827	0.655859	-1.82968	0.00510222	-0.659306	0.676912	0.288198	0.877296	-0.270253	0.766888	-0.476813	0.233972	-0.18936	0.715947	-0.608684	0.220308	-2.07233	0.0286214	-0.62183	0.397591	-0.352102	0.54594	-0.798277	0.638202	-0.269881	0.849117	0.325805	0.761295	-0.0781498	0.963624	0.199126	0.83471	0.142843	0.812925	0.62093	0.377102	0.339953	0.430455	0.337642	0.521687	-1.71838	0.176075	-0.269355	0.686807	0.679571	0.367691
Zfp658	0.481901	0.694475	-0.208694	0.803621	1.43655	0.257794	0.177974	0.898618	0.544939	0.715154	-0.610393	0.606847	-0.476813	0.233972	-0.18936	0.715947	0.763422	0.403756	-1.76362	0.0152849	-0.554611	0.0895893	-0.452005	0.268538	0.235828	0.715133	0.726152	0.327118	0.0270263	0.971128	0.819179	0.492607	1.22704	0.112688	0.184108	0.790158	-3.28988	0.0413275	-1.38014	0.30901	-0.882538	0.508739	-0.127906	0.796516	-0.299849	0.235995	-0.0614425	0.805746
Zfp655	0.291526	0.448858	-0.314687	0.219316	-0.321671	0.257099	0.590442	0.0522848	-0.189561	0.606386	-0.0723544	0.830644	0.941371	0.0301969	-0.208951	0.777345	0.291664	0.308521	0.715671	0.00547265	-0.112712	0.295055	-0.0506779	0.606272	0.956671	0.00171677	0.217162	0.173409	0.535049	0.279301	1.24411	0.0886097	0.871675	0.283972	0.371828	0.710894	0.562574	0.075116	0.362671	0.0814811	0.297734	0.0933586	0.188229	0.29476	-0.0376807	0.692854	0.11413	0.242142
Zfp654	-0.00521651	0.984713	-0.0946705	0.609273	0.141649	0.76727	0.70292	0.142822	-0.188149	0.712087	-0.614174	0.411843	-0.397107	0.4399	0.600088	0.013519	-1.0655	0.414813	1.10246	0.00132686	0.298785	0.115909	0.16299	0.392847	0.0364087	0.883821	-0.47237	0.067305	-0.455411	0.129825	0.743	0.0407074	0.0284479	0.952947	0.0351002	0.953295	0.32898	0.23244	0.175114	0.445195	0.0763471	0.708472	-0.391214	0.00663947	-0.369841	0.0228184	-0.230089	0.0703107
Zfp653	-0.259603	0.709159	-0.00496369	0.99236	-0.0763059	0.894161	1.05644	0.406641	1.44066	0.292526	1.58436	0.210655	-0.852052	0.394035	-0.441721	0.523653	-0.348011	0.653854	-0.371826	0.0215828	-0.467517	0.024768	-0.115973	0.494457	-0.52701	0.0783938	-0.285089	0.364808	0.425852	0.325268	-0.438879	0.192278	-0.788266	0.131272	-1.17207	0.246698	-0.443814	0.364824	-0.988709	0.192195	0.0430477	0.953208	-0.760513	0.00137814	-0.555741	0.00575002	0.0449282	0.826468
Zfp652os	-1.11022e-16	0.344597	2.77556e-17	0.354156	1.03471	0.0468618	-2.22045e-16	0.00193084	0.26356	0.250328	0.240042	0.343371	0	1	2.22045e-16	0.141988	2.22045e-16	0.159732	0.782459	0.554644	1.19547	0.37526	1.19489	0.32744	-1.06314	0.258706	-0.611192	0.480902	0.486288	0.300459	1.46231	0.0442669	0.89663	0.269763	0.836828	0.336759	0.0357559	0.513918	0	1	0	1	-0.733658	0.344645	0.982888	0.543815	0.417648	0.698941
Zfp652	-0.810623	0.0413841	-0.311978	0.191346	-0.446965	0.246078	-1.2445	0.00115121	-0.634642	0.0565772	-0.0922574	0.692179	-0.760075	0.0660487	0.0526859	0.914116	0.143144	0.75405	-0.0536759	0.575882	0.0453949	0.685226	0.371725	0.0177934	-1.34246	0.0149923	-0.499849	0.225758	-0.119369	0.762391	-0.861261	0.112691	-0.171927	0.688031	-0.347109	0.581528	-0.385052	0.15393	0.289667	0.274579	0.489148	0.118939	-0.81164	0.000635579	-0.904203	1.50515e-05	-0.0107902	0.926393
Zfp651	-0.580641	0.487869	-0.539267	0.356541	0.853625	0.331452	1.07418	0.0998472	1.5397	0.00568076	1.52981	0.0317158	0.202409	0.497698	2.22045e-16	0.141988	0.996611	0.110975	-0.52505	0.179069	0.0491685	0.932479	0.177415	0.58647	2.41441	3.15719e-05	1.5889	0.00660361	0.864644	0.171683	0.310876	0.802486	-1.74467	0.286795	-1.69944	0.0867643	0.0493849	0.929241	0.247159	0.648231	0.939565	0.202061	0.0672705	0.864297	0.0527799	0.914898	0.54416	0.3321
Zfp65	-0.154196	0.517633	-0.780365	0.0157766	-0.565473	0.0749706	0.889503	0.491128	1.24833	0.376526	-0.609206	0.642385	0.750654	0.541606	0.0304035	0.979082	-0.218859	0.815231	-0.0213772	0.896309	-0.282612	0.0574426	-0.464399	0.0604689	0.133588	0.796736	0.0537371	0.885589	-0.414962	0.520657	1.26633	0.361173	0.780145	0.541971	-0.0695908	0.960336	-1.06569	0.102052	-0.86545	0.194349	-1.52315	0.0803731	-0.393262	0.288195	0.460294	0.178531	0.219685	0.489294
Zfp648	-1.11022e-16	0.344597	2.77556e-17	0.354156	-3.46945e-18	0.218179	-0.794864	0.589767	-0.903839	0.634254	-0.78769	0.32103	0	1	2.22045e-16	0.141988	2.22045e-16	0.159732	-4.44089e-16	1	0	1	8.88178e-16	1	-4.44089e-16	1	4.44089e-16	0.214394	-4.44089e-16	0.175102	2.22045e-16	0.478585	1.11022e-16	0.22381	1.11022e-16	0.577855	1.11022e-16	0.00938804	0	1	0	1	0	1	8.88178e-16	1	-8.88178e-16	1
Zfp647	-0.580641	0.487869	0.12541	0.891965	0.248604	0.757578	-1.19745	0.579477	-0.394109	0.884881	-0.758903	0.58245	0	1	0.42476	0.264675	0.408116	0.362282	0.24931	0.844567	1.50105	0.181936	0.0470197	0.968667	-0.21383	0.91672	0.481948	0.726046	0.0909621	0.936367	-0.524443	0.747022	-0.270323	0.81441	-0.133087	0.87185	-0.0151908	0.984673	0.784669	0.423828	0.605763	0.465519	-0.283503	0.69682	0.647593	0.112337	0.274962	0.49463
Zfp646	-0.475587	0.0694973	-0.104467	0.424273	-0.16908	0.738949	0.735766	0.235595	1.11745	0.0771107	0.026184	0.972327	-0.53813	0.421258	-0.708771	0.095786	-0.12517	0.679067	-0.119745	0.513317	-0.0267262	0.85384	0.284734	0.108608	-0.280243	0.385136	0.189637	0.607176	0.346014	0.343323	-0.278963	0.617282	0.537548	0.159478	0.465169	0.470369	-0.688342	0.0183842	-0.384241	0.0968572	-0.598691	0.30488	-1.08414	9.59168e-05	-0.716174	9.42879e-05	-0.285679	0.0689048
Zfp644	-0.249003	0.0134946	-0.667085	0.0498551	-0.144261	0.480178	-0.386888	0.0250665	-0.431501	0.240954	-0.161246	0.595253	0.896127	0.310567	0.897047	0.354349	0.874451	0.219001	-0.0290114	0.862359	-0.297069	0.0220497	0.142754	0.304526	-0.0981004	0.519276	-0.0767058	0.630597	-0.11849	0.756406	0.127595	0.604758	-0.165238	0.557457	0.625396	0.262713	-0.134864	0.700326	-0.46881	0.275219	-0.782012	0.0235374	-0.197444	0.155243	-0.492015	0.018808	-0.114309	0.231874
Zfp641	-1.83585	0.211347	-0.947503	0.478175	-0.247618	0.868427	-1.09766	0.38888	-0.74592	0.689504	1.26942	0.285296	-0.355042	0.569854	-0.587009	0.286861	1.0359	0.369927	-1.60261	0.0614856	-0.056337	0.92332	0.829363	0.240631	-0.791686	0.596563	-0.115456	0.926666	1.42983	0.192808	-2.06862	0.00453184	-0.23613	0.404569	-0.457328	0.627144	0.735927	0.0568699	1.31661	0.00423843	0.966127	0.0401204	-1.55631	0.107045	-0.587851	0.260319	0.333159	0.569788
Zfp640	-1.11022e-16	0.344597	2.77556e-17	0.354156	-3.46945e-18	0.218179	-2.22045e-16	0.00193084	2.22045e-16	0.262695	0	1	0	1	2.22045e-16	0.141988	2.22045e-16	0.159732	0.502279	0.274224	0	1	8.88178e-16	1	-4.44089e-16	1	4.44089e-16	0.214394	-4.44089e-16	0.175102	2.22045e-16	0.478585	1.11022e-16	0.22381	1.11022e-16	0.577855	1.11022e-16	0.00938804	0	1	0	1	0	1	8.88178e-16	1	-8.88178e-16	1
Zfp64	-0.384906	0.506806	0.480878	0.343452	-0.12728	0.811395	-0.310275	0.719764	0.0211298	0.97392	-0.479336	0.596201	-0.504255	0.602674	-0.116895	0.867435	0.56719	0.00215588	-0.33312	0.193293	-0.366167	0.0596537	-0.140373	0.479237	0.366589	0.385715	0.0731901	0.839505	0.0936342	0.889749	0.549058	0.53716	0.718473	0.465686	0.345437	0.755042	-0.749326	0.240861	-0.346819	0.182735	0.0911192	0.651005	0.14872	0.613946	0.223277	0.0102209	-0.301593	0.0890315
Zfp639	-0.16251	0.271287	-0.64613	0.0419065	0.443573	0.0371359	0.271569	0.59247	0.105765	0.839104	0.320692	0.510228	0.0482453	0.927516	-0.48732	0.361702	0.108396	0.80286	-0.0904465	0.009961	-0.160961	0.0116829	0.04253	0.483331	-0.571937	0.0198229	-0.569964	0.0116582	0.0182313	0.914662	0.00472419	0.991968	0.0557689	0.870443	0.373802	0.35977	-1.04648	0.0109904	-0.325303	0.227049	-0.372931	0.22443	-0.283524	0.170732	-0.574061	0.0106311	0.104225	0.525549
Zfp638	-0.573508	0.0132908	-0.723981	0.0325043	-0.356005	0.276857	-0.360807	0.276258	-0.398276	0.18349	0.192064	0.6018	-0.582111	0.118703	-0.177572	0.0589946	-0.296629	0.0679038	-1.03031	0.000309299	-1.05351	0.000290146	-0.25282	0.0415043	-1.00144	0.0076952	-0.543291	0.0359316	-0.337129	0.335333	-0.761342	0.00045025	-0.30458	0.0413019	0.145057	0.166789	-0.683555	0.0474471	-0.523979	0.0650877	-0.0340585	0.914597	-0.859056	0.000163234	-0.977943	4.05851e-05	-0.462291	0.049551
Zfp637	0.136644	0.865811	1.28034	0.126634	0.676592	0.352915	0.346893	0.365827	0.981878	0.130002	0.912751	0.0467632	-0.294104	0.7558	1.13133	0.176786	1.23194	0.200553	-0.594769	0.0469192	-0.0937331	0.65311	-0.124489	0.681996	0.979796	0.28997	1.83601	0.10114	1.17097	0.306902	-0.253694	0.681323	0.246959	0.739816	-0.968593	0.389536	2.63235	0.0763598	1.77106	0.184455	1.73503	0.160316	-0.451443	0.0560509	0.17187	0.33004	0.00659758	0.980872
Zfp629	-0.436173	0.651782	-0.442314	0.574343	0.566307	0.64841	2.23454	0.154571	1.78048	0.341476	1.39075	0.309269	0.237754	0.697242	0.064236	0.887705	1.8426	0.0395713	-0.625127	0.552899	0.186385	0.752726	0.00912649	0.988103	-0.773381	0.349637	-1.12927	0.255085	-0.676135	0.486644	-1.55042	0.0865143	-1.26504	0.269887	-0.0407892	0.972921	1.94098	0.0537237	0.141856	0.835472	0.943069	0.246967	1.23917	0.220018	2.2259	0.110891	1.01533	0.330625
Zfp628	-0.395333	0.486342	0.0874777	0.876609	-0.382458	0.685351	0.645309	0.190098	0.12257	0.766883	0.318266	0.549431	0.142924	0.929464	-1.92963	0.132322	0.174078	0.875345	0.0387798	0.88322	-0.333832	0.130808	-0.32555	0.252099	-0.410656	0.112032	-0.991324	0.0408818	-0.770707	0.0263964	1.22995	0.22425	1.34185	0.21613	-0.842074	0.539653	-0.70965	0.21999	-0.520211	0.293167	-1.12424	0.157918	-0.415418	0.375971	-0.52623	0.232812	-0.12702	0.764677
Zfp626	0.460373	0.676231	-1.14024	0.422925	-0.0256335	0.983526	-0.376678	0.58766	-0.240544	0.744366	-1.19397	0.193152	-0.401164	0.712673	1.04881	0.347784	-0.299007	0.770534	-0.482375	0.211387	0.00460504	0.985156	-0.443588	0.217116	0.311576	0.493561	1.22333	0.0544691	0.266868	0.583852	1.31051	0.326875	2.40761	0.0140723	-0.0778654	0.530841	1.28314	0.381295	2.18176	0.0792253	1.78034	0.162626	-1.0591	0.0452576	-0.00580192	0.986024	-0.733212	0.0324819
Zfp623	0.481339	0.62846	0.875408	0.269951	1.79288	0.0507712	-0.511648	0.715312	0.376332	0.780564	0.385788	0.713554	-0.0261706	0.977827	0.161774	0.891021	0.161663	0.886736	-1.11522	0.00858509	-0.577732	0.0508605	-0.689515	0.0929106	-0.344576	0.5269	1.16386	0.0603579	0.647225	0.271413	0.327439	0.824013	-0.20169	0.898077	-1.13427	0.267993	1.34044	0.342122	1.24292	0.31438	0.892643	0.429262	-0.447587	0.0540031	-0.401764	0.273023	0.0086915	0.962795
Zfp622	0.129198	0.44126	-0.0672189	0.697991	-0.273375	0.343134	0.863353	0.0234276	0.372354	0.176205	0.435034	0.243164	1.99193	0.0110965	1.80193	0.00966024	1.59809	0.0400999	0.0925527	0.518125	-0.395114	0.0155868	-0.152056	0.205538	0.557919	0.0632441	0.162171	0.463437	-0.175826	0.454144	0.565962	0.0701837	0.00674725	0.976877	-0.780297	0.190416	0.706157	0.0181785	0.188805	0.314949	-0.296809	0.316293	0.369055	0.0314974	0.0317058	0.810123	0.0171662	0.896927
Zfp62	0.581542	0.0403921	-0.0684026	0.668906	0.0892026	0.74648	0.38991	0.352837	-0.304324	0.320894	-0.00574769	0.986341	0.255879	0.504191	0.237868	0.2466	-0.0572244	0.860554	0.284975	0.134051	-0.368716	0.0644297	0.135989	0.355237	0.314551	0.198278	-0.117323	0.643043	-0.190275	0.489179	0.19413	0.567802	0.0203133	0.930309	0.10822	0.627206	0.214134	0.0860791	-0.37589	0.0270661	-0.095516	0.668004	0.198295	0.166059	-0.11418	0.147108	0.235612	0.0281905
Zfp619	0.167078	0.766255	-1.76373	0.153231	-1.22491	0.138172	0.600159	0.683399	1.56071	0.241433	0.801621	0.364004	0.786347	0.328056	0.064236	0.887705	0.41755	0.618095	-0.38089	0.33045	-0.697984	0.183569	-0.538518	0.269803	-0.932366	0.0138295	-0.817034	0.0224019	-0.72989	0.00969321	1.76267	0.185055	1.41039	0.130347	-0.0967706	0.478673	1.62094	0.136577	0.430218	0.629628	1.09363	0.17791	-0.390606	0.391196	-0.928418	0.0287224	-0.643159	0.145163
Zfp618	0.470655	0.35763	2.77556e-17	0.354156	-3.46945e-18	0.218179	0.135558	0.334087	0.275827	0.236734	0.429649	0.24247	0	1	2.22045e-16	0.141988	2.22045e-16	0.159732	2.23169	0.043766	1.7211	0.155363	-0.0681195	0.93324	1.05839	0.000316982	0.792481	1.22402e-62	0.225135	0.380946	0.741751	0.000913546	1.11022e-16	0.22381	1.11022e-16	0.577855	0.660146	0.119726	0.762866	0.149852	0	1	0.808278	0.422781	0.885772	0.433518	0.280785	0.629944
Zfp617	-1.31549	0.0114302	-0.42317	0.399084	0.116585	0.66895	0.839534	0.196237	-0.162678	0.799793	-0.729043	0.347192	-1.14756	0.239299	-0.25854	0.787727	-0.29722	0.797789	0.182638	0.181409	-0.39584	0.0673484	-0.201022	0.41109	-0.358315	0.13977	-0.644223	0.0518023	-0.336282	0.258339	-0.455385	0.547202	0.149548	0.807305	-1.43399	0.276276	2.82646	0.0355135	2.17372	0.0853544	2.34347	0.0426242	-0.971904	0.136888	-0.0134643	0.970577	-0.313723	0.438192
Zfp616	-1.11022e-16	0.344597	2.77556e-17	0.354156	-3.46945e-18	0.218179	-2.22045e-16	0.00193084	2.22045e-16	0.262695	0	1	0	1	2.22045e-16	0.141988	2.22045e-16	0.159732	-4.44089e-16	1	0	1	8.88178e-16	1	-4.44089e-16	1	4.44089e-16	0.214394	-4.44089e-16	0.175102	2.22045e-16	0.478585	1.11022e-16	0.22381	1.11022e-16	0.577855	1.11022e-16	0.00938804	0	1	0	1	0	1	8.88178e-16	1	-8.88178e-16	1
Zfp612	-0.189204	0.903585	-0.481274	0.703494	-0.248048	0.83996	0.8901	0.0824435	2.22045e-16	0.262695	0.540693	0.328803	0	1	2.22045e-16	0.141988	2.22045e-16	0.159732	1.55433	0.07266	0.830859	0.0931876	2.09656	0.0132871	0.270283	0.224152	0.190846	0.378506	0.494119	0.37487	-1.76635	0.257707	-1.22263	0.258024	-1.2039	0.0608965	1.11022e-16	0.00938804	0.494507	0.348205	0.504073	0.263949	-0.208856	0.82546	1.4064	0.375589	0.304246	0.791703
Zfp61	-1.62864	0.124321	0.426832	0.534899	-0.589653	0.491394	-0.491014	0.769862	2.23891	0.124414	0.150836	0.892919	-1.26318	0.239616	0.0542797	0.967457	-0.617169	0.655432	-0.915622	0.0451558	0.0226221	0.897012	-0.95643	0.00358812	-2.82987	0.0244325	-0.935882	0.207126	-1.74624	0.0791801	0.875633	7.3704e-06	1.69217	0.000622102	1.04431	0.152773	0.211783	0.219792	0.762866	0.149852	2.23808	9.55864e-15	0.352316	0.399754	0.373474	0.19011	-0.141463	0.541354
Zfp609	-0.64082	0.00370248	-0.997126	0.0227449	-0.110368	0.778036	2.08969	0.00412756	1.22779	0.0115509	0.975114	0.0496288	-0.683459	0.261554	-0.775839	0.16274	0.345346	0.518399	-0.0390453	0.805582	-0.469891	0.0941193	0.276329	0.237416	0.553688	0.00343064	0.0911186	0.40692	0.642899	0.0431365	-0.498331	0.352091	-0.903558	0.0362391	-0.227285	0.620475	-0.169547	0.593673	-0.783878	0.121941	0.19949	0.141356	0.932483	0.0511066	0.236835	0.549605	0.8461	0.0788122
Zfp608	-0.149636	0.648662	-0.503201	0.0895059	-0.200993	0.548956	-0.796999	0.0665944	-0.878711	0.00509198	0.709463	0.250222	-0.347487	0.462604	-0.218629	0.591051	0.172224	0.805125	-1.73433	5.79851e-05	-1.14945	0.000102961	0.300288	0.0341694	-0.625731	0.0327517	-0.259706	0.316225	0.371949	0.139322	-0.786369	0.0680086	-0.881172	0.0223285	0.00058486	0.99897	-0.763586	0.386711	-0.114801	0.865403	0.120152	0.88667	0.0263821	0.918179	-0.537055	0.127134	0.454554	0.0893444
Zfp607b	-1.45549	0.326572	-0.43889	0.743653	-0.731069	0.492907	0.636951	0.0678386	1.24051	3.03528e-05	0	1	0.998052	0.172613	0.256661	0.437177	0.944556	0.316856	-1.16811	0.0920281	0.612845	0.264118	0.136904	0.794365	1.08106	0.000673302	1.48027	0.0541296	1.18266	0.0600808	1.06675	0.000707568	0.787482	0.0811428	1.63273	0.0362278	-0.179714	0.881377	0.396596	0.669713	-0.30017	0.690927	0.254625	0.704393	0.849398	0.14982	0.905672	0.148212
Zfp607a	0.729432	0.5437	0.574338	0.660908	-0.588473	0.688059	0.808646	0.537197	1.85809	0.174708	-0.475618	0.69367	1.04795	0.108373	0.631015	0.423333	0.570773	0.250972	1.72701	0.0158797	1.50069	0.0258387	0.380209	0.4076	0.799132	0.287942	0.768988	0.214131	-0.330955	0.711382	1.42565	0.43906	2.0952	0.111329	0.411275	0.716123	3.4377	0.0106594	3.02852	0.015545	1.77601	0.127678	0.146733	0.677821	0.936435	0.0307871	-0.217465	0.490094
Zfp606	-0.567016	0.614011	2.28757	0.0511496	0.582761	0.557994	-0.295188	0.859666	1.14192	0.43517	0.251725	0.843515	-0.186517	0.789135	-0.368444	0.534658	-0.11037	0.89371	-0.80027	0.0411009	-0.0929852	0.560285	-0.15842	0.324144	-0.152469	0.737423	0.939613	0.15206	0.911271	0.128762	-1.07016	0.523839	-0.448157	0.759861	-1.73039	0.180602	-0.56859	0.522625	-0.0156988	0.98521	-0.304057	0.623819	-1.03046	0.0279741	0.0258699	0.853603	-0.671015	0.00875584
Zfp605	0.836201	0.496963	-0.185113	0.863792	-0.625835	0.603708	0.172	0.936366	1.43482	0.465289	0.329759	0.811572	0.623769	0.446374	0.0605797	0.911043	1.18029	0.274302	0.432315	0.0891302	0.680864	0.0219351	-0.503323	0.0682974	0.692105	0.507752	1.37623	0.159941	-0.323081	0.750677	-0.21055	0.868269	1.5627	0.088717	0.681618	0.448586	0.764145	0.683922	0.0466618	0.975598	-0.520915	0.675749	-0.134589	0.780521	0.517959	0.264659	-0.457366	0.317107
Zfp600	-1.11022e-16	0.344597	2.77556e-17	0.354156	-3.46945e-18	0.218179	-2.22045e-16	0.00193084	2.22045e-16	0.262695	0	1	0	1	2.22045e-16	0.141988	2.22045e-16	0.159732	0.232236	0.369422	0	1	8.88178e-16	1	-4.44089e-16	1	4.44089e-16	0.214394	-4.44089e-16	0.175102	2.22045e-16	0.478585	1.11022e-16	0.22381	1.11022e-16	0.577855	1.11022e-16	0.00938804	0	1	0	1	0	1	8.88178e-16	1	-8.88178e-16	1
Zfp60	-0.160805	0.902793	0.706941	0.561152	-0.347972	0.775749	-0.829152	0.586371	0.983662	0.458867	0.488295	0.606515	0.0231921	0.970553	-1.11196	0.311891	-1.92926	0.00202482	0.068472	0.847589	0.74927	0.14927	0.375462	0.173716	1.1101	0.330424	1.04051	0.435349	0.0738772	0.964708	0.555934	0.682097	1.29265	0.171903	2.23707	0.00723886	-1.11863	0.409592	-0.774005	0.543345	-0.671566	0.637381	-0.994149	0.0147754	-0.595245	0.0358135	-0.335626	0.358577
Zfp599	-0.989825	0.31558	-0.388178	0.663212	-0.412135	0.730371	2.93998	0.000381793	2.42566	0.00107284	1.26243	0.00997099	0.149316	0.862323	-0.0620862	0.92156	0.193266	0.799022	-1.93468	0.0858738	-0.476909	0.347301	-1.00935	0.0345427	0.65229	0.246034	0.901614	0.124302	0.225135	0.380946	1.26607	0.0182623	0.458803	0.295682	1.11022e-16	0.577855	0.02382	0.986655	0.838076	0.470491	-0.40534	0.520633	1.62167	0.0449385	1.64183	0.0290837	-0.918346	0.228793
Zfp598	-0.725527	0.00617889	-0.449368	0.0009322	-0.623533	0.0765457	-0.609108	0.22863	-0.294793	0.43406	-0.0915202	0.825842	-0.0735267	0.907044	0.11877	0.845726	-0.24207	0.770993	-0.710411	0.00188554	-0.419451	0.00955494	-0.124197	0.374815	-1.21035	0.000389396	-0.331656	0.128336	-0.249531	0.281984	-0.275759	0.623958	0.000650746	0.998772	0.179668	0.78008	-0.259943	0.252674	-0.215361	0.410861	-0.299794	0.412279	-0.467908	0.00540552	-0.425145	0.00969266	-0.25741	0.159143
Zfp597	-0.94385	0.028244	-0.299637	0.11495	-0.623178	0.239601	0.0506934	0.929656	-0.481808	0.303471	-1.23194	0.0391443	-0.320573	0.760009	-0.815747	0.458319	0.0901553	0.908982	-0.617045	0.0078115	-0.877966	0.000161863	-0.68168	0.0255564	0.650023	0.20618	0.556626	0.307478	0.115052	0.903142	0.298827	0.214393	-0.241179	0.622328	-0.823119	0.113191	-0.555335	0.348381	-0.38267	0.451528	-0.631236	0.530263	0.643097	0.0635226	0.442361	0.136228	0.330099	0.299593
Zfp595	-1.35884	0.0756183	-0.964615	0.0613335	-0.765652	0.216279	-0.407052	0.583765	-0.476153	0.591186	-1.39126	0.190182	-1.75659	0.153195	-2.60815	0.00128964	-1.95604	0.0306157	0.235547	0.240642	-0.406263	0.0157972	-0.70691	0.0028156	1.0142	0.0459715	0.288409	0.625228	-0.0825958	0.854537	0.971731	0.00167612	0.0240799	0.970182	-0.62219	0.662817	-1.12554	0.194963	-0.961433	0.169198	-0.524333	0.256443	-0.34767	0.510904	-0.0790655	0.827322	0.0304363	0.957023
Zfp593	0.878815	0.0514706	0.648011	0.0236713	0.572275	0.144481	0.608295	0.20252	0.858251	0.0231681	0.534906	0.144685	1.27606	0.108656	0.917102	0.0880311	0.805421	0.128809	0.828676	0.0511658	0.783673	0.00628255	0.0586317	0.830509	0.761084	0.222222	0.635771	0.138339	0.729905	0.106668	1.85043	0.0790205	1.48463	0.0555197	0.274736	0.762751	1.33092	0.00609766	0.709386	0.303326	1.05458	0.0107882	0.985962	0.00548423	0.522354	0.0047746	0.363335	0.0510578
Zfp592	-0.445838	0.113287	-0.397498	0.30882	-0.901544	0.0128922	0.0861905	0.677979	-0.032917	0.892746	0.1148	0.418648	-0.0117979	0.979721	0.0414879	0.899629	-0.622774	0.362496	0.0864048	0.540473	-0.346133	0.0169227	-0.0292444	0.796017	-0.30995	0.0962183	-0.285812	0.274997	-0.115804	0.492945	-0.0943759	0.70859	-0.208782	0.596444	-0.306645	0.618811	-0.0849957	0.644196	-0.151474	0.271023	0.0376024	0.917028	-0.273989	0.00446614	-0.840111	0.000208008	-0.392526	0.115448
Zfp59	0.948516	0.335994	-1.04494	0.325085	-1.21725	0.252008	0.30385	0.2921	1.24051	3.03528e-05	1.24709	0.0671227	-0.374283	0.336311	-0.364181	0.340716	0.479242	0.495185	0.786666	0.397428	1.36085	0.159466	0.0537099	0.957111	-0.126637	0.924909	0.391327	0.715264	0.22548	0.830082	0.622873	0.10425	0.627228	0.2893	0.836828	0.336759	1.18263	0.0450246	0.465754	0.17164	0.759269	0.0857073	-1.99805	0.136705	0.423494	0.437362	0.364488	0.563574
Zfp583	0.627077	0.586072	0.132699	0.848661	0.259795	0.737414	1.69707	0.0549061	0.869882	0.0518355	0	1	-0.374283	0.336311	-0.104344	0.837397	-0.476762	0.323068	0.398676	0.0880846	-0.0724905	0.682009	-0.225692	0.531402	0.487551	0.689272	-0.991479	0.357302	-1.25702	0.0830844	-2.08007	0.142192	-0.84882	0.413371	0.134951	0.923266	0.753835	0.444349	-0.207012	0.64002	0.180534	0.770735	-0.887281	0.500489	1.67467	0.244254	0.638886	0.592637
Zfp580	2.05931	0.106686	2.50369	0.039737	1.32927	0.388811	0.0328696	0.983964	0.906053	0.551114	0.294205	0.829182	1.20871	0.176505	0.3064	0.759825	1.25093	0.279267	-0.27879	0.738357	1.25738	0.0305636	1.47126	0.0665597	1.90536	0.192728	0.65916	0.611266	3.00677	0.00668919	1.03046	0.500062	1.63417	0.186009	0.986592	0.486243	1.18583	0.357394	1.20096	0.265943	1.36699	0.138835	1.11186	0.0967728	1.07397	0.0668158	1.05988	0.0477913
Zfp58	-0.204697	0.734764	-1.13648	0.311975	-0.691873	0.509343	-2.02747	0.232262	-0.387288	0.789532	-0.46621	0.735466	-0.595473	0.523355	0.0582608	0.956957	0.498533	0.630625	-0.606201	0.125807	-0.552874	0.136095	-0.927488	0.0603478	-1.59587	0.00133609	-0.797922	0.0224824	-1.42014	0.0260931	-0.696896	0.151339	-0.28081	0.647076	-0.949333	0.415282	0.417857	0.801583	-1.14401	0.452571	0.700592	0.556324	-0.690402	0.116674	-0.48597	0.235476	-0.435278	0.302623
Zfp579	0.436245	0.390758	-0.433909	0.501472	-0.471041	0.493306	0.92298	0.413107	1.51886	0.211279	0.916714	0.431531	1.20075	0.233267	-0.697658	0.565745	0.716016	0.619317	-0.339676	0.52412	0.0280542	0.950606	0.72517	0.187896	0.0782832	0.95517	0.787845	0.605463	0.648897	0.599827	-1.41737	0.215293	-0.0509707	0.833906	1.49866	0.00597808	-1.35297	0.115501	-0.781171	0.344877	-0.620896	0.370515	-0.43478	0.0641064	-0.674804	0.0259543	-0.292392	0.173934
Zfp575	0.109997	0.44094	2.77556e-17	0.354156	-3.46945e-18	0.218179	0.987834	0.128855	0.811654	0.0947448	0.429649	0.24247	0	1	2.22045e-16	0.141988	2.22045e-16	0.159732	1.1088	0.126884	1.27628	0.0693379	8.88178e-16	1	0.0401477	0.983453	-0.752196	0.486645	-0.0116815	0.989913	0.13424	0.334173	1.11022e-16	0.22381	1.11022e-16	0.577855	-0.173743	0.797216	-0.270269	0.644264	-0.311619	0.557863	2.36275	6.90094e-05	2.54154	2.01455e-06	0.659245	0.248446
Zfp574	-0.913768	0.020654	-1.10044	0.132704	-0.778006	0.0233025	0.846565	0.372009	0.153839	0.864287	-1.0092	0.445352	1.31178	0.22545	1.18757	0.281037	0.25047	0.839903	0.514633	0.0829546	-0.194185	0.173788	-0.260883	0.333395	0.74276	0.0498788	0.24823	0.5879	-0.118248	0.819007	-0.223294	0.686226	-0.334674	0.564616	-0.837202	0.405992	0.53653	0.107284	0.0842411	0.722923	-0.0737564	0.93464	-0.237069	0.248152	-0.00522175	0.984652	0.111133	0.336121
Zfp572	-1.11022e-16	0.344597	2.77556e-17	0.354156	-3.46945e-18	0.218179	-2.22045e-16	0.00193084	2.22045e-16	0.262695	0	1	0	1	2.22045e-16	0.141988	2.22045e-16	0.159732	-4.44089e-16	1	0.534651	0.0694537	8.88178e-16	1	-4.44089e-16	1	4.44089e-16	0.214394	0.203423	0.410751	2.22045e-16	0.478585	1.11022e-16	0.22381	1.11022e-16	0.577855	1.11022e-16	0.00938804	0	1	0	1	0	1	8.88178e-16	1	-8.88178e-16	1
Zfp57	0.109997	0.44094	0.25746	0.438842	0.168994	0.472121	-0.205544	0.929687	-0.459196	0.867005	1.32638	0.367721	-0.861161	0.218956	-2.19928	2.8063e-06	-0.318594	0.514523	0.910671	0.0994765	1.47533	0.00124474	1.5333	0.0203797	-0.419412	0.765683	-0.261579	0.807489	0.372604	0.73165	1.25291	0.338104	-0.63702	0.501462	-0.526503	0.282456	-0.162398	0.714836	0.368706	0.531328	1.37024	0.0330612	-0.894748	0.412163	-0.111711	0.887747	0.607956	0.143044
Zfp568	0.629151	0.607998	1.06073	0.363366	1.37928	0.255167	-0.258113	0.869608	1.24757	0.369541	0.259964	0.834068	-1.32207	0.285177	-0.416947	0.71246	-0.854615	0.527639	0.0880829	0.451181	-0.794684	0.00191813	-0.154482	0.405201	-1.22242	0.0365256	-0.921501	0.123655	0.372682	0.350199	-0.171814	0.687369	0.280876	0.6623	1.50889	0.105621	-1.10809	0.092995	-1.69186	0.0963175	-0.567323	0.400708	-0.0245666	0.876231	-0.160909	0.446382	0.287793	0.284893
Zfp566	0.492158	0.705166	0.515439	0.579561	0.695666	0.494699	-0.861539	0.609639	-0.792313	0.673356	-0.916079	0.543303	-0.0273542	0.966915	-0.192536	0.710961	-0.26677	0.686181	-1.15775	0.141388	-0.0716746	0.81986	-0.47495	0.322508	-1.03982	0.468923	-0.0357595	0.975427	0.309519	0.803295	-0.0168912	0.990858	-0.0554413	0.940383	-0.0967706	0.478673	-1.23409	0.297041	-0.977096	0.437141	-1.43894	0.17725	-0.202931	0.829089	-0.235385	0.413873	-0.0883381	0.758502
Zfp563	-0.824196	0.485006	-1.04918	0.253779	-0.626696	0.272826	0.60905	0.0601199	2.25318	0.00557955	0.227241	0.36004	-0.00929535	0.98328	0.064236	0.887705	0.137038	0.820987	-0.902759	0.18271	0.204732	0.666955	0.22279	0.693117	-0.752187	0.587693	0.351392	0.803295	-0.106039	0.93651	-0.870786	0.686192	-0.237828	0.871569	-0.388509	0.729056	-1.86496	0.0544346	-1.38505	0.208201	-0.944622	0.296338	0.103256	0.808311	0.900026	0.0484762	-0.30015	0.158384
Zfp560	0.405355	0.632843	0.658291	0.420757	0.543131	0.112896	-0.522162	0.365527	0.299787	0.537656	-0.150425	0.882445	-0.245036	0.66669	0.977307	0.0471735	-0.221772	0.585201	-0.828213	0.0146507	0.27632	0.115275	0.406046	0.0216846	-1.11727	0.0261509	0.400638	0.137877	0.185616	0.574861	-0.471662	0.58035	0.711403	0.400663	0.264212	0.789471	-0.420578	0.549283	0.608688	0.146581	-0.0400791	0.929563	-0.282672	0.508039	0.475636	0.0210245	0.221333	0.585854
Zfp558	-1.11022e-16	0.344597	0.25746	0.438842	-3.46945e-18	0.218179	0.135558	0.334087	0.275827	0.236734	0.227241	0.36004	0	1	2.22045e-16	0.141988	2.22045e-16	0.159732	0.264931	0.823939	0.952203	0.445901	-0.372322	0.708939	0.99585	0.00174124	0.569784	0.0452022	-4.44089e-16	0.175102	2.22045e-16	0.478585	1.11022e-16	0.22381	0.836828	0.336759	1.11022e-16	0.00938804	0	1	0	1	0.739089	0.260747	1.86183	0.0108374	0.958051	0.246004
Zfp553	0.518478	0.433637	0.144436	0.803637	0.131669	0.855265	-0.318599	0.599986	0.0883853	0.865945	-1.39309	0.0692708	1.62911	0.127533	1.15147	0.139233	2.147	0.0171699	0.170947	0.589406	0.487998	0.143318	-0.47913	0.203988	0.312922	0.747957	0.513376	0.475959	0.217677	0.804385	-0.692329	0.0878627	-0.247568	0.291224	-0.506114	0.733619	-0.0836407	0.867341	0.321189	0.419163	-0.607322	0.290225	0.419368	0.511048	1.07957	0.0903858	0.517633	0.237968
Zfp551	-0.189481	0.807557	1.01983	0.273314	-0.237092	0.696131	0.313693	0.203038	2.22045e-16	0.262695	0	1	0.202409	0.497698	2.22045e-16	0.141988	2.22045e-16	0.159732	-0.462002	0.727505	-0.381749	0.802551	-0.596547	0.640061	1.15134	0.000588628	0.223582	0.372764	0.701404	0.221071	0.13424	0.334173	0.482018	0.279769	1.11022e-16	0.577855	0.253946	0.381805	0.664643	0.338492	0	1	-1.24625	0.126668	0.033005	0.942971	-0.572248	0.402559
Zfp541	-1.11022e-16	0.344597	2.77556e-17	0.354156	-3.46945e-18	0.218179	-2.22045e-16	0.00193084	2.22045e-16	0.262695	0	1	0	1	2.22045e-16	0.141988	2.22045e-16	0.159732	-0.14803	0.880327	1.48307	0.3362	0.50533	0.610047	-0.734784	0.644217	0.859386	0.465187	0.194617	0.86953	0.748444	0.0683498	0.458803	0.295682	1.11022e-16	0.577855	0.0357559	0.513918	0	1	0	1	0	1	0.66428	0.234827	0.62433	0.119871
Zfp54	-1.44826	0.21398	-0.474153	0.699035	-0.680184	0.586542	1.33491	0.41155	1.11739	0.560738	0.0524432	0.959327	0.393933	0.461273	0.413252	0.476449	1.83634	0.000941093	0.373709	0.450753	0.10877	0.825501	-0.662527	0.361322	0.859843	0.557143	1.48233	0.161568	0.248111	0.839405	0.243908	0.886091	0.354631	0.716708	0.680318	0.462747	2.08651	0.0994782	1.71331	0.10976	1.4129	0.109655	0.206434	0.690087	0.632748	0.0977648	-0.774439	0.0431673
Zfp536	-1.11022e-16	0.344597	2.77556e-17	0.354156	-3.46945e-18	0.218179	0.418132	0.077854	0.387281	0.248723	0	1	0.449459	0.377699	0.259837	0.433734	2.22045e-16	0.159732	0.368302	0.703081	0.576701	0.662102	-0.578045	0.337743	0.665151	0.048602	0.711498	0.256564	-4.44089e-16	0.175102	0.37632	0.188532	0.482018	0.279769	1.11022e-16	0.577855	1.11022e-16	0.00938804	0	1	0	1	0.703353	0.463219	-0.278735	0.873454	0.104089	0.893553
Zfp534	-1.11022e-16	0.344597	2.77556e-17	0.354156	-3.46945e-18	0.218179	-2.22045e-16	0.00193084	2.22045e-16	0.262695	0	1	0	1	2.22045e-16	0.141988	2.22045e-16	0.159732	-0.670778	0.377798	-1.77624	0.00106227	-1.67144	4.5839e-07	-4.44089e-16	1	4.44089e-16	0.214394	-4.44089e-16	0.175102	2.22045e-16	0.478585	1.11022e-16	0.22381	1.11022e-16	0.577855	1.11022e-16	0.00938804	0	1	0	1	0	1	8.88178e-16	1	0.300287	0.381455
Zfp532	-0.269729	0.831191	-0.927049	0.376137	-0.129728	0.892443	-2.01179	0.0816506	-0.783906	0.200908	0.262906	0.737683	0.202409	0.497698	1.24577	0.125459	1.60505	0.0833841	-0.907005	0.0258727	0.136546	0.648465	0.507801	0.134438	-0.433286	0.326084	-1.04513	0.276307	0.364621	0.545879	-1.29005	0.232364	-0.333513	0.458122	-0.489092	0.58578	-2.59589	0.0664951	-1.19631	0.327231	-0.407958	0.678852	-1.13233	0.179519	-0.186007	0.697759	0.309291	0.356327
Zfp53	0.207216	0.580467	-0.554669	0.251192	-0.803218	0.163708	1.38383	0.033901	0.389299	0.694555	0.424379	0.454343	1.16738	0.0449922	1.03664	0.023416	-1.01367	0.396014	1.22905	0.00474033	0.41119	0.116153	-0.151388	0.573386	1.58117	0.000105366	0.583277	0.10677	0.533973	0.0833639	1.0876	0.0983044	0.166581	0.794613	-1.74444	0.152667	0.00406577	0.989995	0.157605	0.445464	-0.152801	0.485333	-0.452472	0.137142	-0.386554	0.134312	-0.265181	0.21643
Zfp526	-1.29361	0.222131	-1.27322	0.159777	-0.0388868	0.973736	0.313693	0.203038	1.41956	0.000313558	0.227241	0.36004	-0.171873	0.728968	-0.364181	0.340716	0.094011	0.890359	-0.115186	0.859558	0.673917	0.113041	0.424559	0.329602	2.13532	0.00944439	1.34686	0.119579	1.17682	0.0613263	1.27825	0.073724	1.11022e-16	0.22381	1.11022e-16	0.577855	-0.26766	0.908157	0.131322	0.930667	-0.857308	0.509352	-0.0295817	0.984484	1.44118	0.23706	0.461698	0.748549
Zfp524	-0.820155	0.17555	0.807918	0.0295748	-0.678562	0.367064	0.448849	0.506149	1.16195	0.130809	0.134282	0.874295	0.168638	0.862618	0.624267	0.534978	0.155061	0.89312	-0.636549	0.0471183	-0.146766	0.388528	-0.602447	0.0246623	-0.193605	0.559509	0.966742	0.00236581	-0.563175	0.27716	2.23848	0.116513	2.42918	0.0699396	-0.619797	0.727977	0.0203178	0.950058	1.00157	0.057882	-0.827417	0.0191012	0.676	0.135755	1.52957	0.00934951	-0.063332	0.872183
Zfp523	-0.684263	0.624592	0.325117	0.720034	-1.43509	0.241423	0.839707	0.0971274	0.123413	0.840681	-0.051731	0.921396	-0.798362	0.0848254	-0.80822	0.0534272	-0.940837	0.16088	-0.372247	0.0246957	-0.578822	0.00802811	-0.0982634	0.33148	0.596058	0.363526	-1.17524	0.300299	-0.308217	0.56309	1.68714	0.0148181	0.405952	0.473381	-0.604502	0.607507	0.00426166	0.991307	0.332927	0.376991	0.223034	0.602763	0.0448504	0.759673	-0.277029	0.254695	-0.260861	0.173977
Zfp521	-0.430777	0.625484	-0.281807	0.674027	0.64293	0.499014	-0.383287	0.780829	-0.347196	0.837851	0.000510308	0.999523	-0.211705	0.501776	-0.192425	0.521015	0.0708361	0.904051	0.629486	0.346117	0.285925	0.673942	0.553373	0.408356	1.19373	0.46566	0.632191	0.636161	0.916198	0.468445	-2.5042	0.0383011	-0.304975	0.70062	0.158782	0.846544	1.33271	0.067191	0.138244	0.501522	0	1	0.63775	0.572876	1.50412	0.277839	0.345902	0.764375
Zfp520-ps	-1.11022e-16	0.344597	2.77556e-17	0.354156	-3.46945e-18	0.218179	-2.22045e-16	0.00193084	2.22045e-16	0.262695	0	1	0	1	2.22045e-16	0.141988	2.22045e-16	0.159732	-4.44089e-16	1	0	1	8.88178e-16	1	-4.44089e-16	1	4.44089e-16	0.214394	-4.44089e-16	0.175102	2.22045e-16	0.478585	1.11022e-16	0.22381	1.11022e-16	0.577855	1.11022e-16	0.00938804	0	1	0	1	-0.745936	0.275925	-0.908454	0.549504	-0.790434	0.28127
Zfp52	0.515567	0.0992269	-0.339498	0.248002	-0.103167	0.705613	2.18699	0.00335331	1.38339	0.0594142	0.456085	0.662706	3.49938	0.0104417	2.52297	0.0463186	1.81558	0.122206	0.295686	0.0957135	-0.745567	0.00717909	-0.285902	0.0934597	0.462811	0.0217317	-0.236509	0.188179	-0.170359	0.590333	4.93789	0.00385132	3.28292	0.0256867	0.896804	0.515286	0.925381	0.00696652	-0.446895	0.282357	0.229312	0.301243	1.08319	0.00397114	0.75453	0.00549705	0.266624	0.299475
Zfp518b	-0.483954	0.757194	-0.51668	0.69992	0.099734	0.944764	-0.345251	0.741863	0.701309	0.451695	0.0408976	0.968045	0.780408	0.302646	-0.364181	0.340716	0.519849	0.523816	-0.921376	0.180477	0.64914	1.85179e-05	-0.334989	0.581445	-1.44625	0.00033009	-0.457082	0.261855	-0.663839	0.0545803	-1.67724	0.117383	-0.79357	0.504547	0.129512	0.91398	-0.523206	0.610027	-0.332599	0.704497	0.628265	0.523928	-0.759458	0.464679	1.766	0.0142875	1.04064	0.108027
Zfp518a	-0.503121	0.268902	-0.24459	0.556752	-0.190957	0.627083	-1.03252	0.0197523	-0.917243	0.0407197	-0.297943	0.486973	-0.64715	0.13151	-0.252925	0.672711	-0.429178	0.345245	-0.571558	0.012235	-0.180439	0.260912	-0.489769	0.0361455	-0.968678	0.023897	-0.34305	0.218797	-0.36315	0.27099	0.0612654	0.85083	0.0533472	0.126173	-0.386176	0.159555	0.336707	0.445393	0.885437	0.0607558	0.877058	0.204026	-0.884168	0.00184788	-0.549928	0.0182235	-0.198162	0.146146
Zfp516	1.17269	0.21538	-0.540233	0.236043	-0.16727	0.761614	0.0796379	0.584514	-0.274442	0.317228	-0.0221702	0.883997	0.0735436	0.856379	-1.30847	0.120103	-1.2354	0.0769275	2.76351	0.00045834	1.5264	0.000242162	0.313708	0.0236212	0.935531	0.00143723	-0.247273	0.0329575	0.14809	0.261178	0.421334	0.429177	-0.483092	0.396717	-0.422819	0.630909	3.34414	2.81204e-06	1.10215	0.0499346	0.90862	0.0764212	1.41707	0.064715	-0.152235	0.791499	0.145569	0.826608
Zfp513	0.801694	0.0548741	-0.775157	0.241342	0.113174	0.787373	2.31186	0.000519702	0.797895	0.0248593	0.403307	0.45686	0.745858	0.0981719	-0.334198	0.129846	-0.337263	0.521126	0.47958	0.00192959	-0.603287	0.00101685	-0.353332	0.0191314	0.876311	0.00135391	-0.168786	0.364599	0.0612074	0.811387	0.781833	0.101049	-0.164925	0.735115	-0.284194	0.695241	0.123749	0.811977	-0.425208	0.485887	-0.991342	0.181372	0.59179	0.0836012	-0.152269	0.569848	-0.436749	0.302056
Zfp512b	-1.22257	0.0544249	-1.54002	0.0146944	-1.02652	0.122253	-0.444321	0.550453	0.559634	0.227735	0.877612	0.10226	-0.476236	0.589573	-0.546767	0.487091	-0.853254	0.25911	-2.21323	0.00252783	-1.12969	0.00426292	-0.0824574	0.68462	-0.464561	0.585392	0.36253	0.61146	0.281724	0.67037	-0.19732	0.73313	0.358684	0.435651	-1.44976	0.245347	-1.82451	0.165017	-0.544652	0.243664	-0.177214	0.658789	-0.121648	0.614386	-0.549793	0.0710052	0.346441	0.0445569
Zfp512	-0.863407	0.093806	-0.415851	0.353309	-0.564393	0.264915	-1.21352	0.0451613	-0.634261	0.141695	-0.876379	0.0454274	-0.802119	0.0889699	-1.00253	0.276398	-0.680458	0.385647	-0.11094	0.664141	-0.117968	0.552501	0.143621	0.509425	-0.730379	0.0422484	-0.218175	0.403256	-0.365784	0.364233	0.367967	0.361703	-0.1727	0.697404	0.374031	0.569567	-0.874122	0.0568321	-0.265454	0.417882	-0.526861	0.163515	-0.670806	0.101845	-0.310472	0.0207312	0.0908172	0.4843
Zfp511	0.384816	0.324991	0.606738	0.121293	-0.104531	0.789745	0.24067	0.562334	0.352942	0.365059	-0.0645183	0.911878	0.611826	0.104341	0.933131	0.0516188	0.173215	0.6764	0.462233	0.0505408	0.465824	0.0199017	0.182783	0.269405	-0.138596	0.572841	-0.168594	0.451219	-0.210722	0.463446	-0.0973959	0.702934	0.572054	0.12407	-0.718301	0.328677	0.218554	0.529023	0.268515	0.475215	0.222167	0.153837	0.0537265	0.750643	0.851824	0.00325962	0.149	0.495597
Zfp51	1.72381	0.150409	0.6588	0.39348	1.18403	0.117878	0.989388	0.287175	0.173756	0.657764	-1.24963	0.0638915	-0.0692373	0.864179	0.665727	0.133677	-0.0411471	0.947498	1.40052	0.000345405	0.256759	0.15082	0.39238	0.0528841	1.27967	0.0211063	0.406563	0.428248	0.297916	0.508022	2.14272	0.0228369	1.25202	0.107459	-0.413079	0.782958	1.19114	0.0443075	0.893846	0.252594	0.761289	0.100164	0.433206	0.186524	0.24049	0.0511813	0.090741	0.666708
Zfp507	-0.588565	0.0899317	-0.629313	0.214338	-0.827072	0.0232807	0.0284302	0.97787	-0.346238	0.788652	0.1718	0.883424	0.611017	0.335435	0.498067	0.551003	-0.219776	0.717233	1.18049	0.00251557	0.997222	0.0476864	0.491855	0.198463	1.59152	0.208707	1.61987	0.229161	1.70354	0.120968	2.648	0.0529612	1.53651	0.190618	0.81061	0.54597	-0.144839	0.448571	-0.218	0.61429	-1.23194	0.068688	-0.818637	0.0245321	-0.766216	0.0105249	-0.230761	0.177193
Zfp503	0.171101	0.644228	-0.523712	0.580035	1.30592	0.0424061	-0.342467	0.697433	-0.203049	0.816515	1.32218	0.17263	-1.7742	0.0563784	0.0473485	0.877889	0.955337	0.240229	-0.390391	0.00772323	-0.939085	0.00219609	0.119641	0.581507	0.526152	0.204079	-0.476789	0.339747	0.971127	0.00967437	-1.247	0.0283573	-0.993395	0.088795	0.501703	0.29152	-0.384906	0.507785	-0.603623	0.460676	0.98058	0.0809521	-1.12247	0.0646214	-0.255481	0.524635	0.294044	0.229708
Zfp493	-1.11022e-16	0.344597	1.54754	0.0804271	0.168994	0.472121	0.456826	0.0591337	0.718404	0.0663007	0	1	-0.00929535	0.98328	-0.192425	0.521015	-0.271078	0.489021	-1.24959	0.116053	-1.02114	0.177485	-2.44368	0.0493728	1.18382	0.0147468	0.633648	0.292009	0.225135	0.380946	-0.582636	0.646127	-0.953247	0.269105	-0.522629	0.283558	1.11022e-16	0.00938804	0.138244	0.501522	0.256104	0.412758	-0.714392	0.524083	0.890539	0.583443	-0.72673	0.53337
Zfp488	-1.11022e-16	0.344597	2.77556e-17	0.354156	-3.46945e-18	0.218179	-2.22045e-16	0.00193084	2.22045e-16	0.262695	0	1	0	1	2.22045e-16	0.141988	2.22045e-16	0.159732	-4.44089e-16	1	0	1	8.88178e-16	1	-4.44089e-16	1	4.44089e-16	0.214394	-4.44089e-16	0.175102	2.22045e-16	0.478585	1.11022e-16	0.22381	1.11022e-16	0.577855	0.158552	0.3549	0	1	0	1	0	1	8.88178e-16	1	-8.88178e-16	1
Zfp474	0.850958	0.174824	2.77556e-17	0.354156	-3.46945e-18	0.218179	-2.22045e-16	0.00193084	0.275827	0.236734	0	1	0	1	2.22045e-16	0.141988	2.22045e-16	0.159732	0.65902	0.47789	-0.374504	0.727938	0.266801	0.764584	-0.215221	0.916702	-0.417117	0.713261	0.582473	0.551214	0.409402	0.0819047	0.627228	0.2893	1.11022e-16	0.577855	1.11022e-16	0.00938804	0.138244	0.501522	0	1	-0.552872	0.331662	-0.550432	0.69868	-0.30017	0.66692
Zfp473	-0.160751	0.923759	-1.35951	0.139291	-1.46562	0.129316	1.11514	0.103394	0.977495	0.0962331	1.39288	0.0469468	-0.374283	0.336311	-0.364181	0.340716	-0.134848	0.834764	1.14911	0.280825	1.63656	0.139283	0.0431604	0.967935	0.387326	0.230527	0.502105	0.0775489	0.203423	0.410751	1.00482	0.106395	1.11022e-16	0.22381	1.11022e-16	0.577855	0.935091	0.452409	0.440531	0.653099	-0.132598	0.860539	-2.03887	0.0706646	0.560788	0.310043	-2.03709	0.0123587
Zfp472	0.575339	0.0227108	0.448833	0.00135474	0.422389	0.314958	2.11099	0.126297	1.70191	0.229652	0.520082	0.669296	1.00983	0.32631	1.43197	0.145166	0.914982	0.483608	0.0285209	0.900145	-0.23036	0.0225404	-0.456124	0.0620541	0.864264	0.135345	0.644272	0.114402	0.491406	0.536482	-0.0887034	0.795571	0.326737	0.618991	-0.693095	0.472424	0.37834	0.460731	0.309852	0.417931	0.0372608	0.919423	0.462916	0.167958	0.599192	0.046613	0.339309	0.161146
Zfp469	-1.11022e-16	0.344597	2.77556e-17	0.354156	-3.46945e-18	0.218179	1.07701	0.0344373	0.387281	0.248723	0	1	0	1	2.22045e-16	0.141988	2.22045e-16	0.159732	2.71675	0.0259571	2.90586	0.0446616	-0.0489163	0.957335	0.665151	0.048602	0.513074	0.0716853	0.535597	0.350777	0.243614	0.276432	1.11022e-16	0.22381	1.11022e-16	0.577855	1.44671	0.0111217	0	1	0	1	0.550384	0.315331	0.921592	0.000396259	0.309343	0.372419
Zfp467	-1.48193	0.0198883	-0.165102	0.73476	-0.148498	0.844057	0.0175176	0.938809	-0.541208	0.186718	-0.423801	0.344163	0.148345	0.787518	0.754405	0.511917	-0.906622	0.41358	2.621	0.00172362	1.64905	0.00194224	0.504826	0.234576	-0.194869	0.498323	0.752009	0.00913579	0.078218	0.804181	1.69073	0.0555559	1.37594	0.0131125	0.677544	0.244637	-0.614751	0.646313	0.294367	0.806715	-0.563854	0.646786	-0.0628265	0.890384	-0.423342	0.203691	-0.227889	0.557335
Zfp462	0.850958	0.174824	0.484284	0.36606	0.168994	0.472121	0.135558	0.334087	0.722804	0.0643765	0.227241	0.36004	-0.431145	0.724942	-1.48151	0.177833	0.330088	0.619639	-1.01297	0.14512	-1.2701	0.107416	0.80924	0.156626	0.213548	0.908242	0.176387	0.894422	1.55541	0.176331	0.806405	0.581806	-0.108422	0.922982	0.176053	0.888852	0.735927	0.0568699	0.138244	0.501522	1.45493	0.0645286	-1.99194	0.0195607	-0.978463	0.371419	-0.890114	0.394627
Zfp46	0.173581	0.753404	-0.744856	0.304333	-0.00707024	0.996251	0.246601	0.649505	0.26245	0.697635	0.33415	0.587311	0.664486	0.470566	1.24322	0.263821	2.50735	0.0264333	-0.406663	0.0372859	-0.469263	0.0229626	-0.0319107	0.836432	-0.139017	0.63068	0.332636	0.434652	0.614468	0.119578	-1.15405	0.0500291	-0.56002	0.455413	1.11909	0.0670384	-0.116228	0.845489	-0.585699	0.3201	0.390211	0.402479	0.0717139	0.854788	0.203407	0.445619	0.542315	0.153226
Zfp459	0.509004	0.334719	0.484284	0.36606	1.28616	0.0810271	0.17986	0.935508	-0.0769222	0.976714	-1.05955	0.380943	-0.374283	0.336311	0.510582	0.527361	-0.476762	0.323068	1.00372	0.147177	0.98971	0.165026	0.0826209	0.913133	2.2008	0.00241271	0.308111	0.233541	0.225135	0.380946	1.06675	0.000707568	0.482018	0.279769	0.971722	0.306043	-0.168745	0.918049	-0.392269	0.668411	-0.402137	0.554548	-0.0201982	0.969026	1.72086	0.0492777	0.243557	0.602803
Zfp458	0.481901	0.694475	-0.435517	0.55407	-0.841642	0.262959	0.924673	0.579194	0.259745	0.906976	0.142177	0.896375	-0.211705	0.501776	0.224822	0.739226	0.633657	0.337341	0.488262	0.571146	0.781206	0.363309	0.20911	0.816283	0.289219	0.528578	0.712543	0.141101	0.453248	0.0945213	0.658999	0.66252	1.20056	0.24451	0.314199	0.779418	0.899153	0.273469	0.637065	0.273182	0.60504	0.258829	-1.42316	0.16107	0.392247	0.273111	-1.28545	0.0255904
Zfp457	-1.11022e-16	0.344597	0.25746	0.438842	-3.46945e-18	0.218179	-2.22045e-16	0.00193084	2.22045e-16	0.262695	0	1	0	1	2.22045e-16	0.141988	0.521584	0.387682	-0.27177	0.739905	1.09156	0.371972	-0.430374	0.520864	0.493705	0.227642	0.308111	0.233541	-4.44089e-16	0.175102	0.13424	0.334173	1.11022e-16	0.22381	1.11022e-16	0.577855	0.589037	0.125815	0	1	0	1	-0.478442	0.567445	0.728039	0.66666	0.156937	0.875063
Zfp456	0.915879	0.493807	1.43492	0.200608	-0.530645	0.682231	2.96102	0.0226347	1.56177	0.211713	-0.840874	0.480377	0.146713	0.897213	1.22173	0.223533	-0.110106	0.903684	1.87436	2.70799e-05	0.148033	0.456536	-0.807581	0.0255868	3.50032	0.0121352	1.8866	0.0959907	-0.067114	0.94641	1.82562	0.0755263	1.07129	0.28315	-1.2039	0.0608965	2.91984	0.0282269	2.27862	0.0588682	0.687354	0.520113	0.772521	0.0837598	0.950026	0.0573548	-0.104076	0.739023
Zfp455	1.81491	0.0703965	1.76897	0.0305388	0.204528	0.778701	1.18204	0.433794	1.51902	0.327272	0.0530995	0.961724	0.337714	0.605494	-0.10752	0.832255	0.500465	0.604843	0.667082	0.185778	0.317396	0.578578	-0.636453	0.203621	-0.517533	0.404092	0.777251	0.293129	-1.66449	0.0936495	1.14114	0.333547	0.676016	0.558244	-0.282236	0.331173	1.44294	0.200479	0.934861	0.353447	0.949752	0.243287	0.0496591	0.937565	0.268937	0.609169	-0.256069	0.774078
Zfp454	-1.11022e-16	0.344597	2.77556e-17	0.354156	-3.46945e-18	0.218179	-2.22045e-16	0.00193084	0.26356	0.250328	0	1	0	1	2.22045e-16	0.141988	2.22045e-16	0.159732	0.733278	0.0883086	0.958	0.137902	2.20316	0.000679785	-4.44089e-16	1	4.44089e-16	0.214394	0.203423	0.410751	2.22045e-16	0.478585	1.11022e-16	0.22381	1.11022e-16	0.577855	1.11022e-16	0.00938804	0	1	0	1	0	1	0.386477	0.245792	0.309343	0.372419
Zfp451	-0.129733	0.42979	-0.528919	0.0624177	-0.216721	0.366834	0.356191	0.279956	-0.142124	0.589137	-0.0296161	0.94382	-1.08208	0.163759	-0.0306699	0.915638	-0.429436	0.251027	-0.351966	0.0273487	-0.742795	0.000380464	-0.103252	0.422213	-0.0800518	0.611282	-0.556293	0.0909312	0.0459676	0.806888	0.499074	0.267309	0.382299	0.428735	-0.68428	0.602805	0.393288	0.0554979	0.395124	0.427985	0.384637	0.28007	-0.318656	0.13632	-0.71655	0.00182044	-0.34145	0.155552
Zfp449	-0.815018	0.349262	-0.692977	0.295092	-0.841642	0.262959	0.53229	0.0530802	1.49934	0.0121582	1.72812	0.00251367	0.202409	0.497698	2.22045e-16	0.141988	0.570773	0.250972	-3.40879	0.0083804	-0.952419	0.018361	-0.473079	0.278332	0.607416	0.051262	0.771504	0.262644	1.11359	0.00786923	-0.844599	0.642196	0.810158	0.499788	-0.344898	0.458848	0.0357559	0.513918	0.664643	0.338492	0.819818	0.255475	-2.3528	0.051497	-0.774781	0.0255217	-0.757693	0.250547
Zfp446	-0.903111	0.0715911	-2.33588	0.0193274	-0.581241	0.172096	2.01349	0.146178	1.27251	0.413409	0.84851	0.409279	0.204063	0.856091	0.337015	0.784716	-0.410545	0.680574	0.343254	0.44637	0.0871301	0.794262	-0.337353	0.404578	-0.765752	0.614528	-1.05081	0.491315	-0.433214	0.763342	1.4259	0.204711	0.981233	0.354361	0.144143	0.798299	2.11149	0.0050267	1.32734	0.0747705	1.64779	0.00181444	-0.420497	0.523581	-0.256538	0.172896	-0.422534	0.296646
Zfp445	0.12362	0.645644	0.422786	0.199986	0.197732	0.649705	-0.337866	0.473803	-0.368529	0.367523	-0.371549	0.49042	0.117444	0.805568	-0.533182	0.414397	0.272054	0.578281	-0.730362	0.00206113	-0.48068	0.0177913	-0.156423	0.180735	-1.41679	0.000437318	-0.506013	0.0481506	-0.262637	0.00198525	-0.704764	0.0593709	-0.516525	0.0601402	-0.0523628	0.870314	-0.685329	0.120693	-0.278615	0.413235	-0.111074	0.827267	-0.848313	0.0204409	-0.74655	0.0135671	-0.407208	0.207013
Zfp444	-0.463407	0.364931	0.185172	0.657743	-0.686938	0.179704	0.729854	0.301214	0.901494	0.19431	0.751446	0.247292	0.319114	0.379281	0.668436	0.32325	-0.399558	0.644851	0.101299	0.649534	-0.147458	0.338637	-0.44991	0.0369605	0.252541	0.569997	0.393426	0.393072	-0.782085	0.337693	0.557856	0.404076	0.886651	0.240075	-0.171635	0.880018	0.183928	0.862898	0.708149	0.565949	0.471696	0.678921	0.324491	0.105752	0.865633	0.00662274	0.203434	0.328052
Zfp442	-1.29734	0.114955	-1.0596	0.0923552	-1.25091	0.0786002	0.8901	0.0824435	2.22045e-16	0.262695	0.47601	0.105193	-0.948279	0.190659	0.509435	0.644805	0.161435	0.883548	-3.25415	0.00186495	0.00597485	0.988254	-0.313182	0.649392	0.194907	0.934017	1.30293	0.38214	0.272839	0.825428	0.634342	0.705582	-0.0872062	0.924286	-0.156509	0.550402	1.40122	0.150207	1.19666	0.206283	0.293796	0.627777	-0.670359	0.632335	0.541957	0.699897	0.0981651	0.936396
Zfp438	0.702889	0.554199	1.90129	0.0197671	1.88421	0.135681	0.386087	0.769631	0.229137	0.882337	-0.780907	0.580287	-0.852983	0.403284	-0.834993	0.465702	-0.803897	0.488959	-0.760652	0.117096	-0.160585	0.643707	-0.596007	0.162657	0.0181055	0.982163	-0.200183	0.757792	-0.469393	0.454297	1.2023	0.395205	0.468917	0.714879	1.32908	0.297362	1.82622	0.0437045	0.0124429	0.968956	1.65175	0.0204626	-0.900885	0.0430232	-0.239016	0.430274	-0.340377	0.365723
Zfp433	-0.705021	0.446614	-0.692977	0.295092	-0.017665	0.984299	0.135558	0.334087	0.26356	0.250328	0.227241	0.36004	0	1	2.22045e-16	0.141988	2.22045e-16	0.159732	0.586848	0.639973	0.527332	0.717071	0.012565	0.99086	-0.533095	0.799806	-0.752196	0.486645	-0.713086	0.328226	0.505644	0.0632344	1.11022e-16	0.22381	1.11022e-16	0.577855	0.889245	0.22431	0.758628	0.165747	0.426761	0.546119	-0.0268553	0.974332	0.52746	0.639442	-0.2007	0.870259
Zfp429	0.342833	0.424601	0.0537853	0.924024	-0.115258	0.795726	2.21421	0.0129541	0.973984	0.266889	0.0435483	0.936849	1.58009	0.237639	2.35123	0.054953	1.31397	0.200578	1.95827	6.43019e-06	0.478033	0.0112484	0.0217572	0.892068	2.76291	0.00090144	1.47641	0.125747	0.505053	0.387423	4.30032	0.00625594	2.62501	0.0291856	1.00348	0.440394	0.0193278	0.941154	-0.0299295	0.893537	-0.450504	0.0148319	0.370141	0.139531	0.41993	0.195449	-0.092039	0.519271
Zfp428	0.0199387	0.984033	0.182665	0.852731	-0.0269246	0.98006	1.33868	0.0232827	1.70752	0.011824	0.603845	0.312936	-2.0887	0.154219	-2.02308	0.155411	-1.48231	0.376646	0.243992	0.756365	1.68773	0.0201697	0.622804	0.294211	0.135803	0.958285	0.548824	0.751362	-0.362185	0.789735	-0.220453	0.867617	-0.0585657	0.95763	-0.631747	0.266071	-0.126642	0.789024	0.339953	0.430455	-0.154229	0.561581	1.22419	0.156671	1.45954	0.169583	-0.00709792	0.993336
Zfp426	-0.579695	0.432455	0.0180345	0.964393	-0.297403	0.49306	0.536797	0.309648	0.557398	0.295752	-0.272026	0.505555	-0.832197	0.490627	-0.0505412	0.907712	-0.498532	0.00165911	-0.220652	0.024877	-0.459611	0.00882987	-0.296916	0.0939105	-0.289286	0.460679	-0.0263562	0.92097	-0.535216	0.213925	-0.450142	0.401521	-0.0861091	0.792191	-0.504016	0.648058	-0.471628	0.337554	-0.503287	0.0398827	-0.132598	0.480594	-0.299149	0.40116	0.394555	0.00855775	-0.166677	0.428764
Zfp423	-1.11022e-16	0.344597	2.77556e-17	0.354156	0.879875	0.120905	-2.22045e-16	0.00193084	0.387281	0.248723	0.799362	0.236312	0	1	2.22045e-16	0.141988	2.22045e-16	0.159732	2.7416	5.02362e-05	2.03091	0.0593993	2.52813	0.00241629	-0.942185	0.476414	-1.36041	0.184896	-0.874148	0.243147	-0.0835986	0.954623	0.409611	0.604165	1.49152	0.124492	-1.69749	0.320527	-1.27889	0.328509	-0.934224	0.413824	-1.38373	0.126899	-0.578213	0.456031	-1.44387	0.198456
Zfp422-ps	-1.11022e-16	0.344597	2.77556e-17	0.354156	-3.46945e-18	0.218179	-2.22045e-16	0.00193084	2.22045e-16	0.262695	0	1	0	1	0.256661	0.437177	2.22045e-16	0.159732	-4.44089e-16	1	0	1	0.232773	0.382411	0.2612	0.234167	4.44089e-16	0.214394	-4.44089e-16	0.175102	2.22045e-16	0.478585	1.11022e-16	0.22381	1.11022e-16	0.577855	1.11022e-16	0.00938804	0	1	0	1	0	1	8.88178e-16	1	-8.88178e-16	1
Zfp422	-0.385487	0.104913	-0.0478199	0.818656	-0.484245	0.0990546	-1.13838	0.0187023	-0.415146	0.392359	-0.663253	0.130824	0.00813713	0.986495	0.752454	0.0196235	1.0846	0.0107574	-1.78389	1.46641e-05	-1.1769	0.000110112	-0.542253	0.000409879	-1.43155	0.00528306	-0.342135	0.273813	-0.312763	0.216559	-0.697618	0.26007	-0.0288525	0.97012	0.0620086	0.927388	-0.594842	0.0719291	-0.548148	0.0253977	-0.191457	0.681433	-0.131247	0.284052	-0.599478	0.00633689	-0.0322187	0.742482
Zfp420	-1.62275	0.227325	-1.02458	0.21922	-1.54438	0.245069	0.280163	0.824406	0.444396	0.769489	0.101331	0.909568	0.145218	0.894217	-0.594676	0.478872	-0.291868	0.778416	-1.29872	0.134614	-0.5174	0.179434	-0.306066	0.500272	0.21022	0.859457	0.239298	0.824828	0.260274	0.799213	-1.21425	0.0936844	-1.10684	0.0661263	0.676507	0.341948	-0.0187693	0.97895	-0.363058	0.654068	-0.161476	0.833264	-0.554712	0.189087	-0.801638	0.047734	-0.403848	0.0586529
Zfp42	-1.11022e-16	0.344597	2.77556e-17	0.354156	-3.46945e-18	0.218179	-2.22045e-16	0.00193084	2.22045e-16	0.262695	0	1	0	1	2.22045e-16	0.141988	2.22045e-16	0.159732	-4.44089e-16	1	0	1	8.88178e-16	1	-4.44089e-16	1	4.44089e-16	0.214394	-4.44089e-16	0.175102	2.22045e-16	0.478585	1.11022e-16	0.22381	1.11022e-16	0.577855	1.11022e-16	0.00938804	0	1	0	1	0	1	8.88178e-16	1	-8.88178e-16	1
Zfp419	-1.11022e-16	0.344597	2.77556e-17	0.354156	-3.46945e-18	0.218179	-2.22045e-16	0.00193084	2.22045e-16	0.262695	0	1	0	1	2.22045e-16	0.141988	2.22045e-16	0.159732	-4.44089e-16	1	0	1	8.88178e-16	1	-4.44089e-16	1	4.44089e-16	0.214394	-4.44089e-16	0.175102	2.22045e-16	0.478585	1.11022e-16	0.22381	1.11022e-16	0.577855	1.11022e-16	0.00938804	0	1	0	1	0	1	8.88178e-16	1	-8.88178e-16	1
Zfp418	-0.815018	0.349262	-0.692977	0.295092	-0.672648	0.39529	0.597527	0.247307	1.39132	0.031231	0.47601	0.105193	0	1	0.256661	0.437177	2.22045e-16	0.159732	-0.727202	0.495729	0.380096	0.565921	-1.67773	0.0646884	-0.256806	0.900521	0.438575	0.757782	-0.487951	0.529001	0.158381	0.90934	0.0755168	0.911119	-0.0778654	0.530841	0.739124	0.47789	0.258742	0.676705	0.293796	0.627777	-1.22412	0.0373433	-0.432594	0.520714	-1.38503	0.199645
Zfp414	-0.095332	0.888993	0.720007	0.447958	0.354707	0.516754	0.4718	0.297034	0.426201	0.462668	-0.434952	0.501585	0.191995	0.838811	0.103848	0.900142	1.114	0.162966	0.0678593	0.824527	0.392412	0.127769	0.0601979	0.892811	-0.214402	0.418579	0.367443	0.151884	-0.42474	0.252102	2.46112	0.119905	1.18253	0.345963	0.885436	0.442062	0.0593647	0.869233	0.460352	0.270495	0.0545632	0.73466	0.156835	0.667375	0.750139	0.0743309	-0.0194177	0.955834
Zfp410	0.225869	0.744224	0.353295	0.453329	-0.252186	0.809211	0.77188	0.194208	0.605333	0.293768	-0.140723	0.788594	0.639404	0.47628	-0.611729	0.562797	0.400462	0.698911	0.584358	0.0751457	0.275315	0.0140849	-0.0884508	0.69658	0.624629	0.0477278	0.220648	0.0549619	-0.00587832	0.976125	0.0898971	0.834984	-0.0171457	0.983111	0.334262	0.11775	0.323858	0.178964	-0.332165	0.229584	-0.561068	0.338254	0.340871	0.350202	0.330256	0.140763	0.0837217	0.698146
Zfp41	-0.683151	0.316025	0.308541	0.664098	0.144657	0.661519	-1.32068	0.511142	1.42711	0.481134	1.58243	0.219866	-1.04493	0.174635	-0.774261	0.451097	-0.774523	0.423398	-1.82808	0.0125565	0.151139	0.608867	-0.194546	0.749362	-0.467758	0.858346	1.69543	0.228123	0.539147	0.660005	-0.372524	0.854417	0.921059	0.487143	0.411275	0.716123	0.828833	0.39647	2.01748	0.0257849	0.626997	0.459571	-1.40483	0.0369517	1.20711	0.000970088	-0.858651	0.0317073
Zfp408	-0.799401	0.120019	-0.157521	0.452655	-1.47463	0.0181727	1.4624	0.078485	1.12375	7.74448e-05	0.414981	0.0874011	2.06117	0.122837	1.02662	0.298281	0.706148	0.451899	0.367205	0.00177915	-0.183231	0.381306	-0.561348	3.83045e-05	0.523376	0.0967761	0.516755	0.269218	0.22033	0.508674	0.151828	0.303823	0.579593	0.152563	-0.344822	0.814901	0.209559	0.806759	0.123972	0.903913	-0.183353	0.838921	-0.156097	0.453875	-0.124253	0.501987	-0.116144	0.459486
Zfp407	0.526213	0.348603	0.32607	0.617489	-0.812	0.3112	0.951991	0.181453	0.217896	0.654569	-0.0521396	0.925725	0.76124	0.579404	0.135136	0.920996	0.541671	0.670588	0.850365	0.0574515	0.170848	0.617232	0.327019	0.429844	0.607788	0.0559399	-0.00561951	0.976588	0.289694	0.158538	0.639769	0.0860483	-0.690012	0.120967	-0.503565	0.466695	-0.0185688	0.940674	-0.355968	0.26204	-0.210807	0.54309	0.192577	0.525118	-0.00625613	0.972338	-0.449618	0.248436
Zfp40	1.22242	0.175416	1.0282	0.256759	0.541932	0.579155	0.997548	0.428471	0.529687	0.725255	0.215266	0.842265	-0.0243197	0.980625	-0.193798	0.844924	0.298046	0.77087	-0.743722	0.105057	0.340718	0.382112	-0.0376845	0.911078	0.134789	0.924995	0.509962	0.690914	0.653936	0.563653	1.72501	0.00355751	2.18695	0.000607553	1.04431	0.152773	0.818465	0.46509	2.10312	0.0431294	2.0283	0.0482592	-0.350682	0.402836	0.335336	0.366705	0.0781189	0.846909
Zfp398	-0.388829	0.631348	0.101697	0.887909	-0.163415	0.832122	-0.837125	0.157924	-0.11978	0.802137	-0.462853	0.409988	-0.644785	0.701327	-0.592522	0.673275	0.462143	0.694748	-2.25437	0.000885203	-0.52684	0.0833901	-0.41969	0.0886613	-0.937047	0.116569	0.398108	0.396638	0.604322	0.236335	1.73768	0.185214	1.34652	0.302957	-0.980278	0.439287	-1.16963	0.0235247	-0.909292	0.0688591	-1.40356	0.0872209	-0.544329	0.0534374	-0.199988	0.28714	-0.292733	0.427107
Zfp397	-0.169692	0.751273	0.991348	0.0352221	0.35053	0.538607	0.655935	0.257907	0.530703	0.42077	-0.100516	0.895399	-0.939557	0.403338	-0.632701	0.639533	-0.324487	0.638927	-0.0634271	0.727244	-0.123347	0.279523	-0.0470784	0.724925	-0.690992	0.0516908	0.102685	0.55065	-0.749556	0.0460042	-0.33287	0.48559	0.271621	0.598015	-1.14995	0.261854	0.347401	0.118809	0.319159	0.44568	-0.632314	0.279453	-0.504415	0.0307676	-0.27088	0.0106805	0.1477	0.471077
Zfp395	-1.043	0.116102	-0.882955	0.0792152	-0.287867	0.547983	-3.51564	7.33233e-06	-0.790997	0.00895948	0.242736	0.437922	-0.462428	0.239468	-0.270892	0.513827	-0.11799	0.726177	-2.37039	0.00412123	-0.936078	0.00895074	-0.374957	0.0431092	-1.36235	0.019112	-0.590803	0.203798	-0.144422	0.747771	-1.3543	0.0100235	-0.306569	0.578225	0.559838	0.374706	-1.14069	0.0750096	-1.04438	0.0633074	0.0126375	0.963778	-1.25394	0.00588142	-1.42227	0.000726324	-0.254919	0.324246
Zfp39	0.236851	0.271999	-0.161105	0.782493	-0.783683	0.303879	2.25149	0.158187	1.81151	0.334228	-0.183307	0.857108	0.0463129	0.922296	-0.87038	0.322921	-1.51664	0.0431163	0.134683	0.693777	0.235267	0.488943	-0.660089	0.0526128	-0.0271367	0.968333	0.194072	0.656024	-0.652092	0.020962	2.19608	0.159518	2.60624	0.0314305	1.77558	0.0429755	0.0238276	0.962401	-0.46066	0.540098	-0.00369768	0.994708	-0.49246	0.214586	-0.774313	0.0629746	-0.511007	0.38462
Zfp389	-0.449342	0.508351	-0.351584	0.436014	-0.406087	0.462172	-2.22045e-16	0.00193084	2.22045e-16	0.262695	0	1	0	1	2.22045e-16	0.141988	2.22045e-16	0.159732	-0.413752	0.437435	-0.344144	0.73407	0.126347	0.86597	-4.44089e-16	1	4.44089e-16	0.214394	0.203423	0.410751	2.22045e-16	0.478585	1.11022e-16	0.22381	1.11022e-16	0.577855	1.11022e-16	0.00938804	0	1	0	1	-0.276627	0.427544	-0.40195	0.728858	-0.0342029	0.950233
Zfp386	-0.140965	0.572218	0.0102556	0.964382	-0.214075	0.353606	0.214175	0.521772	0.06165	0.804553	-0.103245	0.733422	-0.271678	0.682484	-0.4455	0.455386	-0.527149	0.455035	0.213877	0.42376	0.145988	0.528252	0.046822	0.81926	-0.506455	0.132867	0.317532	0.334851	-0.157901	0.645059	0.977016	0.0893374	1.64352	0.0349031	1.31492	0.0137954	0.0353796	0.934625	0.202755	0.644913	0.0183161	0.972774	-0.693214	0.0200891	-0.469483	0.0102648	0.021975	0.89134
Zfp385c	-1.11022e-16	0.344597	2.77556e-17	0.354156	-3.46945e-18	0.218179	0.38068	0.82347	0.548215	0.7636	-0.506221	0.555311	-1.96504	0.0108198	-1.72113	0.0447535	-2.08799	0.00661104	1.54988	0.133195	2.48509	0.0339949	2.17288	0.0307519	1.8781	0.00662078	1.75384	0.00778648	0.225135	0.380946	0.736092	0.250485	1.11022e-16	0.22381	1.11022e-16	0.577855	1.11022e-16	0.00938804	0	1	0.491871	0.272055	0	1	1.65272	0.00288602	-8.88178e-16	1
Zfp385b	0.850958	0.174824	0.25746	0.438842	-3.46945e-18	0.218179	-2.22045e-16	0.00193084	0.532016	0.0523287	0	1	0	1	2.22045e-16	0.141988	2.22045e-16	0.159732	1.86235	0.100378	0.377754	0.759172	1.67567	0.0557261	0.647227	0.0557478	0.190846	0.378506	-4.44089e-16	0.175102	0.505644	0.0632344	1.11022e-16	0.22381	1.11022e-16	0.577855	1.11022e-16	0.00938804	0	1	0	1	0.996732	0.101891	0.994093	0.00240564	1.75197	0.004108
Zfp385a	-0.061321	0.94161	0.12943	0.885055	-0.296369	0.699903	-0.484252	0.169881	-0.511812	0.0680157	-0.458433	0.002945	0.805169	0.497038	0.682616	0.522044	1.00046	0.352258	0.339172	0.15545	-0.124774	0.312937	0.0629418	0.629137	-0.816318	0.00255757	-0.444643	0.0451596	-0.363268	0.00516206	0.642178	0.00925377	0.542995	0.047718	-0.920257	0.127816	1.66871	0.0989678	0.223067	0.668175	1.25326	0.138967	0.390256	0.00415905	-0.121008	0.524448	-0.0163361	0.888139
Zfp384	-0.41533	0.139897	-0.0381517	0.850855	-0.172784	0.422579	-0.271785	0.0729211	-0.585892	0.0037561	-0.46317	0.0533004	-0.244425	0.15117	-0.100327	0.818905	-0.298986	0.259103	-0.215518	0.0294586	-0.721449	0.000368885	-0.483174	0.00552338	-0.118939	0.495044	-0.333922	0.199769	-0.337631	0.17937	-0.0715732	0.859364	-0.500608	0.296016	-0.517415	0.366905	-0.0705334	0.69428	-0.495709	0.0914328	-0.468333	0.0851878	-0.337565	0.0175117	-0.0879475	0.430521	-0.298478	0.106564
Zfp383	-0.940559	0.226402	-1.14831	0.211524	-0.398121	0.704911	1.19272	0.0216489	2.23998	0.00609971	0.240042	0.343371	0.449459	0.377699	0.741131	0.218537	0.408116	0.362282	-0.0769831	0.848646	0.57383	0.163922	0.237317	0.591016	0.0085181	0.994132	0.89544	0.340935	0.594825	0.393793	1.15849	0.360744	0.953973	0.31315	0.554591	0.573555	-1.19544	0.591368	-1.56732	0.194065	-0.472171	0.694728	-0.517573	0.463535	0.382869	0.477791	0.645644	0.332412
Zfp382	2.59734	0.0513975	1.03642	0.307182	0.553847	0.58596	2.8387	0.035482	2.16419	0.121386	0.977425	0.356699	0.449459	0.377699	1.19287	0.113899	0.341914	0.415287	1.24384	0.0104391	0.629465	0.270423	-0.131604	0.625756	3.07964	0.0662342	0.55125	0.738446	0.41268	0.74298	1.84798	0.157096	0.195028	0.861267	-1.16956	0.0828598	1.00683	0.4045	-0.573627	0.680471	0.135671	0.925677	1.76905	0.00121994	1.82004	0.0266292	0.507295	0.24215
Zfp37	0.481339	0.62846	-0.351584	0.436014	-0.237092	0.696131	0.456826	0.0591337	0.752008	0.0610786	1.52981	0.0317158	-0.211705	0.501776	-0.192425	0.521015	0.137038	0.820987	0.830373	0.456946	1.99785	0.112024	1.94658	0.0739043	1.15134	0.000588628	0.834673	1.17473e-05	2.59136	0.00203476	1.28592	0.452689	-0.0406953	0.973766	1.54615	0.219006	-0.293527	0.835026	-0.741136	0.297683	-0.267429	0.728124	1.94533	0.106559	2.47705	0.000422961	2.46406	0.00113582
Zfp36l3	-1.11022e-16	0.344597	2.77556e-17	0.354156	-3.46945e-18	0.218179	-2.22045e-16	0.00193084	2.22045e-16	0.262695	0	1	0	1	2.22045e-16	0.141988	2.22045e-16	0.159732	-0.413752	0.437435	-0.621347	0.505751	-0.435042	0.404093	-4.44089e-16	1	4.44089e-16	0.214394	-4.44089e-16	0.175102	2.22045e-16	0.478585	1.11022e-16	0.22381	1.11022e-16	0.577855	1.11022e-16	0.00938804	0	1	0	1	-0.276627	0.427544	-0.643999	0.549504	-0.343546	0.430798
Zfp36l2	-1.87297	0.0339145	-1.62044	0.0736733	-1.16009	0.0822263	-1.10688	0.0117144	-1.08919	0.0155743	-0.530049	0.0490652	-1.71629	0.0182501	-1.79705	0.0189864	-1.44245	0.0177054	-0.664983	0.0615807	-1.38368	0.00257044	-0.464915	0.0245429	-1.20794	0.0082156	-1.2006	0.0074917	-0.143956	0.513553	-1.11655	0.0202647	-0.735606	0.111552	-0.2961	0.321039	-1.30926	0.0263244	-1.62844	0.0154827	-0.799979	0.0571559	-1.0841	0.0128936	-1.40104	0.00844126	-0.779625	0.00796917
Zfp36l1-ps	-1.11022e-16	0.344597	2.77556e-17	0.354156	-3.46945e-18	0.218179	-2.22045e-16	0.00193084	2.22045e-16	0.262695	0	1	0	1	0.256661	0.437177	2.22045e-16	0.159732	-4.44089e-16	1	0	1	8.88178e-16	1	0.647227	0.0557478	4.44089e-16	0.214394	-4.44089e-16	0.175102	2.22045e-16	0.478585	1.11022e-16	0.22381	1.11022e-16	0.577855	1.11022e-16	0.00938804	0	1	0	1	0	1	0.284539	0.225048	-8.88178e-16	1
Zfp36l1	-1.137	0.000655352	-1.42089	0.000879479	-0.653025	0.0625047	-1.71792	0.000156401	-1.60584	0.000775256	-0.24268	0.0765641	-1.55929	0.000526617	-1.5496	0.00041129	-0.62789	0.0437364	-0.650595	0.0236828	-0.265916	0.19427	0.28282	0.307219	-1.37059	0.000236834	-0.640706	0.00218874	0.176144	0.356509	-1.13297	0.0232817	-0.934459	0.0430954	0.125661	0.69887	-0.648442	0.00648508	-0.391372	0.0560575	0.256104	0.346361	-0.567334	0.00160517	-1.315	9.62051e-05	-0.0323728	0.864033
Zfp369	-0.573449	0.130842	-0.396434	0.307056	-0.351062	0.271432	-2.52926	0.0202093	-0.696023	0.0817878	-0.764709	0.0835513	-0.26298	0.649314	-0.650833	0.59366	-0.025326	0.959117	-2.01991	0.000283609	-0.388403	0.0309249	-0.123434	0.521901	-0.28935	0.693492	0.513454	0.495103	0.515121	0.444461	-1.16967	0.200977	-0.261752	0.741397	0.697209	0.526787	-0.283871	0.367509	0.0779036	0.891995	0.384775	0.567325	-1.04101	0.00911961	-0.559503	0.0339863	-0.0874146	0.706612
Zfp367	-0.558759	0.286282	-0.378351	0.519451	-1.2237	0.103925	0.647361	0.217458	1.0314	0.0552113	0.599684	0.303514	-1.45698	0.28009	0.167408	0.892499	0.531333	0.635105	-0.209757	0.600642	-0.158546	0.636065	-0.592133	0.17998	0.919109	0.23767	0.113985	0.849754	0.320863	0.607189	-0.140674	0.724023	-0.615511	0.274359	-0.929182	0.385779	0.0314297	0.943943	-0.0690407	0.860624	-0.421772	0.292954	-0.296077	0.411295	0.369613	0.150629	-0.321931	0.222412
Zfp366	-1.68637	0.044219	-2.3746	0.0133336	-0.852704	0.444604	0.44373	0.208881	0.59539	0.256488	-0.629571	0.215525	-1.75118	0.1015	-0.452011	0.62955	0.0580063	0.955182	0.201854	0.660441	0.132086	0.794615	0.617548	0.0936686	0.47996	0.509173	0.11246	0.768502	1.16234	0.0152717	-1.41897	0.0558794	-0.479746	0.425047	0.289729	0.651893	-1.31827	0.394698	-0.718522	0.554819	0.0438308	0.963143	-0.0195337	0.983538	0.660389	0.40652	1.17986	0.141332
Zfp365	2.78662	0.018869	0.313092	0.711429	-0.0269126	0.972058	0.891871	0.136898	0.714461	0.078882	1.23832	0.112583	0.947746	0.154747	2.22045e-16	0.141988	2.22045e-16	0.159732	0.125545	0.824571	0.56897	0.310931	1.49748	0.0162615	0.915815	0.583344	0.448933	0.723175	0.779325	0.401833	0.894595	0.519719	0.685932	0.393138	-0.0778654	0.530841	0.502045	0.128368	1.1247	0.0515396	0.390811	0.389115	2.02936	5.66083e-05	0.554189	0.10099	-0.528262	0.10389
Zfp362	-0.254365	0.518649	0.0793508	0.816114	-0.36486	0.274447	-0.280956	0.588401	-0.0621801	0.816564	-0.201505	0.410457	-0.718186	0.273747	-0.135926	0.794199	0.166887	0.773151	-0.135052	0.634154	-0.473963	0.018274	0.0163489	0.904424	-0.560703	0.155667	0.0667388	0.75425	0.00185689	0.996004	-1.81768	0.0314263	-0.199393	0.49614	-0.511858	0.369416	-0.818031	0.190187	-0.0984871	0.842763	0.0414711	0.932255	-0.792006	0.0108312	-0.399685	0.00911055	-0.302351	0.165479
Zfp36	0.548086	0.07718	-0.294642	0.310521	0.205472	0.438186	-0.381804	0.0817644	-0.556409	0.0112159	-0.377646	0.0732535	0.524629	0.213048	-0.363496	0.416161	0.236744	0.392607	0.675054	0.0136851	-0.266639	0.129779	-0.162161	0.21869	0.447029	0.0470122	0.142598	0.360392	-0.159952	0.387037	-0.214704	0.128712	-0.728141	0.00675974	-0.32999	0.0763249	0.905849	0.0186381	-0.312616	0.293042	0.244434	0.264328	1.06896	0.00107462	-0.916062	0.00300853	0.342519	0.0330974
Zfp358	0.6967	0.51596	1.47745	0.168784	0.742763	0.4797	1.01858	0.473337	1.08642	0.370138	1.28042	0.278585	0.304486	0.767247	1.20951	0.117875	-0.715058	0.538705	-0.621354	0.0356456	-0.651868	0.0186869	-0.441348	0.013681	2.42256	0.00700186	2.31753	0.0531192	2.02241	0.0286445	-0.753425	0.339604	-0.326262	0.63098	-0.474351	0.648885	2.99984	0.0250116	1.85454	0.153559	1.41418	0.238177	-0.125116	0.726399	-0.235453	0.410002	-0.569741	0.167682
Zfp354c	-0.47837	0.737848	0.166423	0.873545	0.0790546	0.936869	-1.68064	0.467709	-0.726466	0.813395	-0.693663	0.658116	-0.586903	0.398308	1.11833	0.309463	-0.286126	0.757072	-1.38417	0.075384	-0.125441	0.776636	0.644985	0.323257	-0.582863	0.742188	-0.418975	0.747779	1.02423	0.391123	-2.69072	0.296064	-1.26557	0.507319	-1.49222	0.155423	0.158552	0.3549	1.05494	0.0893548	1.70186	0.00089218	-1.11964	0.074868	-1.09492	0.0332772	0.216616	0.630082
Zfp354b	-1.11022e-16	0.344597	2.77556e-17	0.354156	-3.46945e-18	0.218179	-2.22045e-16	0.00193084	2.22045e-16	0.262695	0	1	0	1	2.22045e-16	0.141988	2.22045e-16	0.159732	-2.23987	0.00413636	-2.222	0.021792	-0.96261	0.297145	-4.44089e-16	1	4.44089e-16	0.214394	0.203423	0.410751	2.22045e-16	0.478585	1.11022e-16	0.22381	1.11022e-16	0.577855	1.11022e-16	0.00938804	0	1	0.504073	0.263949	-0.276627	0.427544	-0.12168	0.919271	1.18346	0.234794
Zfp354a	0.850958	0.174824	2.77556e-17	0.354156	-3.46945e-18	0.218179	-2.22045e-16	0.00193084	2.22045e-16	0.262695	0.652257	0.0667672	0.232951	0.851857	-1.18751	0.146794	-1.11644	0.190301	-3.21667	0.00964113	-1.61968	0.00504477	-1.70747	0.0082176	-0.891958	0.745162	-1.07859	0.457203	0.0813062	0.948313	-0.012932	0.992427	0.968212	0.319021	0.893856	0.355143	-0.953673	0.393364	-0.741136	0.297683	-0.658241	0.256269	-1.24486	0.0888627	-0.933768	0.293738	-0.25628	0.52244
Zfp353-ps	-1.11022e-16	0.344597	2.77556e-17	0.354156	-3.46945e-18	0.218179	-2.22045e-16	0.00193084	2.22045e-16	0.262695	0	1	0	1	2.22045e-16	0.141988	2.22045e-16	0.159732	-4.44089e-16	1	0	1	8.88178e-16	1	-4.44089e-16	1	4.44089e-16	0.214394	-4.44089e-16	0.175102	2.22045e-16	0.478585	1.11022e-16	0.22381	1.11022e-16	0.577855	1.11022e-16	0.00938804	0	1	0	1	0	1	8.88178e-16	1	-8.88178e-16	1
Zfp352	-1.11022e-16	0.344597	2.77556e-17	0.354156	-3.46945e-18	0.218179	-2.22045e-16	0.00193084	2.22045e-16	0.262695	0	1	0	1	2.22045e-16	0.141988	2.22045e-16	0.159732	0.232236	0.369422	0	1	8.88178e-16	1	-4.44089e-16	1	4.44089e-16	0.214394	-4.44089e-16	0.175102	2.22045e-16	0.478585	1.11022e-16	0.22381	1.11022e-16	0.577855	1.11022e-16	0.00938804	0	1	0	1	0	1	8.88178e-16	1	-8.88178e-16	1
Zfp35	0.770527	0.192287	1.41098	0.00910266	0.146956	0.750764	0.224564	0.638148	0.142318	0.808618	-0.507264	0.310682	0.373881	0.789458	0.358778	0.8005	0.944619	0.436743	0.256122	0.185764	-0.0151901	0.906219	-0.430898	0.248731	0.297993	0.16321	0.361063	0.324525	-0.420501	0.41677	1.09763	0.23811	1.94756	0.0670681	1.09202	0.303607	0.080327	0.73473	0.801048	0.0381857	-0.606434	0.25308	-0.139909	0.686279	0.0912107	0.687564	-0.680985	0.0282665
Zfp346	0.625359	0.23283	0.230075	0.343794	0.409692	0.432959	0.669314	0.581174	1.89159	0.153994	-0.611454	0.601438	-0.462362	0.645995	-0.899189	0.366936	0.170531	0.737725	-0.481571	0.00305557	-0.279497	0.0791289	-0.502563	0.00312267	-1.00914	0.0523588	-0.209602	0.457578	-0.379463	0.222293	2.1908	0.0843915	1.37557	0.286681	1.442	0.115417	2.12017	0.113953	2.33499	0.0811998	1.60877	0.179534	-0.514661	0.0799957	0.0327227	0.906448	-0.297283	0.244519
Zfp345	-1.11022e-16	0.344597	0.25746	0.438842	-3.46945e-18	0.218179	-2.22045e-16	0.00193084	2.22045e-16	0.262695	0	1	0	1	2.22045e-16	0.141988	2.22045e-16	0.159732	-0.616742	0.335935	0.692002	0.581945	-0.578045	0.337743	-4.44089e-16	1	4.44089e-16	0.214394	-4.44089e-16	0.175102	2.22045e-16	0.478585	1.11022e-16	0.22381	1.11022e-16	0.577855	-0.162398	0.714836	-0.125801	0.592784	-0.154229	0.561581	0	1	0.24205	0.273599	-8.88178e-16	1
Zfp341	-0.336995	0.818955	-0.411019	0.732093	-1.21902	0.366671	0.953846	0.402059	1.48504	0.248696	-0.0368558	0.964947	0.434296	0.579973	1.36983	0.164787	0.299695	0.637769	-0.0398027	0.695005	-0.0210837	0.92509	-0.460403	0.0529203	1.98199	0.115539	1.71457	0.145271	-0.223619	0.840241	1.57554	0.152482	0.881503	0.383484	-0.15521	0.343714	2.42566	0.00703459	2.21634	0.00111858	2.11234	0.000820242	-0.321627	0.601156	0.351204	0.403967	-0.196179	0.741323
Zfp335os	-0.194251	0.891184	-0.40152	0.607602	-0.0901237	0.92599	1.07751	0.391749	0.19637	0.90981	0.0184398	0.989841	-0.107992	0.886964	-0.162249	0.813456	0.285642	0.750388	0.423367	0.182814	0.65742	0.0646272	0.634787	0.149246	2.16497	0.256369	2.18111	0.165928	1.70675	0.195213	-0.570337	0.589766	0.679395	0.414227	0.271333	0.819135	2.44208	0.00649403	2.5561	0.000788878	2.54439	0.00606077	0.361538	0.481877	0.476769	0.235614	0.231614	0.645305
Zfp335	-0.765101	0.0113301	-0.0594372	0.755006	-0.0315981	0.843631	-0.0917395	0.733463	0.135423	0.467624	0.0293156	0.932998	-0.0397168	0.954617	0.519029	0.144635	0.0383567	0.952258	0.555131	0.0906105	0.225632	0.286144	0.0517821	0.814755	0.708142	0.0835062	0.839709	0.0671058	0.612842	0.191421	0.196596	0.793367	0.184646	0.805387	0.182624	0.843629	-0.619929	0.175043	0.207643	0.643523	0.061807	0.850492	-0.219331	0.27386	0.160156	0.48356	-0.0381295	0.857567
Zfp334	0.259861	0.166205	2.77556e-17	0.354156	1.50112	8.61005e-05	-0.157913	0.928013	-0.89237	0.634254	-0.270253	0.766888	0	1	2.22045e-16	0.141988	0.521584	0.387682	-1.5279	0.0504341	-0.456813	0.154327	-0.343287	0.391468	0.224608	0.90736	0.254944	0.847209	1.0569	0.260093	0.267035	0.853633	0.0623969	0.959317	-0.795669	0.149944	1.11022e-16	0.00938804	0	1	0.491871	0.272055	-1.1708	0.132643	0.0560131	0.850486	-0.281616	0.801366
Zfp330	0.241784	0.337564	0.0258228	0.912577	-0.29931	0.241362	0.405077	0.165022	0.59188	0.0995992	0.166234	0.759377	0.390653	0.376592	0.333398	0.527834	0.142967	0.75323	0.473984	0.0054022	0.276838	0.00324562	0.23987	0.042634	0.248297	0.107945	0.393366	0.104862	0.106135	0.556708	0.59138	0.0358483	0.272879	0.0818618	-0.162805	0.714832	0.619123	0.0361432	0.665047	0.00153105	0.187302	0.706592	0.195626	0.449056	0.37275	0.01033	0.207351	0.134706
Zfp329	-0.978577	0.0731823	-0.591703	0.249053	-0.996285	0.435715	-1.45163	0.111089	0.413264	0.212701	-0.407555	0.52556	0.287549	0.784775	1.10255	0.28361	-0.324611	0.822704	-0.533186	0.172188	-0.453216	0.148087	-0.259906	0.513046	-1.1003	0.0704099	-0.570308	0.279971	-0.548278	0.276911	-1.70376	0.0341256	-1.59907	0.0848002	-2.53595	0.0143313	-0.442843	0.442229	0.347653	0.318937	-0.111379	0.878621	-1.35661	0.00274769	-0.652804	0.034602	-0.890267	0.00315527
Zfp326	0.674567	0.128596	0.463993	0.232191	0.683914	0.102436	-0.141052	0.751044	-0.144429	0.737613	0.564525	0.219009	0.51746	0.0109616	0.0204321	0.959259	0.00771472	0.985345	-0.483239	0.0119913	-0.293851	0.0512829	0.25726	0.102748	-0.320943	0.101096	-0.125069	0.483763	0.351866	0.111735	0.223916	0.53885	-0.212352	0.525121	0.520408	0.278343	0.520759	0.0621996	-0.0290494	0.923939	0.405465	0.203605	0.175767	0.334787	-0.690057	0.000243231	0.232317	0.0660364
Zfp324	-1.2686	0.142741	0.17164	0.557475	-0.2164	0.819878	1.68107	0.344648	2.10807	0.232608	-0.434698	0.73953	-0.304935	0.723814	-0.248692	0.774149	-0.00501387	0.996018	0.96811	0.209835	0.972975	0.182743	-0.297041	0.692688	-1.001	0.111476	-0.0633623	0.569464	-1.6272	0.00448859	0.523867	0.76998	0.218258	0.819014	0.142843	0.812925	1.33735	0.201063	2.04994	0.0229082	1.10897	0.221583	-0.874635	0.156007	0.799678	0.0934138	-1.26303	0.0913849
Zfp322a	0.104772	0.776685	-0.172605	0.648799	-0.883158	0.179069	1.71635	0.169275	1.20763	0.319504	1.95863	0.134738	0.0362435	0.964954	0.885856	0.245907	0.38884	0.632295	-0.229225	0.23592	-0.140743	0.357315	-0.21373	0.356439	0.200732	0.507848	0.338745	0.221889	-0.158807	0.498469	0.0484157	0.922027	0.145169	0.721294	0.00433278	0.993452	1.66689	0.248323	0.561668	0.690197	0.874083	0.449027	-0.205232	0.36347	0.49742	0.0338618	0.078603	0.714436
Zfp319	-0.11028	0.808258	-0.62055	0.364069	0.0122013	0.968917	1.09263	0.0253779	-0.00537517	0.981226	-0.523496	0.10109	0.875846	0.373395	0.767948	0.391852	-0.174926	0.852179	0.863427	0.00168188	-0.295761	0.115014	-0.434832	0.0666174	0.661566	0.0666627	-0.254188	0.422101	-0.774775	0.0893335	-0.49516	0.449791	-0.880875	0.285802	-0.457694	0.641921	-0.482171	0.417358	-0.0304577	0.956253	-0.35848	0.398909	-0.264462	0.295594	0.26541	0.115871	0.134152	0.547148
Zfp318	-0.0323878	0.714761	-0.881619	0.00879494	-0.584418	0.105573	-0.329186	0.231632	-0.935847	0.0287274	0.13268	0.797488	-0.607989	0.36504	-0.70171	0.286777	-0.509518	0.540678	-0.86946	0.00846348	-0.721921	0.00322748	0.0995812	0.45326	-0.334037	0.166033	-0.57431	0.0163097	0.437168	0.172338	-0.796777	0.07485	-0.271329	0.148852	0.314304	0.312799	-0.899935	0.0205103	-0.498663	0.239396	-0.686595	0.053921	-0.369235	0.0151182	-0.48501	0.0178951	0.123129	0.465591
Zfp317	-0.676493	0.0669548	-0.172746	0.572554	-0.851863	0.195728	-0.185944	0.824014	-0.305615	0.690335	-0.517621	0.548255	-0.587345	0.558133	-0.182832	0.887439	0.896822	0.235149	-0.795816	0.00762646	-0.613909	0.00229765	-0.17127	0.115904	-0.799653	0.147728	-0.0875207	0.767758	-0.377002	0.565335	-0.533566	0.490501	-0.0859682	0.910878	-1.1039	0.407398	-0.50678	0.26897	0.147506	0.631411	-0.575587	0.333444	-0.604269	0.0393603	-0.315073	0.250175	-0.220806	0.35233
Zfp316	-0.763154	0.673728	-0.174162	0.903708	0.34563	0.826822	-1.59323	0.0365378	-0.939117	0.0955814	-1.05329	0.155386	0	1	1.24577	0.125459	0.570773	0.250972	-1.41529	0.00546067	-0.518604	0.0548622	-0.532286	0.238863	-0.353315	0.823757	-0.0520688	0.967803	0.93387	0.358127	0.209658	0.915669	1.29089	0.323361	0.822039	0.422002	0.767948	0.469787	1.41436	0.14699	0.959375	0.323979	-0.155104	0.762396	-0.113178	0.868087	0.46463	0.47322
Zfp300	0.930681	0.106164	0.484284	0.36606	0.379174	0.441954	-0.725228	0.593158	-0.172203	0.926682	-0.171338	0.803921	-1.31675	0.0391664	-0.306356	0.743304	-0.523713	0.641095	-4.44089e-16	1	2.96404	2.76158e-06	1.53469	5.6884e-05	-0.978237	0.592014	-0.268511	0.827442	-0.193882	0.819941	-0.68827	0.757479	0.287773	0.818749	-1.22534	0.0794271	1.06065	0.557928	0.0191539	0.989963	0.559682	0.693421	0.636228	0.621917	2.71618	0.073299	0.855352	0.446252
Zfp30	-1.40734	0.0771306	-1.0596	0.0923552	-0.553371	0.585156	-0.534052	0.743357	-0.103527	0.95867	-0.746263	0.339991	-1.75682	0.125425	-1.76717	0.120877	-1.71274	0.149566	-0.0570479	0.956551	1.34734	0.234111	0.111499	0.916675	-0.342137	0.867051	0.0122604	0.992835	0.855036	0.504646	-0.658086	0.549275	-0.299016	0.68041	-0.15521	0.343714	0.0357559	0.513918	0	1	0.256104	0.412758	-1.93773	0.0612163	-0.233724	0.849975	0.602297	0.559628
Zfp3	0.290207	0.774438	1.49455	0.0726966	0.064818	0.934358	-0.0952332	0.955984	1.90313	0.211452	-0.78769	0.32103	-0.131157	0.829949	-0.0620862	0.92156	-0.377507	0.493862	0.130345	0.684855	1.20352	0.00257228	-0.360782	0.497881	0.3554	0.782592	0.476135	0.664369	-0.677521	0.488321	0.429578	0.76636	0.874821	0.376123	0.874951	0.36513	0.606841	0.715464	1.25493	0.297063	-0.0711135	0.94138	-0.626572	0.275078	1.28113	0.0115562	-0.0136611	0.984813
Zfp296	0.983538	0.0665112	0.83178	0.0676994	0.827116	0.0932446	2.54997	0.0601654	2.27747	0.0999685	0.392961	0.732227	0.821125	0.347474	-0.0589105	0.925648	-0.377507	0.493862	1.53216	0.00947768	0.815718	0.107063	-0.711679	0.245336	1.36441	0.00513387	1.40481	0.00086534	0.346714	0.527128	3.08933	0.0649912	0.401934	0.801046	-1.45426	0.131254	3.72356	0.00100638	2.36475	0.00608059	0.939565	0.202061	2.25487	0.00484686	1.49528	0.0453757	-0.577775	0.286617
Zfp292	-0.943291	0.000735428	-1.06989	0.00970869	-1.00333	0.0273832	-0.468301	0.23945	-0.44697	0.219168	-0.0834088	0.864345	-0.435502	0.15829	0.0234673	0.91553	-0.196317	0.544486	-0.880592	0.00493088	-0.998045	0.0103408	-0.0789986	0.633924	-0.432218	0.166911	-0.510514	0.207167	0.0536216	0.764815	-0.979323	0.00085882	-0.753884	0.0190955	-0.0287729	0.865463	-0.714313	0.0085619	-0.638083	0.0086367	-0.345095	0.0140565	-0.869704	0.000144134	-1.21243	0.000283726	-0.29879	0.207202
Zfp287	-0.437541	0.450203	-1.39278	0.151558	-0.262094	0.723457	-0.247472	0.847058	0.453891	0.745149	0.109388	0.924108	-1.51916	0.004664	0.587537	0.504477	-1.69644	0.00265581	1.41077	0.025025	0.971187	0.0440685	-0.200154	0.552199	1.27432	0.301747	1.45647	0.22016	1.49225	0.150462	-1.20275	0.411244	-0.352644	0.817811	-0.027022	0.982687	-0.467712	0.360465	-0.845084	0.261503	-0.312757	0.488884	-0.396078	0.38582	-0.379443	0.244321	0.198797	0.599729
Zfp286os	-1.11022e-16	0.344597	2.77556e-17	0.354156	-3.46945e-18	0.218179	-2.22045e-16	0.00193084	2.22045e-16	0.262695	0	1	0	1	2.22045e-16	0.141988	2.22045e-16	0.159732	-4.44089e-16	1	0	1	8.88178e-16	1	-4.44089e-16	1	4.44089e-16	0.214394	-4.44089e-16	0.175102	2.22045e-16	0.478585	1.11022e-16	0.22381	1.11022e-16	0.577855	1.11022e-16	0.00938804	0	1	0	1	0	1	8.88178e-16	1	-8.88178e-16	1
Zfp286	0.259861	0.166205	2.77556e-17	0.354156	0.665882	0.218875	-2.22045e-16	0.00193084	0.811654	0.0947448	0	1	0.786347	0.328056	0.064236	0.887705	-0.271078	0.489021	-0.109118	0.813906	1.27283	0.0522041	0.641814	0.265728	0.493705	0.227642	1.17416	0.0204667	-4.44089e-16	0.175102	0.212809	0.881058	0.0755168	0.911119	-0.0778654	0.530841	-0.217747	0.884268	0.143293	0.876431	0.110877	0.885592	-1.38836	0.195672	-0.401772	0.59733	-0.152541	0.794203
Zfp282	0.0716018	0.902281	0.17083	0.766335	-0.132039	0.822826	-3.06292	0.00340838	-0.412558	0.252529	-1.43273	0.0316983	1.13996	0.245713	0.309708	0.782747	0.233013	0.818684	-1.90228	0.00129083	-0.258318	0.174058	-0.211383	0.256035	-1.39997	0.0661488	0.0621783	0.85957	-0.277727	0.623735	-1.28427	0.324168	-0.558157	0.688967	-0.300169	0.847137	-1.20084	0.325016	1.26368	0.191536	0.658468	0.461926	-0.628391	0.126226	0.908802	0.00425528	0.000833049	0.99856
Zfp281	1.24441	0.0846981	0.81723	0.115141	0.559371	0.184848	0.582117	0.152513	-0.371276	0.245288	0.348015	0.46255	1.09491	0.186108	-0.207355	0.803939	0.095783	0.889094	0.497949	0.0833215	-0.100707	0.603323	0.102658	0.653686	0.336303	0.0415922	-0.0983936	0.55434	0.0115339	0.949233	1.26203	0.000167031	-0.632479	0.159746	-0.207039	0.564945	0.184003	0.37578	-0.234004	0.632506	-0.340641	0.0151196	0.0574063	0.762301	-2.15323	0.000150132	-0.491092	0.129846
Zfp280d	0.467133	0.0337979	-0.289123	0.0897584	0.074155	0.750894	-0.657604	0.156555	-0.0945816	0.726224	-0.724524	0.0432444	0.748497	0.307795	0.139594	0.871224	-0.00404858	0.995814	-0.342627	0.217068	-0.198361	0.25101	-0.161593	0.560801	-0.795344	0.00697039	-0.188422	0.284441	-0.261766	0.278225	-0.121291	0.761033	0.152638	0.475546	0.620347	0.132754	0.376809	0.293408	0.691613	0.00953366	0.0784797	0.844733	-0.320256	0.0463362	-0.572473	0.0034019	-0.168043	0.148212
Zfp280c	-0.346051	0.289988	-0.555339	0.0867898	-0.623645	0.0809012	-0.160398	0.701198	0.129494	0.73916	0.331833	0.222174	-0.995836	0.188304	-0.900596	0.197951	-0.658596	0.306162	-0.351981	0.131106	-0.300939	0.0731428	-0.218289	0.310969	-1.05576	0.00826221	-0.224837	0.568972	-0.565409	0.300481	-0.211059	0.675069	-0.237054	0.621436	-0.898129	0.154247	-0.16196	0.780935	-0.226015	0.59839	0.345916	0.103194	-0.747087	0.000402461	-0.581549	0.00210628	-0.211635	0.250722
Zfp280b	-2.49468	0.0571021	-0.457528	0.570345	-1.05769	0.330521	0.658034	0.594036	1.29381	0.31619	-0.628952	0.591069	-0.904717	0.462307	-1.6265	0.16666	-0.819246	0.380018	-0.262237	0.286686	-0.0729299	0.721531	-0.84076	0.0519243	0.648993	0.669416	0.811036	0.498153	0.66132	0.54033	-1.16143	0.04773	0.241269	0.244569	-1.3348	0.125962	1.75059	0.0401433	2.35722	0.00380656	1.64575	0.0252412	-0.523243	0.0117342	-0.155457	0.520111	-0.371329	0.0925679
Zfp28	-0.814392	0.577162	-0.302579	0.839801	0.704722	0.513433	0.0174733	0.990746	0.821002	0.602521	-0.538806	0.578865	-0.211705	0.501776	0.064236	0.887705	1.58928	0.0673822	-0.189212	0.391148	0.272481	0.33043	-0.0357725	0.860631	-1.04381	5.70768e-05	0.0461634	0.950762	-0.503069	0.310453	0.623576	0.729131	1.19551	0.353118	0.644983	0.632575	-1.06219	0.244139	-1.08514	0.312037	-1.07229	0.165938	-1.07811	0.0123129	-0.920829	0.0910144	-0.336982	0.303717
Zfp277	0.251891	0.357517	0.369983	0.524404	0.155657	0.680034	-0.00336794	0.993294	0.428442	0.116602	-0.205592	0.58843	0.711762	0.32525	1.39842	0.0460925	0.0537506	0.915307	0.168167	0.119259	-0.181611	0.0597748	-0.115325	0.412946	0.770604	0.0813289	0.872425	0.0409575	0.376426	0.326818	0.745254	0.0168446	0.798213	0.00174936	-0.32831	0.746216	0.194493	0.164268	0.321519	0.400947	-0.0919553	0.676586	0.121559	0.428416	0.329506	0.0659517	0.271422	0.195758
Zfp276	-0.706483	0.121169	-0.168383	0.623082	-0.435849	0.337079	-0.705626	0.230769	-0.551991	0.099587	-0.325511	0.281736	2.06175	0.111357	1.03335	0.409119	1.4316	0.287558	-0.295396	0.276765	-0.527965	0.0303491	-0.296492	0.244012	-0.190033	0.274749	0.250803	0.259567	-0.0779868	0.760258	0.107853	0.79589	-0.153762	0.733881	0.151134	0.762364	2.01755	0.156638	1.82532	0.148466	1.91802	0.121074	-0.705805	0.00368731	-0.651237	0.0112974	-0.442505	0.119325
Zfp275	-1.57631	0.0117612	-0.409718	0.247227	-0.994357	0.0733944	-0.958558	0.0260651	-0.744257	0.0106184	-0.760825	0.0726943	-0.351027	0.750496	-0.863382	0.572802	-1.22194	0.376707	0.886938	0.00119194	1.04286	0.000472978	0.400707	0.0550816	-0.835465	0.145406	0.0705525	0.900096	-0.206009	0.824925	-1.31125	0.197346	-0.289974	0.386789	0.249296	0.578339	0.160369	0.634502	-0.0999769	0.836477	-0.180455	0.752345	-0.433203	0.248299	-0.444389	0.0877261	-0.358909	0.193285
Zfp273	-0.201533	0.867732	0.179248	0.828889	1.22269	0.17761	-0.534052	0.743357	-0.114996	0.954666	0.0670623	0.951396	0.125094	0.893487	-0.563158	0.407603	0.403801	0.708571	-2.1924	0.00527598	-0.557842	0.136404	-0.817335	0.152497	1.90208	0.199642	1.89762	0.103124	-0.60019	0.385837	0.19226	0.916296	0.0583566	0.961284	0.404388	0.720962	-0.139188	0.855659	1.91006	0.0776194	1.40188	0.258325	-0.614066	0.0610815	0.654996	0.0602875	-0.560242	0.079643
Zfp27	0.241995	0.822188	1.00293	0.394582	0.886827	0.326642	-0.239631	0.875976	1.18225	0.40694	-0.410575	0.725356	1.32219	0.232863	1.15174	0.139095	-0.271078	0.489021	0.0674783	0.927265	0.816061	0.153214	0.28401	0.628881	1.95933	0.181618	1.89762	0.103124	0.797226	0.382377	0.594458	0.639112	0.631246	0.502316	0.816512	0.403354	1.09398	0.487779	1.07963	0.460789	0.597448	0.663586	-0.339061	0.465262	0.706565	0.189224	-0.0995381	0.842853
Zfp267	1.32763	0.261753	0.409509	0.556623	2.41672	0.0155199	-0.378837	0.679879	-0.28673	0.758465	-0.952198	0.372369	1.3099	0.191832	-0.364181	0.340716	-0.134848	0.834764	-0.20889	0.348913	-0.145792	0.356756	0.0846191	0.589462	2.32536	0.0692693	2.16832	0.063061	0.757664	0.453975	0.0896979	0.95187	1.38528	0.257706	0.478989	0.655516	-1.42875	0.35911	-0.938087	0.525469	-1.65318	0.238821	-0.322802	0.520353	-0.380418	0.20564	-0.270088	0.535607
Zfp266	0.0505294	0.906866	-0.210189	0.456327	-0.0635619	0.889781	-0.109648	0.825557	-0.216949	0.699278	0.254765	0.608178	-0.796087	0.118198	-1.16905	0.040628	0.13811	0.847495	-0.422392	0.193718	-0.00282909	0.989071	0.11371	0.650338	-0.758495	0.159359	-0.0523803	0.875803	-0.371676	0.408667	-1.00358	0.139141	-0.60609	0.149671	0.449261	0.250164	3.0117	0.0454207	2.6408	0.0556546	2.61873	0.0379429	-0.250784	0.473745	0.0252497	0.914469	-0.403756	0.131571
Zfp264	-1.11022e-16	0.344597	2.77556e-17	0.354156	-3.46945e-18	0.218179	-2.22045e-16	0.00193084	2.22045e-16	0.262695	0	1	0	1	2.22045e-16	0.141988	2.22045e-16	0.159732	-4.44089e-16	1	0	1	8.88178e-16	1	-4.44089e-16	1	4.44089e-16	0.214394	-4.44089e-16	0.175102	2.22045e-16	0.478585	1.11022e-16	0.22381	1.11022e-16	0.577855	1.11022e-16	0.00938804	0	1	0	1	0	1	8.88178e-16	1	-8.88178e-16	1
Zfp263	-0.612833	0.0665648	-0.629304	0.113331	-0.782454	0.0395678	0.802061	0.065785	-0.440688	0.428275	-0.0534183	0.893029	1.31236	0.0580722	0.65575	0.300506	0.122959	0.694161	1.15013	4.37468e-05	-0.186383	0.0584047	0.00321155	0.963613	0.958655	0.00185365	-0.470455	0.0451213	0.0863146	0.787892	1.66502	0.00137917	-0.149293	0.754228	0.250748	0.546093	0.615089	0.282604	-0.0803229	0.875115	0.58834	0.324751	0.0841231	0.689765	-0.508033	0.0129778	-0.150738	0.307045
Zfp260	-0.469053	0.205128	-0.45397	0.359354	-0.212754	0.562912	-0.375973	0.391915	-0.439577	0.199479	-0.57176	0.326535	-1.78648	0.178832	-0.573045	0.0133918	-0.418637	0.239032	-0.438862	0.131705	-0.248745	0.233901	-0.0769938	0.731444	0.191639	0.654632	0.492349	0.165494	0.21318	0.642548	-1.11944	0.0248577	-0.140696	0.634321	-0.762032	0.555029	-1.19813	0.00132269	-0.295395	0.173894	-0.606743	0.189746	-1.02931	0.00180076	-0.577534	0.0115043	-0.139789	0.385939
Zfp26	0.364727	0.647643	0.203337	0.739652	-0.0320821	0.9611	0.357255	0.454737	0.0109851	0.973815	-1.20201	0.0611955	-0.0977401	0.872089	-2.17742	0.0762768	-0.249653	0.753085	0.762743	0.0115473	0.106573	0.386222	0.0318747	0.804383	-0.191219	0.467743	-0.4031	0.172591	-0.817801	0.0718931	0.227708	0.318551	0.385115	0.265072	0.153704	0.498495	0.326838	0.308692	0.569228	0.135303	-0.407898	0.271437	-0.109348	0.684862	0.146877	0.46596	-0.140311	0.592098
Zfp251	-1.6764	0.102798	0.827128	0.324152	-2.19455	0.0132208	0.227091	0.816843	0.90667	0.357531	-0.819342	0.463877	-0.692312	0.561736	0.118883	0.912527	-0.690542	0.578239	-1.05978	0.0426488	0.494597	0.140193	-0.112735	0.705979	-0.152189	0.881614	1.62983	0.111411	1.38225	0.140524	0.461048	0.713758	2.00446	0.056829	2.1042	0.00702181	1.70657	0.259478	2.52157	0.0620637	0.438023	0.732965	-0.294881	0.428428	1.28446	0.0149661	-0.478911	0.281189
Zfp248	-0.677534	0.515349	-0.203216	0.828187	0.0609228	0.951642	0.313693	0.203038	1.28948	0.00333879	0	1	-0.274403	0.589166	-0.18936	0.715947	0.575168	0.494435	-1.19181	0.262351	-0.105494	0.748797	0.181851	0.525779	0.23313	0.902485	0.149419	0.913227	0.595045	0.605654	-0.792326	0.441058	0.0827278	0.932704	0.816512	0.403354	0.72829	0.416697	0.758628	0.165747	-0.154229	0.561581	-0.0548116	0.928564	1.32057	0.095891	0.740026	0.0970158
Zfp24	-0.00984357	0.967824	0.0583078	0.786494	-0.188007	0.188154	1.44923	0.00264829	0.861276	0.00507022	0.491711	0.195723	0.741154	0.312257	0.851388	0.212114	0.0190968	0.98048	0.241798	0.0292835	-0.238552	0.18739	-0.348594	0.0880223	0.243906	0.135145	0.000170496	0.999133	0.323385	0.115156	0.303146	0.25453	0.0401176	0.834308	0.283647	0.501064	0.685843	0.15101	0.353809	0.471561	0.385184	0.412339	0.416998	0.0263626	0.104351	0.399653	0.131598	0.406322
Zfp239	0.351911	0.748298	0.616268	0.542343	-0.544427	0.495249	-2.22045e-16	0.00193084	0.445291	0.245949	0	1	0	1	1.99964	0.0101305	0.408116	0.362282	-3.28103	0.00239173	-0.735831	0.237503	-1.89027	0.0611758	0.2612	0.234167	0.92887	0.107889	0.579499	0.365984	0.850942	0.0996406	1.11022e-16	0.22381	1.11022e-16	0.577855	-0.162398	0.714836	0.0124429	0.968956	0.349844	0.508823	-0.724292	0.572809	1.14397	0.169524	0.265823	0.766403
Zfp236	-0.508466	0.461947	-0.288989	0.670475	-0.0496216	0.938863	0.403519	0.702186	0.310575	0.759952	0.278952	0.794647	1.53679	0.286539	2.22325	0.046143	1.35603	0.24563	-0.271672	0.054817	-0.367187	0.0693184	-0.134013	0.213361	-0.936773	0.00858783	-0.83255	0.0288068	-0.26743	0.336528	0.480914	0.462155	0.415761	0.592813	1.01429	0.17676	-0.620653	0.190932	-0.51892	0.261235	-0.490115	0.249946	-0.620746	0.0273408	-0.612803	0.00622299	-0.308183	0.233538
Zfp235	-0.392949	0.779705	-0.281153	0.792967	0.700697	0.173885	-0.265366	0.626515	-0.602998	0.278177	-2.10154	0.0143944	-0.557451	0.292678	-0.162249	0.813456	1.2051	0.327021	-0.696909	0.0326669	-0.248387	0.406103	-0.261266	0.401398	0.456792	0.770457	1.85124	0.146044	-0.262356	0.841497	0.526469	0.773958	1.29673	0.324531	-0.515979	0.404802	1.37697	0.331437	-0.432797	0.812592	-0.278311	0.862271	0.254029	0.684883	0.910409	0.124161	0.45222	0.512414
Zfp229	-0.126139	0.920228	-1.0434	0.324925	0.384456	0.703202	-0.0952332	0.955984	0.988201	0.563783	0.22759	0.837315	0.202409	0.497698	2.22045e-16	0.141988	2.22045e-16	0.159732	-0.756996	0.120417	-0.380692	0.190665	-1.0802	0.0292289	1.23876	0.444496	2.06544	0.0915889	0.543002	0.610106	-0.0919627	0.964992	0.0134739	0.992314	-1.22534	0.0794271	0.0357559	0.513918	0.288433	0.372399	0	1	0.460801	0.572464	1.74003	0.127453	1.37062	0.0755509
Zfp219	0.983438	0.408567	-0.453187	0.711007	0.946375	0.384357	-0.265898	0.755678	-0.453907	0.165961	-0.381285	0.39236	1.2445	0.291878	-0.144261	0.913361	1.01603	0.359344	-1.4631	0.002654	-1.15983	0.00141322	-0.365824	0.0363959	-0.247775	0.417389	-0.407422	0.487695	-0.0230521	0.951782	0.207046	0.859013	0.305557	0.832336	1.53931	0.157831	0.439614	0.334281	-0.653983	0.254786	0.486072	0.206136	-0.153506	0.738078	-0.482582	0.145928	-0.386705	0.0748551
Zfp217	0.205071	0.0715896	-0.15638	0.218224	-0.00561583	0.988842	-0.240657	0.482533	-0.68206	0.0742202	-0.659946	0.132494	-1.06521	0.38149	0.130189	0.837134	-0.531623	0.520158	-0.467495	0.0747547	-0.588158	0.02649	-0.541844	0.0810934	-0.0735873	0.794896	0.219778	0.512518	-0.138695	0.683996	0.184927	0.613455	-0.211283	0.568674	-1.25119	0.0874539	-0.398154	0.0880118	0.0755259	0.835981	-0.23435	0.164055	-0.377874	0.396811	-0.363009	0.296812	-0.377614	0.372406
Zfp213	0.9867	0.112676	0.967146	0.212059	0.124743	0.838178	2.4816	0.0835027	2.56198	0.0751838	1.54714	0.147339	-0.053653	0.951617	-1.76755	0.218584	-1.72456	0.108259	0.127333	0.271099	-0.0511524	0.610509	-0.559225	0.00942677	2.25912	0.0882794	1.80941	0.164365	0.995067	0.413755	2.89039	0.0313108	1.45675	0.183372	-0.577988	0.577999	0.469292	0.498824	0.594935	0.366247	-0.726334	0.361602	0.282078	0.457256	-0.338163	0.175692	-0.406931	0.190588
Zfp212	0.0653169	0.922762	0.211921	0.768195	0.3586	0.690132	0.413747	0.454962	0.0909822	0.864584	-0.300158	0.511192	1.8264	0.0883914	1.21711	0.228453	1.54777	0.138546	-0.09908	0.822433	-0.0283171	0.916359	-0.148325	0.620229	0.21217	0.762261	0.277558	0.684101	0.515714	0.460275	-1.05279	0.0302587	-0.91631	0.116841	-0.073643	0.874721	-0.710521	0.0895264	-1.05392	0.0438405	-0.658541	0.249143	-0.391734	0.144821	-0.564417	0.0315371	-0.127363	0.605666
Zfp207	-0.10266	0.743161	-0.19242	0.518823	-0.144496	0.699787	0.323753	0.0794655	0.24092	0.0693656	0.0106507	0.932056	0.237536	0.548553	-0.01716	0.960928	-0.219855	0.52628	-0.0196956	0.834762	-0.150823	0.0468366	0.183575	0.168593	0.271734	0.0731116	0.196266	0.270541	-0.0253401	0.896481	-0.0737812	0.775829	0.0418523	0.852955	0.0703271	0.785609	0.220503	0.27962	0.19694	0.293394	0.105854	0.580718	0.00412637	0.957373	0.243532	0.0165819	-0.0256235	0.901729
Zfp202	-0.381433	0.672659	-0.651662	0.42275	-1.25091	0.0786002	-1.09549	0.497984	0.0621116	0.971577	-1.59345	0.130324	0.998052	0.172613	1.24577	0.125459	0.408116	0.362282	-0.138549	0.673769	0.232728	0.470289	-0.817905	0.0780226	0.983327	0.627074	0.971465	0.548788	-0.627317	0.53014	0.620283	0.0500475	0.301915	0.361086	0.836828	0.336759	0.37992	0.789441	-0.601633	0.395793	-0.661443	0.211748	-0.168365	0.790108	0.173789	0.741883	-0.850058	0.435677
Zfp2	-1.343	0.401864	-1.41384	0.324496	-0.550681	0.721614	-2.22045e-16	0.00193084	2.22045e-16	0.262695	0.854753	0.135857	0	1	2.22045e-16	0.141988	2.22045e-16	0.159732	-1.51946	0.00885853	-0.693589	0.297429	-0.506904	0.269692	0.185967	0.922729	-0.239122	0.847289	1.04605	0.255663	-2.387	0.00961178	-1.24334	0.108797	-0.918785	0.285938	0.0357559	0.513918	0	1	1.21737	0.0684361	-2.43565	0.0335693	-0.883481	0.305074	-0.173899	0.846907
Zfp189	2.38814	0.0015377	2.13038	0.000969502	2.87236	0.00374372	3.66189	0.00772645	0.909726	0.53486	-0.60349	0.455242	-1.36545	0.0540215	0.0667448	0.944675	-1.46359	0.0600267	0.613274	0.31131	0.162757	0.789498	-0.399596	0.598691	1.99647	0.175377	1.48462	0.199852	1.25882	0.172834	1.15434	0.293431	-0.455905	0.498981	0.922213	0.410515	-0.871071	0.125459	0.213793	0.657008	-0.944007	0.246677	-0.366826	0.389762	0.682051	0.0990121	-0.475294	0.313626
Zfp185	0.136563	0.380756	2.77556e-17	0.354156	-3.46945e-18	0.218179	0.53229	0.0530802	0.384195	0.251107	0.897099	0.141997	0.998052	0.172613	2.22045e-16	0.141988	2.22045e-16	0.159732	0.685515	0.440925	0.569903	0.682177	2.09758	0.0303	-0.0513216	0.979191	1.04804	0.399118	0.804584	0.454588	-0.321946	0.792079	-0.874288	0.239187	-0.282236	0.331173	1.11022e-16	0.00938804	0	1	0	1	0.00727799	0.994409	-0.370264	0.701654	-0.557234	0.582242
Zfp184	-0.690638	0.378062	0.221827	0.778185	-0.406379	0.54631	0.135558	0.334087	0.387281	0.248723	0.799362	0.236312	0	1	1.69826	0.163842	2.22045e-16	0.159732	-4.44089e-16	1	2.37748	0.000376877	1.15927	0.107853	0.607416	0.051262	0.502105	0.0775489	0.759109	0.349046	2.22045e-16	0.478585	1.11022e-16	0.22381	0.836828	0.336759	0.211783	0.219792	0	1	0	1	0.0657585	0.926796	-0.81675	0.552611	0.111029	0.882059
Zfp182	-0.20551	0.518144	-0.582472	0.17402	-0.757712	0.116086	0.121907	0.847877	-0.0466502	0.937326	0.232521	0.692109	-0.410185	0.702939	0.982537	0.155293	1.20671	0.113988	-0.159776	0.1497	-0.806087	0.00352926	-0.581164	0.0594336	-0.783297	0.0207209	-0.226545	0.360566	-0.0662609	0.803605	-0.969787	0.366412	-0.927088	0.254337	-0.338819	0.805473	-0.503931	0.0211581	-1.84873	0.133252	-0.439129	0.422478	-0.958638	0.00328465	-0.502701	0.0058415	-0.812777	0.0311137
Zfp180	-0.346361	0.303711	-0.317842	0.383503	-0.172942	0.599135	0.940743	0.0876137	0.650792	0.258335	0.294769	0.558407	-1.39279	0.0484088	-0.913496	0.16454	-0.008842	0.990052	-0.20966	0.500322	-0.356038	0.0630955	-0.276733	0.229944	-0.318012	0.302956	-0.0436	0.859218	0.168341	0.60416	-0.259068	0.498642	-0.23374	0.51905	0.260575	0.75	0.290742	0.630756	0.966179	0.113043	0.799659	0.25025	-0.925197	0.000706234	-0.846667	0.0310709	-0.505008	0.111149
Zfp174	-0.906828	0.217988	0.210751	0.79228	-0.800902	0.25321	-0.659306	0.676912	-0.0655767	0.974009	-0.78769	0.32103	0	1	2.22045e-16	0.141988	2.22045e-16	0.159732	-3.04189	0.0178609	-1.26223	0.000942452	-0.565645	0.0668869	-0.0361877	0.985377	0.271119	0.838728	0.170387	0.854272	-0.151662	0.905746	-0.275801	0.704626	-0.15521	0.343714	0.875955	0.0384988	0	1	0	1	-1.01248	0.221167	-0.941969	0.148957	-0.652868	0.35461
Zfp169	1.88567	0.0335172	0.951163	0.379789	0.668824	0.438119	1.13267	0.44779	1.87228	0.188482	0.264157	0.734368	1.0464	0.106688	0.894973	0.25954	0.387927	0.630398	0.592714	0.266362	1.05835	0.0179461	0.0332969	0.959687	0.903924	0.425433	-0.175191	0.881621	-0.429444	0.687934	1.8299	0.000483313	0.458803	0.295682	1.11022e-16	0.577855	0.677745	0.714406	-0.442626	0.76892	-0.934224	0.413824	0.0716986	0.639707	-0.201957	0.685052	-0.396551	0.021508
Zfp160	-0.529545	0.567848	-0.196438	0.805117	0.668365	0.379146	0.0582031	0.918673	0.908407	0.178988	0.441898	0.526096	-0.788409	0.282006	-1.0105	0.028294	-0.394379	0.495022	-0.561063	6.22749e-05	-0.578682	0.00765796	-0.532152	0.000414378	-0.896652	0.0242935	-0.490205	0.129339	-0.413078	0.176569	0.484559	0.345864	0.31154	0.590549	0.14958	0.868575	-0.706748	0.0324606	-0.302031	0.417481	0.206687	0.487403	-0.724965	0.0477916	-0.34748	0.153071	-0.207129	0.306935
Zfp157	-1.04822	0.18267	-0.742389	0.206215	-0.64631	0.278489	-0.127683	0.803531	0.235339	0.664677	0.951478	0.129856	0.922308	0.434253	0.27162	0.795924	0.656888	0.566042	-0.939104	0.00359056	-0.342368	0.0691751	-0.524377	0.0981936	-0.950869	0.0920126	0.0636152	0.907508	-0.113348	0.809648	-0.958531	0.328971	-0.143273	0.862598	-0.654028	0.619482	0.0447939	0.953486	0.25315	0.770108	0.0219738	0.977518	-0.0204594	0.942438	-0.122504	0.642875	-0.0882981	0.829775
Zfp148-ps1	-1.11022e-16	0.344597	2.77556e-17	0.354156	-3.46945e-18	0.218179	-2.22045e-16	0.00193084	2.22045e-16	0.262695	0	1	0	1	2.22045e-16	0.141988	2.22045e-16	0.159732	-4.44089e-16	1	0	1	8.88178e-16	1	-4.44089e-16	1	4.44089e-16	0.214394	-4.44089e-16	0.175102	-0.949655	0.582617	-0.872937	0.415183	-0.425553	0.432982	0.158552	0.3549	0	1	0	1	0	1	8.88178e-16	1	-8.88178e-16	1
Zfp148	-0.52845	0.0890585	-0.406608	0.213215	0.0211601	0.919876	-0.826983	0.020356	-0.480159	0.0696229	-0.267778	0.325979	-0.736629	0.113699	-0.0642798	0.82044	0.0931619	0.752555	-0.356452	0.0259068	-0.360531	0.0121737	0.0869501	0.318505	-0.494473	0.0789557	-0.310073	0.212801	-0.109548	0.741162	-0.874419	0.00295187	-0.335785	0.166871	0.0576458	0.888915	-0.938004	0.00372963	-0.569617	0.205577	-0.45457	0.0693632	-0.733524	0.000485443	-0.476577	0.00112022	-0.281901	0.0361162
Zfp146	1.83107	0.150599	0.991117	0.339181	1.166	0.260006	-0.815354	0.388341	-0.0732932	0.871612	-1.09143	0.251049	1.15674	0.302264	-0.245178	0.823338	-0.691853	0.519415	0.786351	0.413494	1.10796	0.277757	1.24744	0.24596	0.431475	0.447747	0.654196	0.0901502	1.02403	0.0305788	-0.0894145	0.921958	0.173069	0.85915	0.460486	0.680672	4.07293	0.000958615	2.69686	0.00682236	2.1474	0.0210571	0.738226	0.175512	0.00887975	0.978308	0.240958	0.492386
Zfp143	-1.24774	0.0131546	-0.853398	0.0205658	-0.523925	0.30044	1.29643	0.0194079	0.856698	0.3005	0.0764754	0.761608	-0.931628	0.12204	-1.02134	0.374361	-0.242225	0.563179	0.427727	0.00141687	0.0564723	0.712427	-0.357487	0.0691197	0.133844	0.209551	0.273415	0.00698322	-0.510603	0.0284447	0.180095	0.607662	-0.0679388	0.86548	-0.872865	0.199609	-0.74691	0.0337316	0.34352	0.526184	-0.380194	0.105943	-0.113258	0.50045	0.315927	0.140491	-0.515395	0.00682234
Zfp142	-0.211836	0.760339	0.312881	0.665762	-0.496397	0.568997	1.15328	0.0878401	0.899469	0.158193	0.272576	0.710225	-0.150907	0.913688	0.538182	0.631341	-0.144482	0.896196	0.395042	0.120539	-0.0845494	0.655016	-0.0639677	0.735172	0.589352	0.164695	0.744605	0.0975469	0.140248	0.826902	3.12864	0.0212291	0.933147	0.449193	1.61617	0.085289	3.26211	0.0212328	2.2934	0.0853618	1.18489	0.372943	-0.269625	0.166669	-0.112511	0.545582	-0.47448	0.013823
Zfp141	-0.0300343	0.975743	-0.471969	0.662076	-1.01262	0.448381	0.0919608	0.945838	0.342111	0.799283	0.116155	0.932088	0.353955	0.749431	-0.141007	0.899144	0.0365175	0.974455	-1.26257	0.072008	0.086182	0.76212	-0.155551	0.734508	0.974831	0.484045	1.21138	0.344619	0.319567	0.814821	0.500773	0.328236	0.14867	0.840197	-0.389955	0.718606	0.292714	0.427406	0.103739	0.687258	0.328459	0.639807	0.120713	0.576752	-0.226202	0.245255	-0.157999	0.797447
Zfp14	-2.72528	0.00578882	-1.72417	0.105194	-1.47746	0.0540222	-0.192938	0.903487	0.910031	0.570632	-0.171338	0.803921	-0.388927	0.516785	-0.108608	0.877819	-0.452283	0.49834	-2.56328	0.0019144	-0.654673	0.0108638	-0.561681	0.0269267	-0.0809105	0.967341	0.254944	0.847209	1.49896	0.100383	0.398508	0.825321	1.15341	0.321171	-0.0419349	0.955883	0.929088	0.0643948	1.2211	0.10007	0.90862	0.0764212	-1.22051	0.198357	0.556065	0.167987	0.729907	0.0787559
Zfp133-ps	-1.11022e-16	0.344597	2.77556e-17	0.354156	-3.46945e-18	0.218179	-2.22045e-16	0.00193084	2.22045e-16	0.262695	0	1	0	1	2.22045e-16	0.141988	2.22045e-16	0.159732	-0.524039	0.629971	0.743568	0.483424	-0.225557	0.82865	-4.44089e-16	1	0.308111	0.233541	0.203423	0.410751	0.13424	0.334173	1.11022e-16	0.22381	1.11022e-16	0.577855	0.0357559	0.513918	0	1	0	1	-0.552872	0.331662	1.04198	0.440117	-0.600457	0.332138
Zfp131	0.445906	0.0491951	-0.046745	0.909828	-0.0946667	0.607841	0.426984	0.117321	-0.163452	0.521548	0.0804075	0.847963	0.709938	0.0787087	-0.373095	0.515258	0.662475	0.259621	0.947481	3.1858e-05	-0.108693	0.0441651	0.183743	0.159814	0.445526	0.0964784	0.0399673	0.86341	0.302028	0.306313	0.281012	0.517099	0.401525	0.295148	0.0377934	0.947362	0.311748	0.231656	-0.00989744	0.981736	-0.0772026	0.852334	0.458596	0.0136862	-0.0640732	0.401386	0.156157	0.331264
Zfp13	-1.11022e-16	0.344597	2.77556e-17	0.354156	-3.46945e-18	0.218179	-1.33301	0.509811	-0.795079	0.780934	-0.271489	0.862699	0	1	2.22045e-16	0.141988	2.22045e-16	0.159732	-1.09247	0.442762	0.12891	0.929398	-1.09926	0.436434	1.64441	0.0540034	0.513074	0.0716853	0.759109	0.349046	0.640664	0.237356	1.11022e-16	0.22381	1.11022e-16	0.577855	1.11022e-16	0.00938804	0	1	0	1	0.739089	0.260747	0.921592	0.000396259	0.949758	0.0739163
Zfp128	-1.97764	0.067605	-1.68814	0.0764059	-1.80564	0.0692418	-1.50851	0.23481	-0.658208	0.67961	-1.39376	0.0876056	-0.333566	0.510783	-0.318747	0.532429	-0.0355928	0.960634	-0.340839	0.331617	-0.839838	0.0369136	-1.48114	0.040861	-0.381456	0.748591	-0.432702	0.73269	-0.914205	0.480524	-0.467415	0.819752	-0.461692	0.729318	-0.209319	0.812667	0.376717	0.614609	0.0124429	0.968956	0.236582	0.660969	-0.275865	0.706363	0.842125	0.291117	-0.0419463	0.919984
Zfp125	-0.229694	0.867483	0.793477	0.205628	0.837775	0.124721	-0.640503	0.610989	0.551805	0.602648	0.743531	0.40646	-0.333204	0.760229	0.711033	0.60615	0.810639	0.469206	-0.994201	0.00118597	-1.04023	0.00578896	-0.240043	0.203575	1.86297	0.156997	1.83966	0.151915	1.21293	0.310244	0.534647	0.727579	1.42453	0.27594	0.836727	0.451751	2.37519	0.117517	1.84577	0.149974	1.32174	0.262726	-0.420409	0.195094	0.0128382	0.969435	-0.535688	0.142009
Zfp120	-0.905083	0.105524	0.114393	0.770935	-0.588241	0.295002	-0.511203	0.068636	0.202826	0.53454	-1.71516	0.0468059	-1.1593	0.177178	0.328345	0.648913	0.498845	0.339407	0.128085	0.623442	0.393705	0.0590169	-0.0175136	0.949478	-0.462001	0.162868	0.495677	0.138706	-0.608582	0.0731312	1.12123	0.0646486	1.2189	0.0332403	-0.770739	0.405667	-0.270888	0.398983	-0.566858	0.282009	-0.403254	0.602781	-0.335999	0.0748057	0.0719908	0.677029	-0.688107	0.0146728
Zfp12	-2.34496	0.00272083	-2.26047	0.0687104	-0.0279458	0.90572	-0.0592539	0.965941	1.05848	0.443777	0.100118	0.928292	-0.936292	0.465595	0.109602	0.927969	0.274601	0.820449	-1.32866	0.00863164	-0.607302	0.0175558	-0.300437	0.209894	-1.49946	0.0519683	-0.970842	0.115873	-0.410455	0.496308	-2.02089	0.00465972	-1.37304	0.0111487	0.125892	0.83468	-1.32396	0.169859	0.553187	0.463977	-0.489792	0.574795	-1.38571	0.00414688	-1.37154	0.00428414	-0.783956	0.0404422
Zfp119b	-0.77187	0.307278	-0.0134659	0.985581	-0.882405	0.25329	0.220163	0.666019	-0.314839	0.414185	-1.56694	0.0546653	-1.01843	0.163142	-0.266939	0.620238	-0.541445	0.56477	2.38675	0.000104953	1.30759	0.00558027	0.277266	0.575114	2.30621	0.100498	1.70344	0.184927	0.252731	0.825581	3.00396	0.0687242	1.52171	0.354798	-0.462086	0.662127	1.4633	0.329024	0.274446	0.835507	-0.275765	0.802626	0.0731026	0.906477	-0.0730135	0.88781	-0.444601	0.500639
Zfp119a	2.99501	0.0092388	1.89573	0.0518781	1.88503	0.067254	3.21256	0.025104	2.18335	0.133867	2.30421	0.0385165	1.21187	0.328353	0.64627	0.499482	-0.885806	0.222879	2.40212	0.00479912	1.15517	0.0694516	1.05032	0.168878	2.17799	0.115796	1.26657	0.38325	0.549038	0.656056	0.92144	0.261361	0.333271	0.693969	-1.39785	0.0791837	-0.642106	0.484808	-0.618449	0.189391	-0.486365	0.12806	1.23045	0.0627196	0.965809	0.0922097	0.698329	0.197545
Zfp114	-1.11022e-16	0.344597	2.77556e-17	0.354156	-3.46945e-18	0.218179	-2.22045e-16	0.00193084	0.832064	0.0852481	0	1	0	1	2.22045e-16	0.141988	2.22045e-16	0.159732	0.492502	0.101847	0.844708	0.0867142	0.696291	0.115342	-4.44089e-16	1	0.293524	0.248897	-4.44089e-16	0.175102	-0.590063	0.603582	-0.383286	0.445145	-0.0778654	0.530841	-1.42395	0.383449	-0.981613	0.353547	-0.850306	0.329165	-0.552872	0.331662	0.356812	0.813588	0.0238734	0.973731
Zfp113	-0.088829	0.905224	-2.00098	0.18236	-0.913986	0.267668	0.562846	0.65591	0.75363	0.576605	-0.320083	0.794841	-0.976194	0.372802	0.690917	0.484054	-0.66864	0.572624	-1.7808	0.00194771	-0.704096	0.00156466	-0.384815	0.0377038	1.05645	0.635494	2.2101	0.14488	0.745075	0.586035	0.468608	0.732414	1.30007	0.313948	0.884049	0.519182	-0.37852	0.483922	0.209333	0.266461	-0.0841678	0.893588	-1.17149	0.0561617	-0.245338	0.504318	-0.683019	0.237741
Zfp112	-0.815018	0.349262	-0.0283011	0.976712	-0.672648	0.39529	-2.22045e-16	0.00193084	0.387281	0.248723	0	1	0.154546	0.839883	-0.587009	0.286861	-0.710969	0.240383	1.0464	0.137196	0.278998	0.669922	0.0807614	0.926045	1.53132	0.314222	1.09526	0.39202	-0.158411	0.838437	0.365581	0.846541	0.133891	0.907741	-0.0455456	0.952163	1.44671	0.0111217	0.465754	0.17164	0.491871	0.272055	0.101635	0.920529	-0.561254	0.710942	-0.487017	0.72598
Zfp111	0.850958	0.174824	0.827917	0.230651	0.379174	0.441954	0.932298	0.14916	2.57824	3.0199e-06	2.1328	0.000524645	0	1	0.503822	0.451551	1.3208	4.39405e-63	-0.905568	0.0727359	-0.351028	0.231452	-1.10001	0.133656	0.225908	0.858101	0.954901	0.307833	-1.03189	0.173769	-0.791201	0.148303	-1.13419	0.288286	-0.246415	0.840559	0.0357559	0.513918	0	1	0	1	-0.748641	0.484322	-0.464495	0.323725	-1.57834	0.0897661
Zfp110	-0.702423	0.131124	-0.0217073	0.947668	0.119771	0.641708	-0.514884	0.105345	-0.00552345	0.990732	0.112058	0.781393	0.811285	0.10176	0.325576	0.244481	0.953731	0.0136235	-0.556238	0.0309425	-0.652399	0.00708541	-0.0781592	0.718143	-0.47641	0.0203362	-0.177581	0.408637	0.127078	0.552681	-0.721027	0.149224	-0.347539	0.0184246	-0.00882101	0.986727	-1.10947	0.0152517	-0.410633	0.184909	-0.504599	0.114761	-1.2116	0.000799576	-1.12662	0.00125874	-0.219001	0.164526
Zfp11	-1.11022e-16	0.344597	1.34479	0.0748343	1.7549	0.00130385	0.758785	0.262536	0.838263	0.0533466	0	1	0.0751757	0.907164	-0.10752	0.832255	-0.476762	0.323068	-0.368945	0.433643	0.0679675	0.856238	-0.0690762	0.860317	-2.03869	0.183529	-0.356711	0.741813	-0.455975	0.606239	0.160877	0.909251	-0.355193	0.758079	1.17839	0.317513	-0.231008	0.861014	0.0229889	0.978202	-0.661443	0.211748	0.408765	0.702993	1.16534	0.356822	0.646433	0.633967
Zfp109	-1.11022e-16	0.344597	2.77556e-17	0.354156	-3.46945e-18	0.218179	-2.22045e-16	0.00193084	0.922643	0.000543698	0.429649	0.24247	0.449459	0.377699	0.256661	0.437177	2.22045e-16	0.159732	-2.58022	0.000571379	0.000156739	0.999868	-0.942741	0.155851	-4.44089e-16	1	0.190846	0.378506	0.701404	0.221071	2.22045e-16	0.478585	0.301915	0.361086	1.11022e-16	0.577855	-0.162398	0.714836	0.339953	0.430455	0.349844	0.508823	0.95018	0.301297	2.64953	2.73254e-05	0.309343	0.372419
Zfp108	-1.11022e-16	0.344597	2.77556e-17	0.354156	-3.46945e-18	0.218179	-2.22045e-16	0.00193084	2.22045e-16	0.262695	0	1	0	1	2.22045e-16	0.141988	2.22045e-16	0.159732	-0.281548	0.706338	2.11428	0.0818439	1.43728	0.175874	-4.44089e-16	1	1.48951	0.0508089	-4.44089e-16	0.175102	2.22045e-16	0.478585	1.11022e-16	0.22381	1.11022e-16	0.577855	1.11022e-16	0.00938804	0	1	0	1	-0.488855	0.429397	0.106232	0.951159	1.17439	0.2524
Zfp106	0.0147687	0.952258	-0.598307	0.0661806	-0.247616	0.130017	-1.11133	0.00113511	-0.986886	0.000640864	-0.246583	0.0092058	-0.550093	0.142704	-0.0533217	0.792758	0.465149	0.0629625	-0.630734	0.0338351	-0.5441	0.0361993	-0.0207358	0.917079	-1.22789	0.00107616	-1.07902	0.00285586	-0.0843034	0.557141	-0.983188	0.0483273	-0.996698	0.0202839	-0.15471	0.646353	-0.413866	0.0146535	-0.681678	0.0290033	-0.0023208	0.993611	-0.555575	0.00431466	-0.918919	0.00311144	-0.0618039	0.489792
Zfp105	0.240043	0.823661	0.427768	0.616768	0.0905087	0.911902	0.494181	0.734739	-0.965912	0.612374	-0.427242	0.603135	0	1	0.256661	0.437177	0.341914	0.415287	-0.932452	0.0614728	-0.040765	0.883429	-0.726928	0.193463	2.0078	0.000700444	1.4118	0.0533365	1.45274	0.0527591	-1.03175	0.364152	-0.563577	0.648441	-1.41083	0.0522795	-0.767066	0.561836	-1.5796	0.282717	-0.844065	0.507045	-1.4532	0.146548	-0.179134	0.834498	-0.147826	0.868535
Zfp101	-0.0649468	0.958075	0.707405	0.58002	0.504755	0.644901	-1.76216	0.168406	-0.148019	0.771527	-0.325762	0.648712	0.125094	0.893487	0.773096	0.548932	-0.00561409	0.996	-0.582659	0.18265	0.143324	0.637528	0.207575	0.68067	-1.48518	0.00761752	0.0163637	0.975057	-0.469589	0.214297	-1.18775	0.225047	-0.0967507	0.810178	1.06337	0.0918817	-1.08071	0.0435848	-0.0714379	0.781482	-0.748446	0.208272	-0.580771	0.246332	0.0836914	0.814956	0.160918	0.613599
Zfp1	2.27172	0.0522068	0.238009	0.818831	0.930634	0.293789	1.26924	0.0330187	0.800139	0.169622	0.857431	0.0600415	1.33028	0.201995	0.974051	0.381305	0.898733	0.421072	0.587599	0.022506	0.198654	0.236727	-0.560251	0.00877043	0.839675	0.117581	0.444801	0.259325	-0.065667	0.85459	0.394549	0.240113	0.290158	0.561771	-0.259921	0.804007	3.23636	0.00176739	3.47924	0.00167066	2.10672	0.0278152	1.28371	0.031595	0.813484	0.0175848	-0.178241	0.627115
Zfhx4	-0.269813	0.81824	-0.692977	0.295092	-0.672648	0.39529	0.620713	0.05501	0.26356	0.250328	0	1	0.998052	0.172613	2.22045e-16	0.141988	0.341914	0.415287	1.164	0.34211	-0.950853	0.515827	-0.999892	0.48776	2.32061	1.18519e-05	4.44089e-16	0.214394	1.41574	0.00491151	0.536366	0.757063	0.297835	0.801144	0.49554	0.643988	0.0357559	0.513918	0	1	0	1	-0.254591	0.855806	-0.94576	0.712579	0.571836	0.678959
Zfhx3	-1.59886	0.0579241	-0.0393671	0.94196	0.384188	0.0704935	-3.81684	0.00431732	-2.23902	5.60318e-07	-0.606957	0.0194991	-1.14706	0.291343	-1.39264	0.184136	0.947201	0.303232	-1.17773	0.00432664	0.126749	0.430178	0.645472	0.00566344	-2.59715	0.000832818	-1.13463	0.00886009	-0.31849	0.227169	-1.52425	0.024161	-0.924352	0.00695178	0.269643	0.556162	-2.01706	0.00243609	-1.51714	0.0246597	-0.760676	0.146532	-1.45495	0.0107493	-1.10237	0.0168917	0.344572	0.180772
Zfhx2os	-1.11022e-16	0.344597	2.77556e-17	0.354156	-3.46945e-18	0.218179	-2.22045e-16	0.00193084	2.22045e-16	0.262695	0	1	0	1	2.22045e-16	0.141988	2.22045e-16	0.159732	-4.44089e-16	1	0	1	8.88178e-16	1	-4.44089e-16	1	4.44089e-16	0.214394	-4.44089e-16	0.175102	2.22045e-16	0.478585	1.11022e-16	0.22381	1.11022e-16	0.577855	1.11022e-16	0.00938804	0	1	0	1	0	1	8.88178e-16	1	-8.88178e-16	1
Zfhx2	-1.08919	0.355814	0.0337817	0.917865	0.846415	0.0267639	-1.08096	0.509	0.508508	0.720135	1.2684	0.238901	0.873389	0.417316	-0.1364	0.924055	1.03528	0.361956	-1.47659	0.00565474	-0.475426	0.0936045	-0.333041	0.277433	-1.66992	0.151566	0.785012	0.407011	0.0785596	0.964011	-1.11738	0.255511	0.178792	0.829353	-0.310131	0.808053	-1.67725	0.0107915	-0.585539	0.347681	-0.236151	0.411578	-1.41902	0.100792	-1.27836	0.0442415	0.0428851	0.926968
Zfc3h1	0.226677	0.630727	0.0906769	0.86099	-0.0899507	0.828012	0.32401	0.259245	-0.274738	0.426058	0.0843573	0.800793	0.965882	0.417572	1.34706	0.238289	0.985448	0.388543	0.0603082	0.706298	-0.394158	0.0597343	-0.042146	0.842738	-0.522854	0.0195306	-0.237154	0.450945	0.0832735	0.429569	0.270111	0.322986	0.102089	0.588203	-0.531982	0.289074	-0.209809	0.621037	-0.0871962	0.771763	-0.088063	0.777413	-0.364982	0.03649	-0.107054	0.574253	0.00148764	0.993351
Zfat	-0.515508	0.485551	0.156444	0.615732	-0.227294	0.475952	2.47767	0.0753201	1.77085	0.242229	0.786119	0.532414	0.0196497	0.976954	-0.364181	0.340716	0.211866	0.808984	0.458307	0.0502136	-0.53848	0.104419	-0.486237	0.115693	0.350286	0.488394	-0.442682	0.496851	-0.336125	0.608547	0.20076	0.625632	-0.633462	0.452083	-0.0284092	0.985616	1.69637	0.24041	0.912276	0.534657	-0.0711135	0.94138	-0.744058	0.254284	-0.515436	0.327498	0.0728867	0.790172
Zfas1	1.30857	0.0243246	1.29964	0.00140465	0.196036	0.269321	2.32937	0.00520596	1.15086	0.00388557	0.719655	0.0265553	2.33094	0.0105176	1.18622	0.0394335	0.16805	0.744504	3.11217	0.00034205	1.46235	1.95297e-05	0.368432	0.0160114	1.50606	0.0140567	1.09826	0.000787079	0.218128	0.147927	2.95695	0.00222723	1.79798	0.00566829	0.73285	0.177057	2.3736	0.00503345	1.65334	0.000682007	0.921032	0.00223363	1.35534	0.00954982	0.559751	0.00621487	0.460924	0.016867
Zfa-ps	-1.11022e-16	0.344597	2.77556e-17	0.354156	-3.46945e-18	0.218179	-2.22045e-16	0.00193084	2.22045e-16	0.262695	0	1	0	1	2.22045e-16	0.141988	2.22045e-16	0.159732	-0.616742	0.335935	-0.772913	0.449065	-0.345272	0.594494	0.260998	0.234393	4.44089e-16	0.214394	-4.44089e-16	0.175102	2.22045e-16	0.478585	1.11022e-16	0.22381	1.11022e-16	0.577855	-0.162398	0.714836	-0.125801	0.592784	-0.154229	0.561581	-0.552872	0.331662	-0.550432	0.69868	-0.600457	0.332138
Zfand6	-0.572832	0.0181203	-0.367769	0.033899	-0.218212	0.117883	-0.0210419	0.859695	-0.151739	0.372233	0.10056	0.56567	-0.681459	0.0262161	-0.202471	0.43829	-0.0960854	0.695522	-0.860932	0.00204444	-0.480553	0.0108538	-0.158872	0.204248	-0.965632	0.00143938	-0.252332	0.144634	-0.16414	0.282099	-0.518262	0.0394053	0.150072	0.347435	-0.105659	0.560397	-0.627725	0.0192003	-0.166092	0.199812	-0.266453	0.285388	-0.829006	0.000978624	-0.348721	0.0102266	-0.0546388	0.659495
Zfand5	0.468299	0.0263573	0.214263	0.224174	0.331038	0.0683617	-0.480043	0.0121247	-0.884781	0.00370525	-0.468731	0.0201409	0.450742	0.13984	0.342284	0.221148	0.672153	0.0692153	0.664357	0.00202454	-0.249569	0.0419262	-0.16075	0.14059	-0.390131	0.0113348	-0.257665	0.0223436	-0.14134	0.133718	0.557975	0.0470197	-0.0873161	0.676629	0.150816	0.5692	0.323274	0.206404	0.0789971	0.684823	0.314036	0.148722	0.455467	0.0436924	-0.279653	0.0561929	0.100333	0.54717
Zfand4	0.470655	0.35763	1.17165	0.232355	-3.46945e-18	0.218179	-0.195072	0.933227	1.99481	0.265404	0.293006	0.848702	0	1	2.22045e-16	0.141988	0.408116	0.362282	-0.57308	0.391622	0.252098	0.408792	-0.0639214	0.776642	0.120515	0.848471	0.31602	0.592172	0.401259	0.590513	0.668203	0.348893	-0.949339	0.206902	-0.210521	0.713162	0.767101	0.372279	1.71953	0.00897734	0.690029	0.450104	0.0749524	0.913436	2.52277	0.00355409	-0.230047	0.741408
Zfand3	0.627086	0.150928	0.609862	0.166978	0.231694	0.542538	1.51984	0.000980857	0.553059	0.04305	-0.116273	0.650049	0.508679	0.286658	0.279185	0.552414	-0.123888	0.724619	0.764872	0.00266482	0.0575005	0.618368	-0.146436	0.29497	0.654149	0.0014986	0.23079	0.0516998	-0.237997	0.128144	0.713799	0.0460569	0.162276	0.627966	-0.416996	0.398164	0.163346	0.503567	-0.287492	0.358315	-0.332272	0.261556	0.0558368	0.448933	-0.0848066	0.315879	-0.219059	0.209378
Zfand2b	0.0124887	0.931774	0.435266	0.114972	0.52571	0.0675016	0.733659	0.0917939	0.596504	0.167953	0.175349	0.618103	0.197133	0.727438	0.708373	0.17339	0.234493	0.679271	1.25404	0.0109211	0.546419	0.0624823	0.153855	0.551583	0.399494	0.164844	0.533088	0.0276376	0.192429	0.0750001	0.343912	0.287089	0.379924	0.466009	-0.490518	0.290402	3.8588	0.0178897	3.10491	0.0464837	2.24655	0.0962507	0.461266	0.156725	0.914881	0.032858	0.0989372	0.658236
Zfand2a	0.573007	0.208028	-0.491981	0.273407	0.461637	0.245444	1.6326	0.000729978	-0.216598	0.12757	0.409758	0.0795835	0.183632	0.600322	-1.36892	0.0557509	-0.178681	0.589317	-0.768126	0.00871532	-1.635	0.000234799	-0.222855	0.309422	0.793487	0.0239387	-0.576835	0.0458771	0.162505	0.411923	0.634161	0.174609	-0.586023	0.17522	0.495323	0.268577	-0.00720935	0.979919	-0.161634	0.545161	0.369646	0.137205	-0.338065	0.0267111	-1.3757	6.06779e-05	0.103521	0.715777
Zfand1	1.01854	0.441014	1.43022	0.271122	-0.0207673	0.988874	-0.500473	0.0163707	-0.398167	0.286258	-0.982866	0.0390488	-1.50602	0.140178	-0.229821	0.861264	0.368134	0.600527	-0.00914997	0.973251	-0.0167029	0.933442	0.0118056	0.976893	0.0236043	0.972839	1.0532	0.0671804	0.305079	0.630764	-1.0587	0.0816013	-0.697433	0.384094	-1.10211	0.288131	0.173476	0.708793	-0.0981944	0.811068	-0.379629	0.467045	-0.12142	0.773821	-0.0550043	0.873053	-0.166246	0.6406
Zer1	-0.786563	0.0474813	-0.530794	0.13427	-0.296896	0.41943	-0.827381	0.157372	-0.350296	0.384545	0.22549	0.745961	-1.06158	0.343311	0.058763	0.933887	0.383186	0.586434	-0.583742	0.079287	-0.336094	0.0942823	0.206025	0.205208	-1.02906	0.042745	-0.842567	0.0933133	0.00320142	0.994394	-1.35374	0.000948217	-0.943161	0.00116939	-0.418661	0.729332	-1.84917	0.0320812	-1.0243	0.0447511	-0.432621	0.50847	-1.06017	0.000128211	-0.598739	0.000397078	-0.120576	0.356602
Zeb2os	2.38871	0.10703	0.545491	0.675479	0.516003	0.691311	1.46293	0.0244842	-0.091388	0.663418	-0.848022	0.103727	1.30027	0.164232	-1.15018	0.313622	-1.67149	0.104818	2.56379	1.1767e-05	0.86869	7.51503e-05	-0.128597	0.263328	0.666233	0.0397751	-0.150836	0.177065	-0.0466379	0.825474	4.04523	0.000712408	1.60865	0.0546398	1.47453	0.0264539	-0.236544	0.0759489	-1.29333	0.0395447	-1.35847	0.00657817	2.75999	0.0268553	0.900095	0.211108	0.786977	0.311138
Zeb2	1.08944	0.0125064	-0.0576301	0.894369	-0.233285	0.507112	0.113609	0.303163	-0.763097	0.00387209	-0.425186	0.280801	1.7282	0.104402	-0.00703041	0.993661	0.86096	0.318051	0.139576	0.204077	-0.25866	0.0902657	-0.112917	0.28145	-0.369327	0.0220286	-0.58527	0.0329132	-0.200498	0.299853	1.58377	0.00907844	-0.364626	0.318531	-0.1671	0.689542	-1.02593	0.00277871	-0.922873	0.00581883	-0.474741	0.109089	0.628005	0.0678171	-0.52845	0.0541648	0.153455	0.600314
Zeb1	0.155869	0.409601	-0.363556	0.045272	0.202993	0.372676	-0.699801	0.0206731	-1.00272	0.0286616	-0.168045	0.613903	1.58227	0.00539081	-0.358376	0.248299	0.259918	0.281041	0.4655	0.077545	-1.04472	0.00182336	0.355215	0.185216	0.44299	0.396502	-0.476707	0.258784	0.644804	0.1421	0.320626	0.13599	-0.883092	0.00864756	0.0119644	0.952269	0.613426	0.174706	-0.390186	0.347192	0.450979	0.312042	0.695372	0.0449927	-0.976146	0.00320196	-0.0155504	0.938163
Zdhhc9	-1.74616	0.00208565	-0.66926	0.186418	-0.701979	0.0420237	-1.44776	0.0213602	-0.933742	0.126707	-0.282412	0.526377	-0.485758	0.651513	0.247902	0.803061	0.851513	0.381656	-2.14359	1.50491e-05	-1.1207	7.43597e-05	-0.475502	0.00159012	-1.1934	0.00195158	-0.360522	0.0672402	0.191483	0.320324	-0.930411	0.0136603	-0.272303	0.233167	0.180341	0.435815	-0.822871	0.00927629	-0.325265	0.262046	0.466697	0.18109	-0.646191	0.0100399	-0.663156	0.000431814	0.00917011	0.958784
Zdhhc8	-0.380569	0.441601	0.102655	0.808564	0.219381	0.493518	-1.2124	0.0479619	-0.422441	0.228331	0.214601	0.647546	-1.38323	0.225732	-0.673231	0.199097	-0.0780632	0.875094	-1.76515	0.00163606	-0.334488	0.10042	0.0594934	0.821771	-1.20846	0.0139178	-0.32616	0.0574127	0.44219	0.0933684	-1.94905	0.00778404	-0.916915	0.0522504	-1.16273	0.327426	-0.730838	0.155069	-0.0872313	0.815433	-0.098606	0.775432	-0.884391	0.00359326	-0.272192	0.0433464	0.013099	0.918191
Zdhhc7	0.527244	0.0828306	0.413917	0.513332	0.0178336	0.954557	-0.287044	0.471826	-0.0395782	0.871849	-0.205396	0.379503	0.237556	0.4508	0.472748	0.0804173	0.503547	0.00371413	-0.649719	0.000274615	-0.22582	0.107841	-0.249121	0.0072017	-0.398466	0.0355577	0.016575	0.910353	-0.114758	0.507014	-0.608551	0.124283	0.368218	0.269364	-0.514256	0.369895	-0.109172	0.647291	0.447292	0.118226	0.011085	0.975346	-0.306728	0.318628	0.268895	0.164336	-0.425946	0.0515704
Zdhhc6	0.187968	0.613768	0.323874	0.390044	-0.492108	0.231931	0.261642	0.520193	0.627163	0.0386191	-0.363463	0.43943	1.45136	0.23881	2.2191	0.0328251	1.79393	0.0640539	0.189165	0.20826	0.584142	0.000703745	-0.073628	0.618601	-0.61904	0.00372849	0.371254	0.139142	-0.256893	0.0177779	0.474996	0.321827	0.413689	0.326765	-0.949569	0.196934	0.166433	0.356074	0.272801	0.491513	0.0433264	0.880354	-0.156581	0.505029	0.37283	0.0140873	-0.190594	0.332652
Zdhhc5	0.219518	0.785773	-0.314676	0.71506	0.577713	0.433728	0.464393	0.208628	-0.126568	0.698713	-0.233197	0.495059	0.63716	0.0985689	0.397938	0.358833	0.297111	0.505645	0.580506	0.0027263	0.138068	0.213723	0.039925	0.773212	0.505868	0.000742878	-0.257474	0.072628	-0.0205846	0.89678	0.359979	0.348815	-0.0359022	0.908873	-0.532915	0.290784	-0.0857318	0.299651	-0.69707	0.00873696	-0.0672962	0.649459	0.359015	0.231424	0.365085	0.117048	0.230915	0.355833
Zdhhc4	0.846806	0.209224	0.529138	0.394104	-0.289494	0.657886	0.65844	0.0585632	0.173558	0.484551	-0.839699	0.201453	0.656768	0.23082	0.322351	0.61033	0.161308	0.798742	1.10538	0.00543682	0.68404	0.00829332	0.447299	0.0153103	1.33822	0.00443928	1.09135	0.0671302	0.301638	0.357287	1.02242	0.0130157	0.646812	0.170937	0.407191	0.46335	0.930845	0.00599329	0.871089	0.179629	0.0412238	0.933928	0.528286	0.0100063	0.574725	0.00996934	0.0117065	0.909359
Zdhhc3	0.292037	0.206567	0.623153	0.224678	0.798506	0.0134246	-0.372551	0.24633	0.0669998	0.785548	0.173826	0.444473	0.142329	0.684188	0.332746	0.504167	0.482831	0.387372	-0.480282	0.00570515	0.194296	0.0214176	0.254571	0.00727447	-0.229966	0.454769	0.181243	0.512226	0.274187	0.374773	-0.139645	0.725544	0.324768	0.415337	0.347828	0.553785	0.607323	0.331296	0.779132	0.200295	0.681983	0.307579	0.0748013	0.692049	0.0760563	0.587653	0.0177742	0.91681
Zdhhc25	-1.11022e-16	0.344597	2.77556e-17	0.354156	-3.46945e-18	0.218179	-2.22045e-16	0.00193084	2.22045e-16	0.262695	0	1	0	1	2.22045e-16	0.141988	2.22045e-16	0.159732	-4.44089e-16	1	0	1	8.88178e-16	1	-4.44089e-16	1	4.44089e-16	0.214394	-4.44089e-16	0.175102	2.22045e-16	0.478585	1.11022e-16	0.22381	1.11022e-16	0.577855	1.11022e-16	0.00938804	0	1	0	1	0	1	8.88178e-16	1	-8.88178e-16	1
Zdhhc24	0.89221	0.0368743	0.940853	0.0101547	-0.626775	0.433673	2.73329	0.0507994	2.79446	0.048832	-0.316614	0.725312	-0.186517	0.789135	1.80871	0.116241	0.831089	0.448324	0.313599	0.253254	-0.241537	0.367248	-0.401902	0.192802	2.60628	0.0311394	2.39293	0.0458542	1.51537	0.131112	1.84845	0.191143	0.563957	0.636596	0.590719	0.526633	-1.18145	0.108873	-0.306708	0.599961	-0.359437	0.316522	0.126949	0.765743	0.703263	0.13571	0.235565	0.624789
Zdhhc23	-0.765712	0.0473413	-1.60775	0.0051944	-0.765681	0.237699	-1.17997	0.0174494	-0.999224	0.0963661	-0.250942	0.645592	0.750203	0.342786	-1.35574	0.0724174	-0.812293	0.150242	1.84751	0.0451469	1.74768	0.0411882	0.877532	0.253072	-0.541709	0.340988	-0.511114	0.468305	-1.40895	0.158824	2.23348	0.0879926	0.498752	0.613516	0.870212	0.438188	1.80376	0.210083	1.06641	0.426739	-0.0612647	0.949459	0.884278	0.0694693	-0.530691	0.218595	-0.287045	0.595195
Zdhhc22	-1.11022e-16	0.344597	2.77556e-17	0.354156	-3.46945e-18	0.218179	-2.22045e-16	0.00193084	2.22045e-16	0.262695	0	1	0	1	2.22045e-16	0.141988	2.22045e-16	0.159732	-4.44089e-16	1	0	1	8.88178e-16	1	0.270283	0.224152	4.44089e-16	0.214394	0.203423	0.410751	2.22045e-16	0.478585	1.11022e-16	0.22381	1.11022e-16	0.577855	1.11022e-16	0.00938804	0	1	0	1	0	1	8.88178e-16	1	-8.88178e-16	1
Zdhhc21	-0.0204314	0.964361	-0.229461	0.623597	0.172081	0.732089	-0.311381	0.190352	0.328665	0.442695	-0.0286649	0.89042	0.778549	0.356461	0.210988	0.790915	0.481145	0.574616	-0.082311	0.64055	0.423509	0.0212514	-0.078213	0.370863	0.600531	0.0309108	0.303103	0.198453	0.0429048	0.855075	1.14191	0.0185594	0.507062	0.195702	-2.44116	0.0407026	0.191501	0.517692	-0.258856	0.408948	-0.0484193	0.887703	-0.147763	0.27984	0.101057	0.521879	-0.045268	0.662782
Zdhhc20	-0.337276	0.204773	0.0143829	0.952671	-0.161345	0.484694	-0.660307	0.00750372	0.0922154	0.457934	0.357013	0.241133	-0.91754	0.021426	-0.0324036	0.922703	0.106284	0.57305	-0.253575	0.110529	-0.0401644	0.525045	0.282987	0.00655562	-0.766418	0.00597726	0.297381	0.0590133	0.418193	0.052829	-0.608407	0.0276028	0.160224	0.5844	0.259759	0.489564	-0.420194	0.146528	0.231414	0.413224	0.0180661	0.951542	-0.928043	0.00305725	-0.30184	0.0467219	-0.225373	0.150997
Zdhhc2	-0.385915	0.730699	0.495856	0.701307	-0.470866	0.681929	-2.31556	0.0162938	-1.16627	0.0175585	-1.1616	0.078159	-1.69676	0.090761	-0.855062	0.277626	-1.69024	0.0447116	-0.207827	0.687458	1.50139	0.00548714	-1.18657	0.0306998	1.28501	0.426547	2.74716	0.0303183	0.68433	0.461794	0.766281	0.585859	1.93608	0.147312	-1.0943	0.339452	0.870856	0.586303	3.30115	0.0147727	0.617918	0.580559	0.108463	0.630598	2.76895	0.000689616	-0.28201	0.61388
Zdhhc19	-1.11022e-16	0.344597	2.77556e-17	0.354156	-3.46945e-18	0.218179	-2.22045e-16	0.00193084	2.22045e-16	0.262695	0	1	0	1	2.22045e-16	0.141988	2.22045e-16	0.159732	-4.44089e-16	1	0	1	8.88178e-16	1	0.270283	0.224152	4.44089e-16	0.214394	-4.44089e-16	0.175102	2.22045e-16	0.478585	1.11022e-16	0.22381	1.11022e-16	0.577855	1.11022e-16	0.00938804	0	1	0	1	0	1	0.265893	0.245474	-8.88178e-16	1
Zdhhc18	-0.0768344	0.786994	0.0288103	0.917953	-0.212077	0.543342	-0.0734342	0.631261	-0.464554	0.0620427	-0.560073	0.031834	0.0258628	0.89785	-0.268299	0.335184	-0.161914	0.600608	0.840387	0.00291903	0.523519	0.01965	0.124249	0.568155	0.0647852	0.540053	-0.0665492	0.796279	0.173154	0.344821	0.268383	0.0974601	0.15376	0.171879	-0.160809	0.530066	-0.366053	0.16735	-0.169009	0.39809	-0.189748	0.457823	-0.417502	0.0381083	0.189798	0.174945	-0.207821	0.14068
Zdhhc17	-0.497549	0.3165	-0.208101	0.579676	-0.589154	0.260587	-0.801274	0.0260698	-0.936741	0.0413932	-0.935986	0.144701	0.193074	0.690755	-0.200385	0.449791	0.165019	0.640248	-0.871931	0.015779	-0.360409	0.0401551	-0.325181	0.105117	-0.419148	0.40427	-0.168535	0.749978	-0.411246	0.435767	-0.855076	0.0165106	-1.08151	0.00741326	-1.40167	0.0347315	-0.62274	0.164547	-0.662037	0.212976	-0.309295	0.33991	-0.398628	0.0164954	-0.93229	0.000912406	-0.470871	0.0258552
Zdhhc16	-0.8403	0.00619573	-0.364193	0.274376	-0.430841	0.131445	0.526972	0.327001	0.694789	0.204294	-0.0893353	0.892626	0.0402933	0.956407	0.10096	0.869963	-0.365481	0.605544	0.431734	0.092022	0.636417	5.48658e-05	-0.0509762	0.528665	-0.486702	0.00613548	-0.170981	0.532397	-0.313745	0.114459	2.39142	0.122358	1.96808	0.132304	1.05128	0.288749	0.0361828	0.97019	0.180876	0.858259	0.233271	0.80268	-0.200698	0.578675	0.396624	0.205984	-0.264288	0.331421
Zdhhc15	-1.38725	0.268895	-0.271602	0.808751	-0.308241	0.811454	0.484811	0.698738	1.24497	0.353106	-0.256272	0.853817	-0.442886	0.68286	-1.53917	0.105655	-1.20247	0.00445842	-0.723824	0.182149	1.0889	0.0615748	0.217217	0.700116	-0.0720994	0.976602	1.6004	0.264556	1.34901	0.245067	1.1371	0.385481	1.63279	0.18514	-0.227151	0.775913	-0.700079	0.409334	-1.14365	0.224395	-0.989822	0.309045	-0.371864	0.466769	0.874497	0.0446281	-0.372343	0.442257
Zdhhc14	0.705884	0.0567512	-0.223753	0.55117	-0.306809	0.33476	0.152526	0.816665	-0.290871	0.649654	0.714126	0.405971	0.353005	0.749631	-1.18751	0.146794	-0.708321	0.466128	-1.31156	0.0276396	0.0476799	0.544955	0.199548	0.569732	-1.43098	0.00926437	-1.22387	0.0101757	-1.05639	0.165735	-0.592447	0.468833	-1.91356	0.0625344	-0.998734	0.486034	0.502045	0.128368	0.494507	0.348205	2.11124	0.000816049	1.09851	0.0229306	-0.352927	0.320877	0.0404328	0.923399
Zdhhc13	1.04338	0.00549904	0.745074	0.124521	0.462799	0.184776	-0.347955	0.245352	0.214388	0.377252	-0.739386	0.0995927	0.517079	0.527379	0.566206	0.488202	0.383155	0.531264	0.731369	0.0179222	0.925503	0.0027813	0.225687	0.312981	0.383857	0.0370656	0.285526	0.119804	-0.176727	0.580147	0.433884	0.326378	0.191233	0.770506	-0.176527	0.830798	1.07147	0.0215329	1.34875	0.0611405	0.835815	0.200625	0.739941	0.00926204	0.337255	0.170981	0.220292	0.282998
Zdhhc12	-1.72135	0.139685	0.0856641	0.879887	0.236838	0.767738	1.03516	0.115419	0.934957	0.0895557	-0.839411	0.142397	1.03805	0.320879	0.395796	0.739589	-1.31078	0.305289	0.774491	0.00497558	0.835485	0.00127163	-0.0148332	0.907024	0.54128	0.170064	0.637054	0.150613	-0.141024	0.741586	0.0909262	0.752329	0.529406	0.0926337	0.158532	0.836648	-0.475389	0.168832	0.573051	0.336544	-0.432873	0.362268	-0.107372	0.810053	0.95706	0.0406603	0.0223488	0.953044
Zdhhc11	-1.11022e-16	0.344597	2.77556e-17	0.354156	-3.46945e-18	0.218179	-2.22045e-16	0.00193084	2.22045e-16	0.262695	0	1	0	1	2.22045e-16	0.141988	2.22045e-16	0.159732	-4.44089e-16	1	0	1	8.88178e-16	1	-4.44089e-16	1	4.44089e-16	0.214394	-4.44089e-16	0.175102	2.22045e-16	0.478585	1.11022e-16	0.22381	1.11022e-16	0.577855	1.11022e-16	0.00938804	0	1	0.256104	0.412758	0	1	8.88178e-16	1	-8.88178e-16	1
Zdhhc1	-1.04296	0.418639	-0.605597	0.349325	0.241511	0.670279	0.798952	0.526702	1.26831	0.354799	1.38811	0.199469	-0.903599	0.366784	-1.23075	0.279116	0.363976	0.760478	-1.26851	0.000703247	-0.415052	0.0619363	0.11241	0.44713	0.564953	0.37273	0.606787	0.409137	1.38884	0.105058	-1.90589	0.0316395	-1.82984	0.0187787	-1.30786	0.0970147	0.826941	0.575062	0.0103915	0.993259	0.599875	0.6652	-0.49708	0.136397	-0.451827	0.0226839	0.405494	0.0410397
Zdbf2	-1.11022e-16	0.344597	2.77556e-17	0.354156	-3.46945e-18	0.218179	0.313693	0.203038	2.22045e-16	0.262695	0	1	2.27638	0.0029399	0.259837	0.433734	1.79086	0.128949	1.30852	0.266216	0.198673	0.877066	0.261248	0.694341	0.665151	0.048602	4.44089e-16	0.214394	0.225135	0.380946	2.22045e-16	0.478585	1.11022e-16	0.22381	1.11022e-16	0.577855	1.15003	0.412368	-0.741136	0.297683	0.317883	0.762354	2.70786	0.0229738	-0.0795628	0.956641	-0.707956	0.529514
Zcwpw2	-1.11022e-16	0.344597	2.77556e-17	0.354156	0.168994	0.472121	0.60905	0.0601199	0.463591	0.251675	0	1	0	1	0.256661	0.437177	2.22045e-16	0.159732	-1.28911	0.169765	-1.70237	0.108282	-0.627797	0.466902	-2.37987	4.21973e-05	-0.709865	0.000711587	-1.78783	0.0768526	0.13424	0.334173	0.699861	0.33033	1.11022e-16	0.577855	0.686863	0.0857804	0	1	0.966127	0.0401204	-1.30286	0.0491326	0.797746	0.361792	-0.771507	0.30035
Zcwpw1	0.934267	0.381986	1.64755	0.206365	0.692743	0.364664	0.0146983	0.977482	0.498562	0.39329	-0.248582	0.729909	1.42562	0.186434	1.19595	0.309721	0.28979	0.835688	-0.612186	0.071014	-0.964351	0.00266715	-0.87359	0.0101704	1.30687	0.216563	0.550828	0.611543	0.342718	0.775432	1.11297	0.466637	0.566123	0.626713	-0.691353	0.567478	-0.0104689	0.971132	-1.44073	0.0648294	-0.700264	0.101517	0.578887	0.171476	-0.453902	0.0587753	0.209439	0.20044
Zcrb1	0.207847	0.470046	0.261208	0.275866	0.242316	0.330037	0.122618	0.79612	0.145624	0.679422	-0.0281977	0.938542	0.096019	0.834196	-0.0468561	0.922586	0.212976	0.573248	0.40302	0.0119074	0.454714	0.00189581	0.1169	0.179576	0.1125	0.602086	0.157909	0.245874	0.216126	0.159283	-0.275756	0.242393	0.214853	0.319316	0.139164	0.533506	0.218337	0.475919	0.123467	0.567464	0.238165	0.37914	-0.127228	0.629562	0.211524	0.199993	0.196849	0.217945
Zcchc9-ps	-1.11022e-16	0.344597	2.77556e-17	0.354156	-3.46945e-18	0.218179	-2.22045e-16	0.00193084	2.22045e-16	0.262695	0	1	0	1	2.22045e-16	0.141988	2.22045e-16	0.159732	-4.44089e-16	1	0	1	8.88178e-16	1	-4.44089e-16	1	4.44089e-16	0.214394	-4.44089e-16	0.175102	2.22045e-16	0.478585	1.11022e-16	0.22381	1.11022e-16	0.577855	1.11022e-16	0.00938804	0	1	0	1	0	1	8.88178e-16	1	-8.88178e-16	1
Zcchc9	0.679704	0.0322687	-0.035845	0.948	0.72974	0.0159617	0.688704	0.053151	-0.0419751	0.868582	-0.0875875	0.869603	1.1549	0.0546192	0.509435	0.330893	0.743523	0.129537	0.894629	0.0105548	-0.0216015	0.91432	0.373133	0.24333	0.724083	0.000142609	0.31618	0.241345	0.521032	0.0153867	0.818423	0.10281	0.211915	0.668291	0.699013	0.275109	0.439986	0.294556	0.0765584	0.856448	-0.0160543	0.973412	0.158644	0.488004	0.354218	0.150955	0.440798	0.0450588
Zcchc8	-0.671471	0.259489	-0.344568	0.375614	0.117136	0.812303	-0.816465	0.207227	-0.415901	0.267868	-0.439957	0.371509	0.166483	0.732471	-0.106431	0.861365	-0.180785	0.652264	-0.516134	0.00655094	-0.674174	0.000620296	-0.106996	0.296779	-0.609632	0.0326728	-0.499728	0.0311615	-0.414114	0.310197	-0.20625	0.191927	-0.418704	0.0576631	-0.109627	0.498617	-0.630781	0.069756	-0.620052	0.121204	-0.380628	0.30794	-0.328506	0.230977	-0.388637	0.0864533	-0.191975	0.367689
Zcchc7	-0.000493897	0.996399	-0.453548	0.0180416	-0.153142	0.365971	-0.359137	0.31296	-0.825154	0.0190639	-0.510851	0.116512	0.556847	0.16637	-0.347157	0.545976	0.349409	0.432572	-0.605731	0.00300585	-1.01495	1.52323e-06	-0.0481377	0.155143	-0.579121	0.00507487	-0.353652	0.00780638	-0.154841	0.127585	-0.221092	0.361256	-0.526283	0.128437	-0.5735	0.165617	-0.287038	0.443314	-0.535412	0.194281	-0.50586	0.311622	-0.16939	0.402926	-0.924523	0.00163078	-0.0698667	0.685393
Zcchc4	1.24667	0.13461	0.425001	0.617105	0.408246	0.365269	-1.32534	0.0828914	-0.71155	0.0138857	-0.162861	0.672323	0.789116	0.455341	0.633956	0.631493	1.12059	0.372601	-0.538155	0.0304778	0.0870325	0.719603	-0.428614	0.25093	-0.735429	0.0296182	-0.582414	0.163559	-0.838402	0.0608886	-0.302531	0.418749	-0.220418	0.53236	-0.690115	0.433922	1.80765	0.210674	0.965463	0.468812	0.218949	0.86758	0.0276512	0.924432	-0.0239834	0.921315	-0.404763	0.229399
Zcchc3	0.224413	0.854713	-0.0125565	0.990171	1.0416	0.511252	1.80303	0.127134	0.921903	0.551843	-0.690177	0.507577	0	1	1.24577	0.125459	0.780866	0.115526	-1.49331	0.00987017	-0.16369	0.617849	-0.131772	0.668575	0.847937	0.511113	0.0964284	0.940703	-0.639383	0.567222	-0.0544627	0.978459	0.106665	0.936098	-0.344898	0.458848	1.11022e-16	0.00938804	0	1	1.64779	0.00181444	0.656354	0.308702	1.17393	0.130643	0.76724	0.244885
Zcchc24	-0.516026	0.284296	-0.218607	0.786678	-0.155784	0.879477	0.862945	0.0254619	0.017527	0.949436	-0.19737	0.662767	-0.789828	0.181363	-2.34393	0.0635774	-0.986827	0.145604	0.270188	0.0775657	0.459145	0.00826085	0.213917	0.328281	-1.38389	0.000327862	-1.00187	0.00586735	-0.472372	0.0608023	-1.02411	0.161805	-0.520368	0.392522	-0.0843385	0.892957	-0.768583	0.464563	-0.0744223	0.815483	0.104758	0.794453	1.11808	0.0682458	0.0513712	0.812746	0.748733	0.0433123
Zcchc2	1.00954	0.00296346	-0.414963	0.213082	-0.686437	0.244671	1.2098	0.0120482	-0.223907	0.336313	-0.0303464	0.895952	2.81409	0.022867	1.66308	0.114261	1.47997	0.165475	1.43588	0.000132048	-0.0608512	0.623838	-0.0160936	0.878827	0.792338	0.0178863	-0.345333	0.054922	-0.202446	0.360174	1.84275	0.00179996	0.0420179	0.887291	-0.0722495	0.882991	0.951747	0.0241371	-0.143069	0.68889	0.0642483	0.874117	1.26075	7.00571e-06	0.0790426	0.599153	-0.0695627	0.814341
Zcchc18	1.19581	0.259218	0.378063	0.703357	0.351442	0.73224	0.567254	0.732031	1.23627	0.472451	-0.78769	0.32103	2.57618	0.00463831	1.85338	0.0323178	0.93108	0.291127	1.95136	0.103882	3.67175	0.00822474	2.20808	0.0236679	1.25013	0.485183	1.48877	0.208919	0.469577	0.637308	1.98819	0.00587199	1.46669	0.00397126	0.971722	0.306043	-0.137181	0.703668	-0.702372	0.145896	-0.158905	0.775827	1.04571	0.00185198	1.11892	0.00230196	0.387925	0.0920686
Zcchc17	-0.369811	0.315844	0.0890254	0.831822	0.360675	0.45817	-0.896374	0.0227643	-0.138493	0.502228	0.00739205	0.978519	-0.946753	0.0234626	-0.702028	0.037117	-0.317024	0.181797	-0.479047	0.0130338	0.192953	0.116931	0.15583	0.204143	-0.571549	0.087652	-0.303288	0.145639	-0.135394	0.542497	-0.980458	0.000348661	-0.295077	0.0787308	-0.0991743	0.705151	-0.772302	0.020609	-0.37043	0.0399965	0.124062	0.612585	-0.415157	0.0692971	0.0845033	0.553745	0.0521414	0.812838
Zcchc14	-0.018413	0.987102	-0.327001	0.733991	2.04006	0.0253797	-1.39879	0.0182597	-1.79681	0.0494297	0.448689	0.170363	-1.48482	0.0983091	-2.61194	0.0217792	-0.0626173	0.891571	-1.94656	0.000566674	-1.52976	0.000800013	-0.0703099	0.67676	-0.434845	0.299316	-0.276515	0.488619	0.849392	0.0758789	-2.09351	0.000209593	-1.99661	0.00241445	-0.434567	0.416206	0.992208	0.0788652	1.57499	0.0130016	2.48856	1.299e-05	-1.26366	0.00201112	-0.860457	0.0904612	0.217706	0.506294
Zcchc13	-1.11022e-16	0.344597	2.77556e-17	0.354156	-3.46945e-18	0.218179	-2.22045e-16	0.00193084	2.22045e-16	0.262695	0	1	0	1	2.22045e-16	0.141988	2.22045e-16	0.159732	-4.44089e-16	1	0	1	8.88178e-16	1	-4.44089e-16	1	4.44089e-16	0.214394	-4.44089e-16	0.175102	2.22045e-16	0.478585	1.11022e-16	0.22381	1.11022e-16	0.577855	1.11022e-16	0.00938804	0	1	0	1	0	1	8.88178e-16	1	-8.88178e-16	1
Zcchc12	-1.11022e-16	0.344597	2.77556e-17	0.354156	-3.46945e-18	0.218179	0.135558	0.334087	2.22045e-16	0.262695	0	1	0	1	2.22045e-16	0.141988	2.22045e-16	0.159732	-4.44089e-16	1	0.246516	0.326987	0.789878	0.31041	0.622174	0.0454876	4.44089e-16	0.214394	0.225135	0.380946	1.27646	0.101566	1.11022e-16	0.22381	0.299353	0.571549	0.211783	0.219792	0	1	0	1	-1.65283	0.126688	-2.54268	0.22304	0.264177	0.821153
Zcchc10	0.494593	0.488074	0.242925	0.718243	0.479945	0.411705	1.87238	0.0392312	1.52595	0.0837016	0.881235	0.272828	-0.0235604	0.947989	0.0905514	0.813476	-0.0301979	0.908194	0.540612	0.00152382	0.34293	0.000939134	0.0166692	0.909556	1.06196	0.141646	0.758466	0.249653	0.129322	0.849338	2.23751	0.127088	2.03416	0.137468	0.578167	0.635607	2.60244	0.103312	1.45349	0.265862	0.98812	0.397558	0.308868	0.179104	-0.122667	0.243296	0.118476	0.369912
Zc4h2	-1.0145	0.504537	0.226612	0.88439	-0.438878	0.756092	0.62882	0.739516	1.63502	0.39079	0.189687	0.873743	-0.00929535	0.98328	1.5425	0.0300745	0.826965	0.279276	-1.44499	0.0485283	0.0640068	0.856495	-0.319289	0.237758	-1.19197	0.0815236	-0.4148	0.518401	-0.188351	0.768634	0.918623	0.453583	-0.757819	0.196228	0.889096	0.234278	0.150572	0.858049	1.63832	0.050027	2.31195	0.00700063	-0.453912	0.114963	-0.172851	0.606729	-0.360464	0.278555
Zc3hc1	-0.0485992	0.932146	-0.609761	0.226411	-0.270839	0.531772	0.120859	0.81583	0.208361	0.652436	-0.512108	0.397428	-0.212312	0.373158	0.370101	0.0871222	0.193215	0.659266	0.18279	0.31583	0.276294	0.157953	-0.255787	0.167923	0.173881	0.352424	0.136242	0.449028	0.0781904	0.557457	0.80791	0.128713	0.604609	0.202457	-0.160981	0.801911	-0.0602436	0.838007	-0.407824	0.385188	-0.922097	0.155723	0.571671	0.0428229	0.261866	0.298791	0.0745166	0.735123
Zc3hav1l	-1.42503	0.0727041	-1.21609	0.0599822	-0.69552	0.409505	0.56403	0.640428	-0.515104	0.771911	-1.1685	0.25724	-0.226622	0.804967	-0.926992	0.291232	-1.75469	0.0376613	2.62866	0.0916354	1.84704	0.185043	0.440325	0.719608	1.17658	0.137424	-0.938128	0.316823	-0.987075	0.344404	3.20084	0.0291587	0.846327	0.436964	0.160117	0.911089	0.171323	0.907791	0.6638	0.525327	-0.40534	0.520633	-0.292333	0.601442	0.100569	0.839588	-0.458654	0.425777
Zc3hav1	0.883432	0.0383877	-0.324729	0.338384	-0.02828	0.932251	0.363648	0.172566	-0.508551	0.0595342	-0.265641	0.532801	-0.33779	0.0961936	-0.632159	0.015242	-0.328386	0.372846	1.00578	0.000775156	-0.239427	0.105338	-0.140485	0.516087	0.155248	0.428027	-0.505411	0.0750012	-0.128925	0.631493	1.14721	0.000307231	-0.229196	0.305622	-0.155138	0.406038	0.240823	0.00979936	-0.0587026	0.649659	-0.0349624	0.875876	-0.274078	0.061538	-0.927783	0.000292648	-0.141439	0.654496
Zc3h8	0.772182	0.270208	0.0402759	0.969447	0.688747	0.351328	0.308097	0.816615	1.77927	0.172356	1.24527	0.280702	0.0613677	0.96355	-0.354805	0.759453	0.180909	0.869832	-0.730324	0.048276	0.329369	0.205456	0.489457	0.104044	0.358482	0.36132	1.39921	0.0223147	0.329464	0.676285	-1.20715	0.230262	0.100137	0.901151	0.511653	0.699371	3.01768	0.00667154	2.43126	0.00987647	2.8971	0.00145973	-0.587052	0.159532	-0.339635	0.0771985	0.00880538	0.973314
Zc3h7b	-1.00455	0.0240269	-1.09345	0.00974897	-0.198858	0.445832	-0.919813	0.0129418	-0.328908	0.253856	0.403691	0.117417	-1.58377	0.00234941	-0.671478	0.005056	0.342601	0.374608	-0.945704	0.000282035	-0.712783	0.0109268	0.237251	0.213945	-0.97169	0.0141273	-0.893148	0.107318	0.451202	0.137691	-1.17588	0.0170364	-1.54889	0.0218879	-0.0883254	0.7848	-0.726326	0.183648	-1.08147	0.0799005	0.346396	0.420917	-0.275833	0.282412	-0.725834	0.0329473	0.522819	0.00485355
Zc3h7a	0.283189	0.14701	-0.0695013	0.693018	-0.185621	0.26077	0.725941	0.0209166	-0.383911	0.0839374	-0.134502	0.487519	0.724514	0.0563998	0.159559	0.764548	0.307531	0.413424	0.665876	0.0114824	-0.448524	0.0401172	-0.176665	0.325112	0.28956	0.17471	-0.651356	0.0367205	-0.268279	0.316682	1.52567	0.00134639	-0.170729	0.347731	-0.0824786	0.823657	0.0150158	0.902417	-0.0632925	0.765061	0.0827846	0.567808	0.331829	0.0758102	-0.335711	0.0410207	0.0115905	0.947653
Zc3h6	-0.0399767	0.944479	-0.0832626	0.928852	-0.0290376	0.957571	-1.43961	0.180922	0.00574228	0.988172	-0.259375	0.611136	0.11503	0.869632	0.253138	0.653534	-0.343022	0.419468	-0.71354	0.308332	-0.748579	0.00464709	-0.155391	0.590627	-0.239777	0.815347	0.876247	0.145502	0.912398	0.33646	-1.6556	0.223976	-0.0381277	0.947913	0.219777	0.697189	0.772191	0.310378	1.73615	0.0985703	1.20645	0.141436	-0.933548	0.0132931	-1.03163	0.00174645	-0.392713	0.100676
Zc3h4	-0.996916	0.0876249	-0.571448	0.323241	-0.536017	0.381066	-0.272484	0.603099	0.0218127	0.962499	-0.0698628	0.888257	-0.671872	0.224925	0.164456	0.746394	-0.285707	0.467537	-0.545142	0.0199516	-0.305248	0.047306	-0.413121	0.0274257	-0.106244	0.360747	-0.235712	0.245201	-0.0845911	0.794272	-0.086983	0.750916	0.0612671	0.658949	0.322264	0.597187	-0.494792	0.0525973	-0.242274	0.271068	-0.273152	0.306641	-0.791802	0.0189752	-0.395954	0.0316863	-0.561098	0.00171416
Zc3h3	-0.791472	0.169518	-1.16984	0.0457426	-0.224376	0.424813	-0.48906	0.517351	-0.443396	0.448077	-0.76848	0.334819	1.20075	0.233267	-0.228564	0.838765	0.804535	0.491796	0.050753	0.776739	-0.746369	0.00147098	-0.389828	0.0994585	-0.352424	0.124244	-0.841209	0.0107526	-0.421746	0.362133	-0.565155	0.308754	-0.625792	0.23661	-0.682284	0.371742	0.134018	0.875354	1.07579	0.253079	0.960348	0.269687	-0.356902	0.480918	-0.386899	0.389685	-0.252605	0.529447
Zc3h18	-0.473315	0.144726	-0.521408	0.0817431	-0.739778	0.0248841	-0.250197	0.00291541	0.00142384	0.994471	-0.429786	0.0239195	-0.39529	0.532613	-0.122301	0.785321	0.0971767	0.812661	-0.416323	0.000366332	-0.418141	0.000289492	-0.105264	0.427161	-0.486177	0.0442392	-0.323386	0.145392	-0.0129036	0.948968	0.29172	0.00602125	0.432364	0.151776	-0.250489	0.524719	-0.0426558	0.920049	0.037552	0.927786	0.310872	0.50519	-0.175197	0.0179291	-0.0932572	0.157677	-0.0370219	0.481466
Zc3h15	0.37467	0.0425693	0.0772119	0.156616	0.201193	0.356402	0.742163	0.130477	0.683941	0.115111	0.71165	0.121908	0.481208	0.33707	-0.121057	0.774519	0.508619	0.198931	-0.144352	0.145446	-0.175653	0.0424502	0.189164	0.044476	0.0338	0.876056	0.0973029	0.604621	0.27248	0.180112	-0.248143	0.255971	0.0864419	0.728683	-0.344107	0.526705	0.0730073	0.577572	0.196505	0.037809	-0.0131906	0.929676	0.0538308	0.636524	0.0445908	0.383046	0.0333775	0.621131
Zc3h14	-0.206644	0.311237	-0.449919	0.039956	0.109763	0.52563	-0.599993	0.207255	-0.0906461	0.803944	-0.183318	0.661844	0.455503	0.03133	0.300112	0.422946	0.40071	0.0650753	-0.561927	0.0302187	-0.147806	0.199	0.103378	0.455382	-0.268906	0.371135	0.198074	0.434567	0.354211	0.277856	-0.444928	0.165478	0.163703	0.586283	0.501398	0.0721205	-0.257792	0.437359	-0.299122	0.307854	-0.247656	0.399602	0.0611883	0.613819	0.149338	0.172303	0.0986742	0.442973
Zc3h13	-0.0867705	0.694648	-0.380641	0.0252532	-0.0827861	0.687698	-0.488374	0.15881	-0.156787	0.583332	0.395464	0.0844879	-1.088	0.0002418	-0.418087	0.0054677	-0.455929	0.185782	-0.706723	0.00144851	-0.773884	0.00145797	0.0247032	0.852896	-0.938442	0.000977063	-0.469757	0.0796905	-0.0541053	0.665909	-0.935582	0.0588862	-0.443968	0.187197	0.186372	0.626277	-0.703252	0.00492816	-0.310436	0.133157	-0.103114	0.550826	-0.493276	0.013091	-0.468986	0.00941424	0.0334116	0.806115
Zc3h12d	-0.325584	0.315937	-0.268487	0.416919	-0.987613	0.0639803	0.930466	0.16761	0.863285	0.28983	-1.3428	0.179192	-0.990167	0.313983	0.804641	0.437293	0.430966	0.601062	0.807594	0.0465816	0.507983	0.223925	-0.391995	0.166862	0.540222	0.0699949	0.629873	0.0114138	-0.188506	0.325751	1.00622	0.136929	0.309314	0.623074	-1.30172	0.311487	2.68142	0.0376094	2.52271	0.0393375	0.222692	0.854478	0.502296	0.0938297	0.33691	0.22788	-0.322053	0.284983
Zc3h12c	1.75098	0.0504736	1.02212	0.173366	0.899402	0.275601	0.137788	0.558956	-1.22609	0.0241058	0.00403775	0.991327	0.547841	0.619202	-0.501866	0.656285	-0.130835	0.904992	4.78137	1.71537e-05	3.17956	0.0066855	1.58047	0.101873	4.22365	0.0207626	2.78789	0.0436169	1.6506	0.186571	2.19566	0.000943598	0.247584	0.47729	1.05134	0.00722488	1.77875	0.104873	0.629162	0.278907	0.101875	0.808392	3.981	0.00149156	1.52861	0.0057776	1.06485	0.0170073
Zc3h12b	-1.11022e-16	0.344597	2.77556e-17	0.354156	-3.46945e-18	0.218179	-2.22045e-16	0.00193084	2.22045e-16	0.262695	0	1	0	1	1.24577	0.125459	1.28503	0.0859187	-0.972683	0.145016	-0.295764	0.800285	0.195852	0.846087	0.743173	0.0558306	4.44089e-16	0.214394	-4.44089e-16	0.175102	2.22045e-16	0.478585	1.11022e-16	0.22381	1.11022e-16	0.577855	-0.162398	0.714836	0.368706	0.531328	0.337642	0.521687	-0.654776	0.441852	-0.491729	0.642018	0.127664	0.852286
Zc3h12a	-0.615111	0.0655666	-1.38888	0.00172411	-0.0802617	0.878329	-0.678406	0.0129463	-1.53925	0.000658752	-0.011768	0.968614	0.886603	0.0445936	-0.393054	0.470117	0.197785	0.619771	0.780422	0.0017317	-0.972769	8.07123e-05	0.284986	0.0644088	0.430643	0.0449372	-1.25007	0.00104989	-0.286116	0.307723	0.376717	0.116711	-1.30063	0.00149895	-0.267783	0.245714	0.46976	0.00394638	-1.18045	0.0047866	0.0655445	0.534682	0.397796	0.134047	-0.842853	0.014047	0.29404	0.362133
Zc3h11a	0.807029	0.123334	-1.61539	0.0371806	0.832592	0.193346	0.928712	0.37213	0.829837	0.504384	-0.142864	0.899012	1.94157	0.000229711	2.22045e-16	0.141988	1.44187	0.111644	1.21256	0.0543476	0.234303	0.749696	-0.00435315	0.994772	0.750347	0.580774	0.17063	0.903179	0.256653	0.852552	2.55748	0.0382087	1.06871	0.13768	1.55487	0.0489652	1.92042	0.123341	1.35904	0.182748	1.115	0.190895	0.505348	0.421161	0.594379	0.291682	0.139331	0.802851
Zc3h10	-0.0345396	0.91269	-0.917473	0.0294026	-0.394099	0.37681	0.694469	0.0456924	-0.119103	0.720009	-0.0721998	0.758082	-0.0063777	0.991309	-0.216821	0.237356	-0.0275176	0.891735	0.274496	0.263384	-0.643003	0.0437964	-0.106823	0.607389	-0.195764	0.572948	-0.56719	0.173412	-0.177475	0.636283	1.04511	0.0196253	0.0503898	0.887667	0.0870751	0.88457	0.109062	0.83735	0.26244	0.600333	0.42611	0.463149	0.0194156	0.919725	-0.535882	0.00874213	0.0516036	0.877798
Zc2hc1c	-1.11022e-16	0.344597	1.17165	0.232355	-3.46945e-18	0.218179	0.663258	0.257457	0.253094	0.262393	0	1	0	1	2.22045e-16	0.141988	2.22045e-16	0.159732	-0.243953	0.793692	0.0644912	0.96992	0.55629	0.623618	0.202078	0.914264	-0.752196	0.486645	0.18132	0.8425	0.37632	0.188532	1.11022e-16	0.22381	1.11022e-16	0.577855	1.11022e-16	0.00938804	0	1	0	1	-1.6882	0.074189	-1.97296	0.260008	-0.458268	0.691593
Zc2hc1b	-1.11022e-16	0.344597	2.77556e-17	0.354156	-3.46945e-18	0.218179	-2.22045e-16	0.00193084	2.22045e-16	0.262695	0	1	0	1	2.22045e-16	0.141988	2.22045e-16	0.159732	-4.44089e-16	1	0	1	8.88178e-16	1	-4.44089e-16	1	4.44089e-16	0.214394	-4.44089e-16	0.175102	0.37632	0.188532	1.11022e-16	0.22381	1.11022e-16	0.577855	1.11022e-16	0.00938804	0	1	0	1	0	1	0.24205	0.273599	-8.88178e-16	1
Zc2hc1a	1.42867	0.147042	0.33884	0.75796	1.48475	0.135912	0.933915	0.110071	0.655575	0.0317136	-0.0843033	0.871686	-2.24468	0.000960172	-0.442109	0.418349	-0.536621	0.258322	1.65932	0.000487683	1.32448	0.000457125	0.393436	0.226956	0.5078	0.190914	-0.688686	0.300754	-0.625054	0.227538	1.96958	0.186981	1.20316	0.367822	-0.0925805	0.949889	-0.646797	0.267081	-1.95391	0.0255857	-0.731571	0.159331	0.0715436	0.707696	-0.288001	0.160129	-0.0325913	0.929841
Zbtb9	-1.11022e-16	0.344597	0.484284	0.36606	0.823977	0.0964048	-0.725228	0.593158	-0.561089	0.76387	-0.398579	0.511371	0	1	2.22045e-16	0.141988	2.22045e-16	0.159732	-4.44089e-16	1	0.277204	0.249398	0.509926	0.364394	0.260998	0.234393	0.190846	0.378506	-4.44089e-16	0.175102	2.22045e-16	0.478585	1.11022e-16	0.22381	1.11022e-16	0.577855	1.11022e-16	0.00938804	0	1	0	1	0	1	0.735861	0.0677598	0.659245	0.248446
Zbtb8os	-0.40069	0.152147	-0.127868	0.680087	-0.0336553	0.892121	-0.841042	0.130732	0.261827	0.475283	-0.37661	0.396405	-0.393836	0.509062	0.225431	0.560804	-0.251656	0.475279	-0.640591	0.0111923	0.312857	0.00099984	0.0219646	0.821761	0.0417459	0.928912	0.658677	0.0413725	-0.142079	0.537431	0.139728	0.570492	1.31705	0.00420365	0.42385	0.209299	-0.302382	0.263792	0.182041	0.278948	-0.290825	0.207133	0.147716	0.672778	1.01763	0.00623981	0.0725988	0.789213
Zbtb8b	-1.11022e-16	0.344597	2.77556e-17	0.354156	-3.46945e-18	0.218179	-2.22045e-16	0.00193084	2.22045e-16	0.262695	0	1	0	1	2.22045e-16	0.141988	2.22045e-16	0.159732	-4.44089e-16	1	0.791786	0.117032	8.88178e-16	1	-4.44089e-16	1	4.44089e-16	0.214394	-4.44089e-16	0.175102	2.22045e-16	0.478585	1.11022e-16	0.22381	1.11022e-16	0.577855	0.158552	0.3549	0	1	0	1	0	1	8.88178e-16	1	-8.88178e-16	1
Zbtb8a	-0.5569	0.490761	-0.917935	0.348434	-0.197209	0.828939	-1.72982	0.00308108	-1.33311	0.0117612	-1.38982	0.0467384	0.500293	0.419299	1.54325	0.0300108	0.41755	0.618095	-1.10708	0.0260569	-0.640332	0.133603	-0.35236	0.253243	0.304703	0.65321	0.263394	0.695974	0.829497	0.262183	-0.637613	0.154851	0.23309	0.600542	0.230356	0.844236	-0.880717	0.539088	-0.240508	0.856518	-0.934828	0.50097	-0.271377	0.461734	0.388154	0.0661365	-0.0983296	0.737846
Zbtb7c	-1.11022e-16	0.344597	0.827917	0.230651	0.665882	0.218875	-2.22045e-16	0.00193084	0.275827	0.236734	0	1	0.673667	0.385971	0.881593	0.316496	-0.134848	0.834764	-0.775678	0.337913	0.374517	0.671652	-0.238545	0.822001	0.747452	0.0504457	0.711498	0.256564	-4.44089e-16	0.175102	1.20309	0.0143189	1.11022e-16	0.22381	1.07742	0.324162	1.11022e-16	0.00938804	0	1	0	1	-0.733658	0.344645	-0.14808	0.937095	-0.499384	0.584637
Zbtb7b	-0.325853	0.446732	-0.41119	0.361123	-1.05809	0.155784	0.516054	0.0291102	-0.186243	0.577255	-0.234002	0.479594	-1.48011	0.230901	-0.692085	0.115242	-0.71639	0.04698	-0.457996	0.0251617	-0.458178	0.0121955	-0.422206	0.0295514	-1.25976	0.000406071	-0.659595	0.00101042	-0.671213	0.0168608	-0.122127	0.771607	-0.241645	0.595394	-0.129776	0.790836	-0.456704	0.0825616	-0.229871	0.298633	-0.768596	0.0277492	-1.19651	0.000975954	-0.297254	0.0327388	-0.774137	0.0189009
Zbtb7a	-0.657017	0.00822876	-0.36722	0.0770288	-0.123	0.658422	-0.600944	0.084639	-0.594943	0.00435813	-0.0270025	0.886516	-0.479665	0.223197	-0.677803	0.166439	-0.4845	0.339083	-0.786943	0.000757736	-1.02372	0.000136196	-0.186157	0.0927196	-0.939182	0.00762189	-0.738333	0.00784133	0.00751968	0.960429	-1.0351	0.00290723	-0.604645	0.0123906	-0.65363	0.0156434	-0.656788	0.0111907	-0.404127	0.0153864	-0.439323	0.0255502	-0.434824	0.0379721	-0.237043	0.0897714	0.179018	0.193676
Zbtb6	-0.327709	0.298654	-0.805496	0.0331111	-0.811777	0.0286364	0.687139	0.214576	-0.203487	0.755654	0.133685	0.79661	0.544237	0.675539	0.820589	0.394972	1.11456	0.266374	0.574648	0.015839	-0.188982	0.217768	-0.0170532	0.916096	-0.0757659	0.850534	-0.511725	0.212955	-0.252501	0.439154	0.851466	0.0727465	-0.30961	0.707245	-0.213836	0.844809	-0.445463	0.261255	-0.108447	0.829176	-0.596363	0.133047	0.1316	0.536256	-0.224409	0.205657	0.0514516	0.757518
Zbtb5	1.61229	0.0493815	0.381215	0.709356	0.0229499	0.974594	4.27877	6.37257e-06	4.05836	1.03854e-05	2.70745	0.000843601	1.19328	0.247636	-0.505335	0.580076	-0.0918257	0.940821	1.37414	0.00719285	0.492272	0.108839	-0.102923	0.682912	1.40161	0.0800832	-0.108142	0.750486	-0.562721	0.518412	1.2106	0.268732	0.649466	0.391327	-1.31931	0.240066	-0.299076	0.466844	-0.393507	0.526171	-1.38398	0.198034	0.412722	0.133429	-0.140085	0.456498	-0.170384	0.628631
Zbtb49	1.54837	0.161221	0.774799	0.444732	1.30991	0.184335	2.15918	0.126968	2.0893	0.154804	-0.135433	0.886467	-0.0583011	0.969468	-0.304592	0.805242	0.380917	0.72527	-1.25183	0.000723314	-1.66127	3.13708e-05	-1.0178	0.0145343	2.19688	0.100894	1.853	0.0924256	1.42946	0.222596	-1.0887	0.182063	-1.34033	0.248724	-0.405294	0.705682	1.66786	0.17707	1.05813	0.414511	1.86837	0.0751772	0.0142934	0.981057	0.326325	0.534981	0.364093	0.497981
Zbtb48	-0.540708	0.337916	-1.07151	0.126373	-0.234963	0.566072	0.602724	0.508589	0.871926	0.393348	0.81394	0.369918	0.0416772	0.961395	0.646549	0.499253	0.825625	0.384989	-0.351904	0.103688	-0.396842	0.0807416	-0.262369	0.290209	-0.511657	0.542183	0.899683	0.272329	0.0619323	0.971802	2.34118	0.0790315	1.05355	0.337177	1.11934	0.14971	0.187815	0.741583	0.53354	0.310077	0.150042	0.845755	0.0098343	0.977886	0.159726	0.653988	0.645399	0.0949824
Zbtb46	0.48425	0.6752	-0.102335	0.938136	0.245667	0.827469	-0.385919	0.290868	-0.384742	0.184271	-0.576731	0.112348	2.09818	0.0164845	0.142742	0.89636	0.953537	0.327654	0.294041	0.219346	-0.28024	0.323753	-0.0435877	0.819689	0.183757	0.762251	0.608187	0.478018	1.1818	0.148277	-1.11701	0.159491	-1.48551	0.0537309	-0.907022	0.481201	1.87425	0.11015	0.34321	0.747701	0.567146	0.628501	0.342251	0.143613	-0.416098	0.213906	0.153612	0.739237
Zbtb45	1.63461	0.197787	1.66563	0.181241	0.069515	0.952239	0.65107	0.405341	1.10597	0.226351	-0.645108	0.470264	-0.272764	0.726212	-0.00899707	0.992601	0.462305	0.494879	0.141599	0.490235	0.271083	0.0560244	-0.117499	0.519898	-0.302781	0.232366	0.25492	0.427104	-0.771015	0.174562	1.39647	0.437585	2.25965	0.0703704	1.40919	0.269956	1.75996	0.216551	1.508	0.239437	0.378405	0.770409	-0.445619	0.0078562	0.651306	0.000812242	-0.375613	0.140984
Zbtb44	-0.649648	0.0568681	-1.07622	0.0166695	-0.615476	0.158228	-1.32716	0.0039727	-0.607169	0.0713691	-0.0908035	0.478674	-1.54909	0.101087	-1.13761	0.0867582	-0.820266	0.169652	-1.60173	3.01568e-05	-0.852025	0.000298731	-0.174776	0.0870169	-1.55563	0.000294887	-0.483133	0.0447236	0.0790095	0.726689	-1.17451	0.0930001	-1.11995	0.102771	-0.328879	0.64732	-0.0856476	0.737559	-0.0874625	0.815808	0.263639	0.448244	-0.235178	0.235974	-0.95194	0.000855719	-0.185523	0.394233
Zbtb43	-0.558177	0.132785	-0.962393	0.0487939	-0.547222	0.150956	0.626096	0.122416	-0.589762	0.12836	-0.188701	0.783869	-0.0921242	0.899778	-1.64362	0.0984848	0.470539	0.347213	0.683794	0.0117182	-0.618525	0.00230225	0.202129	0.0597255	0.761271	0.00547967	-0.685902	0.0414396	0.439059	0.221692	0.431544	0.447324	-0.476138	0.42912	0.34834	0.622619	-0.41447	0.334716	-1.40817	0.0359905	-0.9292	0.0247819	-0.383813	0.109747	-0.943723	0.00432631	0.169913	0.583071
Zbtb42	0.0555935	0.97291	1.01982	0.393012	1.46838	0.224948	1.24091	0.147276	0.905065	0.421344	0.389074	0.628651	1.93439	0.109419	0.90355	0.370369	1.15098	0.421653	0.838338	0.0135299	-0.101248	0.642574	-0.319899	0.229398	0.363519	0.330057	-0.125708	0.746546	0.0605573	0.891089	-0.580601	0.185562	-0.409532	0.266536	-0.311449	0.550527	0.0756719	0.847976	0.122396	0.837965	-0.0795909	0.919196	0.334118	0.344962	0.82553	0.0147609	0.14014	0.596121
Zbtb41	0.0701186	0.806159	-0.446895	0.181365	-0.864597	0.178465	-0.737998	0.222348	-0.0776186	0.873681	-0.914999	0.178921	0.489536	0.42573	0.614885	0.323371	0.730716	0.291687	-0.812465	0.00163775	-0.555934	0.00372718	-0.406411	0.0151606	0.121734	0.406502	0.328207	0.0353661	0.0105511	0.977016	-0.0293713	0.957818	-0.319585	0.736257	0.450167	0.471542	-0.391808	0.398004	-0.0775314	0.698474	-0.689265	0.072286	0.0903241	0.606629	-0.0875	0.639663	-0.14932	0.504227
Zbtb40	-0.154472	0.838094	-0.0768335	0.926463	-0.403701	0.615607	0.18595	0.895381	0.233444	0.877759	0.725449	0.52634	-0.191718	0.882839	-1.23339	0.267116	-0.500954	0.708584	-0.389377	0.0543051	-0.450371	0.0427187	-0.350559	0.117433	-1.34844	0.0601608	-0.284815	0.660962	0.0769134	0.867144	-0.327557	0.714891	-0.262157	0.767816	-0.891429	0.487351	-1.5473	0.0611508	-1.81553	0.0294295	-1.90236	0.0727398	-1.22733	0.00377933	-1.05548	0.00365315	-0.673808	0.0114653
Zbtb4	-1.64777	0.00489884	-0.787494	0.0610934	-0.168516	0.698849	-1.06519	0.0434138	-0.878697	0.0796021	0.458034	0.202848	-1.72185	0.0742039	-0.928756	0.198312	-0.208991	0.707954	-2.19521	0.000205781	-1.60511	4.09968e-05	-0.232345	0.0224622	-1.61372	0.00335244	-1.13898	0.0209513	0.196358	0.625117	-2.53573	0.000645956	-1.47736	0.0240976	-0.167378	0.674002	-1.20633	0.0225359	-0.411401	0.127469	-0.255223	0.452774	-1.47435	0.00228642	-1.31381	0.00244043	-0.0504734	0.699275
Zbtb39	-0.507901	0.278605	-0.498524	0.384324	0.590892	0.0503578	0.7946	0.165415	-0.610335	0.539938	0.367106	0.628511	-0.388927	0.516785	0.975725	0.320067	0.749874	0.496801	-0.566129	0.0291804	-0.939368	0.00721172	-0.13072	0.589127	-0.619775	0.0897688	-1.26483	0.023961	-0.823652	0.0895627	0.024383	0.907943	-0.899077	0.063335	-1.60843	0.118532	-0.406559	0.527923	-1.24946	0.322032	-0.608474	0.43828	0.0365168	0.926701	-0.432919	0.187658	0.393892	0.290011
Zbtb38	-0.6669	0.150969	-0.0552324	0.902416	0.0145494	0.974828	0.562669	0.0910121	-0.336204	0.195958	0.140172	0.680323	-1.17543	0.0447576	-0.32722	0.269479	-0.390737	0.32745	-1.4936	0.000578163	-0.906577	0.00908576	-0.254816	0.150395	-1.34193	0.00234882	-0.607156	0.0134931	-0.206084	0.556248	-1.17167	0.00774312	-0.782192	0.0512997	-1.31647	0.00178453	-1.06932	0.017276	-0.740508	0.0203187	-0.906583	0.0317416	-0.592143	0.0335957	-0.674922	0.00954226	-0.295685	0.0992109
Zbtb37	0.71505	0.241931	-0.473373	0.479103	0.0750959	0.899886	0.630141	0.283971	-0.362982	0.281824	-0.538479	0.633327	-1.7831	0.161031	-0.804711	0.461462	-0.752849	0.500574	0.0742442	0.688334	-0.352122	0.056434	-0.298647	0.365558	-0.534713	0.0132971	-0.590702	0.0756925	-0.499465	0.292102	0.0671912	0.874099	-1.42989	0.116426	-1.13706	0.242882	-0.739456	0.202869	-1.38178	0.219697	-1.14553	0.118252	0.0725232	0.809427	-0.00806882	0.961326	-0.0586788	0.820445
Zbtb34	-0.583595	0.655782	0.215701	0.680789	0.0437412	0.936982	1.08909	0.401011	1.79863	0.183226	0.890016	0.40594	0.832667	0.465734	0.501961	0.668433	-1.08586	0.358364	-0.737345	0.0660748	-0.797655	0.00862315	-0.437883	0.028164	-1.06861	0.014104	-0.49853	0.215785	-0.123989	0.711522	0.726271	0.592362	0.236055	0.85956	0.648139	0.571946	-1.0874	0.223511	-0.171804	0.825158	-0.207243	0.798693	-0.707484	0.0277863	-0.683659	0.0204012	-0.463169	0.115211
Zbtb33	0.722364	0.165833	0.307586	0.450918	0.411995	0.476751	0.769895	0.0272051	0.267099	0.361888	-0.549588	0.129853	0.133709	0.802801	0.502543	0.104265	-0.131782	0.857521	0.938021	0.00906289	0.239902	0.113531	0.246257	0.177592	0.615304	0.141426	0.630948	0.179534	0.631644	0.224877	0.843729	0.0888469	-0.0992542	0.739205	-0.167272	0.898311	1.02889	0.225173	0.912452	0.245657	0.297574	0.708913	0.953645	0.00150207	0.572319	0.0042107	0.0335247	0.919493
Zbtb32	0.716687	0.29575	1.77461	0.0350912	-0.0450685	0.945867	3.72584	0.00994798	2.15773	0.0926698	1.07663	0.269444	1.43955	0.22297	1.33625	0.175679	2.22045e-16	0.159732	-0.223255	0.0495729	0.206953	0.201841	0.28948	0.0370372	5.20309	1.93243e-07	3.48738	2.59623e-05	1.47944	0.103149	0.160604	0.871572	1.31681	0.347338	-0.934777	0.295952	6.25045	3.96611e-05	3.813	0.000213946	0.349844	0.508823	2.72919	0.0314634	4.07015	0.00348927	0.572579	0.526228
Zbtb3	-2.11956	0.000220181	-0.957409	0.162751	-1.1747	0.0835147	1.53747	0.264356	2.19854	0.117111	-0.171338	0.803921	0	1	0.256661	0.437177	2.22045e-16	0.159732	-0.570148	0.373879	0.494075	0.096154	-0.0831935	0.900606	0.778955	0.646488	0.843111	0.532111	0.101214	0.910633	0.151688	0.910997	-0.383286	0.445145	0.221487	0.687249	0.158552	0.3549	0	1	0	1	0.669015	0.575446	2.35075	0.0715215	0.178458	0.829781
Zbtb26	0.480458	0.724343	0.943213	0.282115	0.946969	0.295432	-1.84979	0.00654213	-0.784462	0.165853	-1.44978	0.0165454	-0.00929535	0.98328	0.064236	0.887705	1.44035	0.0640097	0.127602	0.846688	0.733488	0.244495	-0.320854	0.697193	2.33375	0.104549	2.21671	0.0627555	1.06198	0.278613	-0.271712	0.848379	-0.740937	0.510078	-1.2039	0.0608965	1.49982	0.274262	0.286773	0.82599	-0.0183104	0.988389	0.957873	0.0438365	0.862724	0.036129	-0.0187362	0.952003
Zbtb25	0.419471	0.359586	0.174518	0.751339	-1.42962	0.0879804	1.03698	0.126301	0.526097	0.350049	-0.784685	0.230563	0.707789	0.267697	0.510012	0.43473	0.089524	0.891936	0.0896614	0.736311	-0.152418	0.484669	0.0417525	0.861286	0.53608	0.214396	0.924433	0.145534	0.162245	0.785016	1.13522	0.00587115	1.47427	0.0452314	0.739538	0.111145	0.680027	0.1593	0.377511	0.38416	-0.263355	0.617468	0.508011	0.118382	0.584476	0.00230071	-0.203224	0.201486
Zbtb24	0.171986	0.128537	0.284445	0.369405	0.0663181	0.905506	1.16121	0.0800352	0.82375	0.169448	0.0503365	0.95111	-0.0374081	0.959606	-0.659181	0.417443	0.0166702	0.978367	0.471549	0.0165034	-0.212976	0.129571	-0.0762224	0.711294	0.438577	0.259486	0.0710233	0.873479	0.225323	0.534001	0.129406	0.58285	-0.641181	0.16194	0.134243	0.741811	0.114307	0.687306	0.129859	0.385863	-0.00106297	0.989834	-0.0388473	0.829188	-0.0922906	0.523476	0.00775801	0.965703
Zbtb22	-0.236422	0.276009	-0.173762	0.339976	-0.81457	0.0691662	-0.412083	0.347986	-0.341168	0.37114	-0.89013	0.132996	0.291174	0.777671	0.358778	0.8005	0.607608	0.586378	-0.93005	0.0107393	-0.297875	0.086184	-0.123624	0.494082	-1.00653	0.00825529	-0.321644	0.0763691	-0.344743	0.101034	0.700537	0.125954	0.142408	0.71577	0.409739	0.61769	1.89622	0.188812	1.10304	0.427572	0.108747	0.936542	-0.515117	0.0762134	0.199927	0.323195	-0.350022	0.294997
Zbtb21	0.257161	0.597404	-0.44354	0.275358	-0.106315	0.846857	1.59102	0.0532594	-0.235883	0.740204	0.775005	0.253242	0.825741	0.0675289	-0.200378	0.476135	0.362977	0.301776	1.24092	3.45734e-05	-0.610135	0.00887743	0.216304	0.244012	0.790632	0.0145658	-1.00188	0.0158387	0.0115778	0.963904	1.12148	0.00398968	-0.584468	0.0415172	0.837728	0.141518	0.15202	0.612138	-1.23637	0.0385783	0.388422	0.520991	-0.0720444	0.459819	-1.49613	0.000137767	0.112633	0.707143
Zbtb20	0.0199323	0.912323	0.106076	0.703255	0.506082	0.158523	-1.8602	0.00177299	-2.14649	0.00258506	0.165856	0.488279	-0.535244	0.0980018	-1.37095	0.0254032	0.829213	0.00925055	-0.974795	0.00333567	-1.03843	3.44644e-05	0.523915	0.0022661	-1.38941	0.00311011	-0.956228	0.013661	0.405824	0.153444	-1.52326	0.0182395	-0.844401	0.0705427	0.650425	0.145018	-1.53373	0.000148819	-1.58997	0.000547235	-0.161688	0.674189	-0.958439	0.00822096	-1.75067	0.000606625	0.253966	0.144323
Zbtb2	0.661621	0.141108	-0.166996	0.686879	-0.209896	0.701785	1.62432	0.0905503	0.559861	0.52057	0.387814	0.681457	1.10577	0.250963	0.12289	0.90569	0.378274	0.662243	1.59178	0.00088309	-0.0405392	0.707358	0.0353306	0.897368	0.793407	0.147199	-0.0251228	0.956848	0.00578872	0.991252	0.358555	0.461285	-0.489343	0.333675	-0.869433	0.496674	0.289763	0.096528	-0.0879639	0.447617	-0.212356	0.405058	0.219453	0.447073	-0.092258	0.678303	-0.350119	0.218591
Zbtb18	-0.421177	0.296889	-0.791186	0.152837	-0.498212	0.306648	-0.336286	0.187104	-0.409557	0.125448	-0.356003	0.157571	-1.22226	0.0977826	-0.502898	0.158267	-0.831486	0.279376	0.272842	0.134688	0.303519	0.0817261	-0.420856	0.0807622	0.25893	0.476506	-0.784368	0.0550745	-0.468611	0.189782	0.439848	0.307292	-0.0650831	0.858005	0.444821	0.179597	3.117	0.019039	2.00173	0.0862929	0.73434	0.595742	-0.340677	0.355837	-1.07502	0.0160036	-0.572511	0.142865
Zbtb17	0.250055	0.128146	0.142464	0.716303	-0.409619	0.10418	0.18137	0.60083	-0.536727	0.181037	-0.300841	0.593272	0.789236	0.422047	0.329415	0.663446	-1.43823	0.178413	0.909597	0.00295719	-0.0395317	0.742211	-0.187319	0.420404	1.19797	3.5034e-05	0.606645	0.0662664	0.283852	0.546118	1.09547	0.137346	0.417558	0.515072	0.096801	0.89783	0.678895	0.218684	0.954722	0.0586024	0.240741	0.714883	0.231931	0.337003	0.107169	0.572624	-0.392657	0.217409
Zbtb16	1.75145	0.0297052	0.484284	0.36606	1.22063	0.0739315	-0.528776	0.737329	0.257534	0.859702	-0.0014834	0.999232	1.56266	0.0160884	0.410663	0.518461	0.0535664	0.951674	0.917786	0.190672	0.0634495	0.898611	1.05077	0.0499703	-1.15987	0.0294178	0.17311	0.60118	0.581697	0.183594	-0.156437	0.813327	-1.04145	0.10422	-0.34117	0.774012	3.09184	0.0158521	0.329925	0.75651	1.75547	0.0694277	1.26561	0.0812674	-1.04151	0.110047	-0.326838	0.663885
Zbtb14	-0.916535	0.118993	-0.832745	0.0778632	-1.14191	0.00979514	-3.22689	0.00645163	-1.23571	0.00693814	-1.25327	0.0187215	-0.842523	0.31523	0.65008	0.533186	0.53593	0.609772	-2.04073	4.29024e-06	-1.21995	0.000159377	-0.918261	0.012742	-2.05584	0.00220236	-0.892624	0.0458079	-0.96683	0.0106828	-1.64772	0.0076263	-1.37697	0.0308996	-1.67647	0.0623337	-1.71488	0.0307897	-1.49888	0.0598822	-0.334206	0.402982	-1.08933	0.010755	-0.103307	0.658513	-0.373047	0.244852
Zbtb12	0.588358	0.581234	0.666145	0.521703	-0.700169	0.577833	1.24002	0.28088	1.27936	0.328823	-1.16633	0.231139	-0.653448	0.439044	0.0746609	0.925476	0.106286	0.920547	0.86369	0.0884288	0.670231	0.229111	-0.126307	0.843759	2.28749	0.110068	1.17573	0.355981	0.955387	0.317355	1.46218	0.347076	0.407513	0.741482	-0.156509	0.550402	0.293346	0.790625	0.0865063	0.928439	0.459366	0.654127	0.64742	0.170243	0.531952	0.231444	0.0483938	0.930173
Zbtb11os1	1.43995	0.226561	1.51661	0.174659	-0.376334	0.728575	2.65817	0.0237851	2.68325	0.0360677	1.2277	0.147032	1.30865	0.253594	1.26747	0.190058	0.791973	0.401252	0.547634	0.314156	0.514843	0.349838	0.0428734	0.936657	2.07113	0.123552	2.08872	0.123953	1.45721	0.219109	2.52175	0.0678861	2.08428	0.060754	-0.292429	0.766759	2.26965	0.0748353	2.16782	0.0558421	1.56411	0.175589	0.263514	0.261702	0.525298	0.141026	0.0933056	0.818163
Zbtb11	0.374523	0.169841	0.0381663	0.873072	0.0416695	0.861625	-0.162132	0.751672	-0.215398	0.623855	-0.243382	0.683474	-0.303975	0.390953	-0.955542	0.160432	-0.803309	0.0624822	0.0805858	0.51319	-0.69115	0.00198305	-0.0695838	0.57161	-0.102046	0.386988	-0.343602	0.201184	0.145795	0.527624	-0.503934	0.183627	-0.744501	0.0987852	-0.0226689	0.959018	0.137578	0.410584	-0.18467	0.669415	-0.456168	0.230639	-0.0550977	0.737199	-0.826678	0.000498701	-0.186594	0.378052
Zbtb10	0.380443	0.237516	-0.542632	0.275433	-0.0425404	0.946243	1.74694	0.0302943	-0.207735	0.733245	0.356618	0.485756	-0.0470449	0.943849	-0.450828	0.407797	0.60678	0.372152	0.366227	0.134419	-1.09918	0.00249109	-0.0915278	0.557513	-0.00770862	0.984649	-0.491941	0.0369993	-0.0368264	0.931744	-0.42679	0.26371	-0.883599	0.0133783	0.186309	0.639748	0.553277	0.0544954	-0.827674	0.14572	0.0866487	0.86338	-0.0784537	0.709195	-1.90205	0.0002246	0.399427	0.148063
Zbtb1	0.272924	0.305789	0.359087	0.461706	0.264931	0.483887	1.43896	0.129946	1.53156	0.088139	1.24896	0.135295	0.841312	0.0133384	0.150108	0.568208	0.00627397	0.986934	-0.846776	0.000416843	-0.912223	0.000373967	-0.149736	0.173386	-0.408851	0.0366839	0.0968408	0.566149	0.0887798	0.695263	-0.0948878	0.815072	0.420558	0.276594	0.151129	0.708841	0.169057	0.32563	0.335372	0.0461512	0.10252	0.49738	0.212277	0.364226	0.545436	0.0344952	0.0390036	0.882362
Zbp1	4.94912	1.05581e-06	1.9209	0.00486279	0.497178	0.0456749	5.60363	4.48938e-05	3.32519	0.00310548	0.546797	0.464706	4.6755	0.000248798	3.01475	0.0056124	-0.280795	0.567282	6.56921	7.29152e-07	4.57982	9.21207e-05	0.366353	0.0550231	3.19207	1.49803e-05	1.66098	4.96364e-05	0.137567	0.566704	6.2685	7.29453e-05	3.54239	0.000854291	0.125871	0.832237	3.48962	5.30122e-05	1.87314	0.00330113	-0.130292	0.776576	4.02273	4.38905e-06	2.76978	0.000213498	0.173359	0.468508
Zbed5	1.23256	0.0606146	2.77556e-17	0.354156	0.168994	0.472121	-2.22045e-16	0.00193084	0.387281	0.248723	0.429649	0.24247	0	1	2.22045e-16	0.141988	0.408116	0.362282	-0.0749095	0.931565	0.735992	0.180229	1.15214	0.0507314	0.947961	0.00070177	0.941527	0.104877	0.535597	0.350777	2.22045e-16	0.478585	1.11022e-16	0.22381	1.11022e-16	0.577855	0.589037	0.125815	1.12376	0.173843	0.491871	0.272055	-1.19091	0.323328	-0.501432	0.543764	-1.15159	0.427391
Zbed4-ps3	-1.11022e-16	0.344597	2.77556e-17	0.354156	-3.46945e-18	0.218179	-2.22045e-16	0.00193084	2.22045e-16	0.262695	0	1	0	1	2.22045e-16	0.141988	2.22045e-16	0.159732	0.502279	0.274224	0	1	8.88178e-16	1	-4.44089e-16	1	4.44089e-16	0.214394	-4.44089e-16	0.175102	2.22045e-16	0.478585	1.11022e-16	0.22381	1.11022e-16	0.577855	1.11022e-16	0.00938804	0	1	0	1	0	1	8.88178e-16	1	-8.88178e-16	1
Zbed4-ps2	-1.11022e-16	0.344597	2.77556e-17	0.354156	-3.46945e-18	0.218179	-2.22045e-16	0.00193084	2.22045e-16	0.262695	0	1	0	1	2.22045e-16	0.141988	2.22045e-16	0.159732	-4.44089e-16	1	0	1	8.88178e-16	1	-4.44089e-16	1	4.44089e-16	0.214394	-4.44089e-16	0.175102	2.22045e-16	0.478585	1.11022e-16	0.22381	1.11022e-16	0.577855	1.11022e-16	0.00938804	0	1	0	1	0	1	8.88178e-16	1	-8.88178e-16	1
Zbed4-ps1	-1.11022e-16	0.344597	2.77556e-17	0.354156	-3.46945e-18	0.218179	-2.22045e-16	0.00193084	2.22045e-16	0.262695	0	1	0	1	2.22045e-16	0.141988	2.22045e-16	0.159732	0.492502	0.101847	0	1	8.88178e-16	1	-4.44089e-16	1	4.44089e-16	0.214394	-4.44089e-16	0.175102	2.22045e-16	0.478585	1.11022e-16	0.22381	1.11022e-16	0.577855	1.11022e-16	0.00938804	0	1	0	1	0	1	8.88178e-16	1	-8.88178e-16	1
Zbed4	-0.589254	0.292865	-1.07317	0.1266	-0.691723	0.226743	1.07586	0.404961	1.3132	0.384547	0.318362	0.815094	-0.644927	0.174902	-0.427938	0.426537	-0.499734	0.624509	-0.0844299	0.655163	-0.482081	0.0264946	-0.328669	0.132339	-0.751513	0.00208367	-0.576758	0.01673	-0.313173	0.120524	-1.5206	0.0812603	-1.15958	0.0867855	-0.634763	0.406814	-0.303662	0.16736	-0.297577	0.141514	0.452248	0.221362	0.0320083	0.927147	0.144973	0.512571	-0.0194939	0.84645
Zbed3	0.136077	0.712136	-0.346275	0.408945	0.0906677	0.8409	-0.946753	0.181304	-0.33757	0.503793	-0.195051	0.753029	0.388175	0.649681	0.338688	0.768207	1.3349	0.131517	0.944823	0.0330301	0.795218	0.0218042	1.02574	0.00421559	0.64317	0.247583	0.251817	0.787538	0.169574	0.771099	-0.907598	0.429556	-0.356058	0.496083	-0.584565	0.507122	2.24868	0.132322	0.956819	0.464719	1.57005	0.1842	0.494732	0.19069	0.402926	0.103253	0.394127	0.269512
Zbbx	-1.11022e-16	0.344597	2.77556e-17	0.354156	-3.46945e-18	0.218179	-2.22045e-16	0.00193084	2.22045e-16	0.262695	0	1	0	1	2.22045e-16	0.141988	2.22045e-16	0.159732	-4.44089e-16	1	0.508487	0.299734	8.88178e-16	1	-4.44089e-16	1	4.44089e-16	0.214394	-4.44089e-16	0.175102	0.37632	0.188532	1.11022e-16	0.22381	1.11022e-16	0.577855	1.11022e-16	0.00938804	0	1	0	1	0	1	0.792481	1.08798e-12	-8.88178e-16	1
Zar1l	-1.11022e-16	0.344597	2.77556e-17	0.354156	-3.46945e-18	0.218179	-2.22045e-16	0.00193084	2.22045e-16	0.262695	0	1	0	1	2.22045e-16	0.141988	2.22045e-16	0.159732	-4.44089e-16	1	0	1	8.88178e-16	1	-4.44089e-16	1	4.44089e-16	0.214394	-4.44089e-16	0.175102	2.22045e-16	0.478585	1.11022e-16	0.22381	1.11022e-16	0.577855	1.11022e-16	0.00938804	0	1	0	1	0	1	8.88178e-16	1	-8.88178e-16	1
Zar1	-1.11022e-16	0.344597	2.77556e-17	0.354156	-3.46945e-18	0.218179	-2.22045e-16	0.00193084	2.22045e-16	0.262695	0	1	0	1	2.22045e-16	0.141988	2.22045e-16	0.159732	-4.44089e-16	1	0	1	8.88178e-16	1	-4.44089e-16	1	4.44089e-16	0.214394	-4.44089e-16	0.175102	2.22045e-16	0.478585	1.11022e-16	0.22381	1.11022e-16	0.577855	1.11022e-16	0.00938804	0	1	0	1	0	1	8.88178e-16	1	-8.88178e-16	1
Zap70	3.50879	0.000332826	4.49757	9.95468e-07	3.39174	0.000656013	-0.573548	0.488334	1.03473	0.151595	0.296023	0.658458	-0.145628	0.609488	-0.119238	0.729995	-0.102981	0.711406	0.638184	0.33336	1.89886	0.0226396	1.0685	0.0694922	0.581485	0.475083	1.98367	0.146981	0.953484	0.241278	-0.404829	0.197184	1.00207	0.0126888	-0.145625	0.851728	0.00208589	0.987393	0.216778	0.201507	0.0167499	0.947134	-0.213192	0.285055	0.483385	0.00363793	-0.302736	0.0656037
Zan	-1.11022e-16	0.344597	2.77556e-17	0.354156	-3.46945e-18	0.218179	-2.22045e-16	0.00193084	2.22045e-16	0.262695	0.429649	0.24247	0.393933	0.461273	1.34417	0.0562487	2.22045e-16	0.159732	1.44698	0.105624	2.12649	4.89083e-05	0.696291	0.115342	-4.44089e-16	1	0.190846	0.378506	0.203423	0.410751	0.13424	0.334173	1.11022e-16	0.22381	1.11022e-16	0.577855	1.11022e-16	0.00938804	0	1	0	1	-1.52331	0.0800642	0.710156	0.509474	-1.63583	0.0815884
Zakit	-1.11022e-16	0.344597	2.77556e-17	0.354156	-3.46945e-18	0.218179	-2.22045e-16	0.00193084	2.22045e-16	0.262695	0	1	0	1	2.22045e-16	0.141988	2.22045e-16	0.159732	-4.44089e-16	1	0	1	0.232773	0.382411	-4.44089e-16	1	4.44089e-16	0.214394	-4.44089e-16	0.175102	2.22045e-16	0.478585	1.11022e-16	0.22381	1.11022e-16	0.577855	1.11022e-16	0.00938804	0	1	0	1	0	1	8.88178e-16	1	-8.88178e-16	1
Zadh2	-0.0170087	0.970474	0.45416	0.333778	0.125122	0.780492	-1.18269	0.0877015	-0.516043	0.150066	-0.156545	0.561664	-0.534136	0.122718	-0.703916	0.133581	-0.731234	0.18606	-1.64171	9.26184e-05	-0.801882	0.00272475	-0.247568	0.0740451	-1.01231	0.0382622	-0.196241	0.542083	0.0211172	0.955753	-0.347447	0.239002	-0.571899	0.149849	-0.619373	0.323442	-1.02646	0.00487665	-0.107572	0.708721	-0.316927	0.28591	-0.965941	0.0300433	-0.215281	0.390159	0.00942455	0.973347
Yy1	-0.213285	0.105319	0.18812	0.0860439	0.301968	0.00390933	-0.323931	0.0255015	0.0403611	0.849229	-0.0677605	0.684474	-0.365531	0.101008	-0.234065	0.153224	-0.221897	0.148751	-0.105265	0.156844	-0.0367926	0.611102	0.242863	0.0217985	-0.905701	0.00354179	-0.364623	0.0891075	-0.00930702	0.961846	-0.864096	0.000913112	-0.0749315	0.734646	0.348221	0.0508445	-0.552557	0.111232	0.00184875	0.994774	0.234725	0.41795	-0.347935	0.010827	-0.0629032	0.34646	0.17394	0.048955
Ywhaz	-0.721734	0.00295813	-0.559542	0.00159172	-0.451609	0.0436846	-0.594577	0.00442112	-0.615086	0.0068803	-0.233627	0.188542	-0.546175	0.0186878	-0.749978	0.0099848	-0.358327	0.2143	-0.708287	0.00237648	-0.791919	0.000635697	-0.258594	0.116152	-0.885393	0.00372682	-0.700623	0.0138955	-0.23955	0.286732	-1.03753	0.00131324	-0.51742	0.00907184	-0.176834	0.164309	-0.421225	0.0054026	-0.403389	0.0131522	-0.239197	0.0417458	-0.237333	0.106232	-0.261733	0.047007	-0.263003	0.088685
Ywhaq-ps3	-1.11022e-16	0.344597	2.77556e-17	0.354156	-3.46945e-18	0.218179	-2.22045e-16	0.00193084	2.22045e-16	0.262695	0	1	0	1	2.22045e-16	0.141988	2.22045e-16	0.159732	0.255633	0.339446	0.138734	0.339392	0.561389	0.311445	0.2612	0.234167	4.44089e-16	0.214394	-4.44089e-16	0.175102	2.22045e-16	0.478585	1.11022e-16	0.22381	1.11022e-16	0.577855	1.11022e-16	0.00938804	0	1	0	1	0	1	8.88178e-16	1	-8.88178e-16	1
Ywhaq-ps2	-1.11022e-16	0.344597	2.77556e-17	0.354156	-3.46945e-18	0.218179	-2.22045e-16	0.00193084	2.22045e-16	0.262695	0	1	0	1	2.22045e-16	0.141988	2.22045e-16	0.159732	-4.44089e-16	1	0	1	8.88178e-16	1	-4.44089e-16	1	4.44089e-16	0.214394	-4.44089e-16	0.175102	2.22045e-16	0.478585	1.11022e-16	0.22381	1.11022e-16	0.577855	1.11022e-16	0.00938804	0	1	0	1	0	1	8.88178e-16	1	-8.88178e-16	1
Ywhaq-ps1	-1.11022e-16	0.344597	2.77556e-17	0.354156	-3.46945e-18	0.218179	-2.22045e-16	0.00193084	2.22045e-16	0.262695	0	1	0	1	2.22045e-16	0.141988	2.22045e-16	0.159732	-4.44089e-16	1	0	1	8.88178e-16	1	-4.44089e-16	1	4.44089e-16	0.214394	-4.44089e-16	0.175102	2.22045e-16	0.478585	1.11022e-16	0.22381	1.11022e-16	0.577855	1.11022e-16	0.00938804	0	1	0	1	0	1	8.88178e-16	1	-8.88178e-16	1
Ywhaq	-0.375582	0.124561	-0.316588	0.0834515	-0.086699	0.361742	-0.42763	0.252464	-0.0924756	0.741998	-0.0686218	0.823529	-1.25083	0.0447513	-0.845348	0.0291349	-0.235309	0.44789	-1.00093	0.00200858	-0.338056	0.0756647	-0.0915392	0.466924	-0.837075	0.0064613	-0.259963	0.053391	0.105514	0.367257	-1.40444	0.00180809	-0.709487	0.0311583	0.14278	0.610469	-0.732748	0.00419812	-0.74772	0.00555447	-0.357035	0.0507879	-0.276138	0.19803	-0.118863	0.566502	0.072296	0.690219
Ywhah	-0.604876	0.0540344	-0.0659062	0.692812	0.0440523	0.793043	-0.982778	0.00399786	-0.129986	0.416778	-0.30992	0.0897115	-0.890848	0.00122401	-0.523093	0.0337419	-0.293378	0.159953	-1.07945	2.17649e-05	-0.330487	2.83567e-05	-0.19457	0.0285042	-0.977538	0.00353374	-0.776208	0.00118555	-0.226799	0.0886221	-1.45642	0.00128017	-0.282019	0.0745958	-0.431476	0.164107	-0.73406	0.00234992	-0.33296	0.0187075	-0.208298	0.131702	-0.684563	0.007372	0.236154	0.132914	-0.180627	0.257685
Ywhag	1.00941	0.0314795	0.426852	0.22607	0.553916	0.0946861	0.29559	0.125691	0.281547	0.269586	-0.293161	0.193499	1.0527	0.0174963	0.793167	0.0684018	0.305517	0.281396	-0.57266	0.00092658	-0.236335	0.0234159	-0.243089	0.00339711	-0.476735	0.000749218	-0.180548	0.0776631	-0.0871896	0.4773	-0.0450354	0.648328	0.200222	0.139165	-0.787211	0.0153661	0.344676	0.176277	0.160618	0.503749	-0.0527898	0.886859	0.602201	0.0781825	0.593229	0.0558359	0.122328	0.693074
Ywhae	0.149527	0.406077	0.329054	0.0374065	0.186138	0.205275	0.382884	0.0194648	0.64764	0.0199525	0.0149545	0.883375	0.296883	0.43362	0.321005	0.424515	0.221093	0.526063	0.0351316	0.674318	0.109803	0.256724	-0.142888	0.00775439	0.20785	0.054642	-0.0934645	0.411822	-0.204756	0.00715509	-0.492549	0.0106672	0.121672	0.263699	-0.0678123	0.797109	0.205673	0.238966	0.0612764	0.653209	0.0260749	0.869031	0.0390784	0.584973	0.263079	0.135507	-0.107821	0.222113
Ywhab	-0.792918	0.00114761	-0.195498	0.0812242	-0.420193	0.0784061	-0.630923	0.00454008	-0.0622134	0.586078	-0.205858	0.201363	-1.05574	0.00125985	-0.249307	0.167251	-0.2507	0.0321832	-1.22752	2.35478e-05	-0.543829	0.000219933	-0.23855	0.00964941	-0.724448	0.00104757	-0.21263	0.0713704	-0.115901	0.280558	-1.28399	0.000927741	-0.224287	0.0660865	-0.263623	0.267355	-0.8535	0.000735888	-0.397443	0.0448486	-0.422889	0.0142097	-0.630735	0.000356016	0.0549013	0.132383	-0.295473	0.0191476
Ythdf3	-0.0636793	0.760922	0.116605	0.687377	0.0585571	0.706246	0.0195253	0.930367	-0.460886	0.0524998	-0.0465653	0.856901	-0.344577	0.4341	-0.0583017	0.873217	0.306276	0.270551	0.189218	0.015686	-0.432736	0.000583857	-0.0506534	0.41604	-0.692852	0.00229567	-0.658593	0.00141693	-0.443288	0.00559025	-0.0942897	0.701948	-0.753605	0.0276766	-0.470561	0.195574	-0.263783	0.0558164	-0.497986	0.0431637	-0.708127	0.00511474	-0.410316	0.0160696	-0.59242	0.00448525	-0.271352	0.0819782
Ythdf2	0.69214	0.0156702	0.368466	0.151324	0.103111	0.601855	0.320167	0.111785	-0.035732	0.849947	-0.37063	0.116996	1.2269	0.077603	0.488189	0.325745	0.839334	0.13599	0.443587	0.063519	0.0296941	0.853138	-0.024805	0.876347	0.346826	0.0418397	0.146112	0.480395	-0.0674248	0.63634	0.498811	0.0812659	0.0751693	0.790721	-0.119252	0.757856	1.0946	0.021776	0.695318	0.0653795	0.549557	0.211524	0.381308	0.000170208	0.103456	0.116712	-0.253344	0.0543572
Ythdf1	0.799323	0.0278318	0.0621648	0.877661	0.238768	0.254949	0.801801	0.0169621	-0.232468	0.250449	-0.0904534	0.767716	0.49078	0.30858	-0.810281	0.219461	-0.140925	0.775211	0.355722	0.0255133	-0.478767	0.00280087	-0.0813498	0.639202	0.929512	0.00191424	-0.102358	0.566854	-0.19015	0.183695	1.24101	0.00335601	-0.360259	0.233187	-0.0677724	0.78479	0.453637	0.408876	-0.098764	0.843518	0.149655	0.775561	0.411039	0.0757231	-0.356037	0.0142951	-0.144338	0.396256
Ythdc2	-0.194311	0.622795	-0.951815	0.155408	-0.583354	0.391179	-0.419599	0.223387	-0.112007	0.673721	-0.310117	0.337326	0.189782	0.654694	0.21078	0.680381	-0.609177	0.0104598	0.0320131	0.799381	0.182563	0.211815	0.0433596	0.832616	-0.830727	0.0189121	-0.591536	0.0789864	-0.639178	0.207855	1.18902	0.128658	0.640156	0.428015	0.908905	0.373376	3.1322	0.045931	1.73517	0.186699	0.809745	0.574971	0.222343	0.170726	0.174012	0.52063	0.209773	0.167382
Ythdc1	-0.401213	0.0804882	-0.7092	0.015271	-0.135528	0.629367	-0.371839	0.0906534	-0.693506	0.0105001	0.191032	0.310662	-0.180012	0.575241	-0.891106	0.062269	0.39797	0.217598	-0.383623	0.0350635	-0.989381	0.00015416	-0.0385007	0.732425	-0.66665	0.00635492	-0.639788	0.00493175	-0.0614646	0.793271	-0.469883	0.0728499	-0.647112	0.0125362	0.223315	0.315911	-0.33208	0.0850919	-0.625745	0.0259675	-0.0159275	0.924184	-0.605254	0.0181811	-1.218	0.000370378	0.00716484	0.969975
Yrdc	0.879576	0.0510808	0.174208	0.493216	0.614256	0.0670869	-0.0209636	0.909153	-0.259218	0.172291	-0.0375266	0.875177	0.183482	0.715505	-0.444171	0.389685	0.203317	0.610215	0.680834	0.0320405	0.28873	0.182479	0.0617954	0.807197	0.258493	0.157005	0.200714	0.159877	0.38924	0.0395102	0.561538	0.163241	0.0815968	0.801259	0.399948	0.418327	1.12339	0.00146642	0.416802	0.0685776	0.326714	0.0676114	0.36188	0.0313569	-0.100863	0.31179	0.207054	0.355464
Ypel5	0.236052	0.496289	0.0478528	0.885903	-0.0325991	0.926845	1.51258	0.00779147	0.410007	0.266498	0.187461	0.684173	1.34027	0.0425459	0.738316	0.165621	0.629068	0.141805	0.703334	0.00283137	-0.138313	0.280276	0.0258508	0.854677	0.366361	0.0174942	0.177149	0.181603	0.0791233	0.496091	1.18563	0.0195754	0.331267	0.326814	-0.0377675	0.920874	0.183631	0.333925	0.381805	0.175699	0.223396	0.458501	0.501102	0.000180397	0.0467325	0.775231	0.0695175	0.789395
Ypel4	-1.11022e-16	0.344597	0.25746	0.438842	0.168994	0.472121	1.18204	0.433794	-0.327991	0.874071	-0.746263	0.339991	0.202409	0.497698	1.34417	0.0562487	0.341914	0.415287	1.01132	0.234405	-0.729937	0.385195	-0.74993	0.391162	1.94799	0.00312079	0.190846	0.378506	0.225135	0.380946	0.505644	0.0632344	0.76835	0.0878144	1.04431	0.152773	-2.82629	0.160923	-2.31021	0.139355	-2.05615	0.125035	-1.08847	0.141429	-0.390631	0.482767	-0.351197	0.649532
Ypel3	-1.36597	0.000228917	-0.482262	0.00758612	-0.247428	0.408345	-1.91596	0.00236328	-0.848282	0.0108536	0.0846055	0.739507	-1.66498	0.000191486	-0.13461	0.335463	-0.433975	0.0865146	-1.70824	0.000516633	-0.684505	0.0020892	0.0585475	0.658703	-2.25757	2.76754e-06	-0.271058	0.00677073	-0.140987	0.0675211	-1.48087	0.00087098	-0.566841	0.0303649	-0.292663	0.277936	-1.98422	0.00176832	-0.0728937	0.806886	-0.0452388	0.853136	-1.67345	6.09516e-06	-0.779887	0.00152048	-0.140412	0.202533
Ypel2	1.44869	0.107383	1.06987	0.106795	1.72754	0.0112487	0.0110646	0.992731	-0.0912161	0.941285	1.09754	0.334044	-0.511731	0.277336	-1.17245	0.255508	-1.04921	0.3287	-1.38314	0.00249486	-1.48012	0.000175576	-0.457798	0.0218062	-0.777772	0.290838	0.482968	0.498493	0.304363	0.658367	-1.11314	0.136802	-1.04792	0.156761	-1.45529	0.220345	-0.917871	0.371437	-0.451443	0.549185	1.23305	0.281448	0.188728	0.651024	-0.797897	0.0799712	-0.0507114	0.882974
Ypel1	0.109997	0.44094	1.46652	0.0984306	0.823977	0.0964048	0.0168345	0.991668	0.215553	0.902382	-0.398579	0.511371	0	1	2.22045e-16	0.141988	2.22045e-16	0.159732	1.13273	0.223781	2.83366	0.0312182	2.45312	0.0236653	0.0245152	0.989947	0.570868	0.671308	0.392315	0.650153	-0.573335	0.767501	0.887219	0.498387	-0.425553	0.432982	0.419184	0.810192	0.526776	0.754594	0.0561204	0.967036	0.168567	0.745572	1.10345	0.08834	0.0579082	0.933849
Yod1	-0.687163	0.110165	-1.06704	0.119466	-0.752976	0.00940387	1.32112	0.329736	1.13029	0.405235	1.48615	0.242889	-0.185931	0.857811	-0.687764	0.612953	-1.05264	0.392873	-0.410574	0.0755015	-0.474344	0.0334469	-0.0591902	0.787181	-0.626267	0.0651198	-0.643398	0.0699935	-0.973319	0.0370075	-0.0339572	0.956395	-0.245208	0.730367	-0.0463136	0.951098	2.91457	0.0567157	2.62801	0.0654915	2.4886	0.058847	-0.480844	0.177273	-0.331126	0.0926277	-0.223274	0.245178
Yme1l1	-0.686839	0.0422025	-0.811065	0.0220241	-0.216104	0.454091	-0.095849	0.244692	-0.158752	0.143412	0.0694356	0.746219	-0.557579	0.0323594	-0.24782	0.250179	0.0325735	0.909815	-0.697861	0.000124035	-0.680687	0.000236335	-0.062534	0.146227	-0.317514	0.180988	-0.397297	0.123697	0.0205697	0.912352	-0.848523	0.0122547	-0.861884	0.0110671	-0.252938	0.465509	-0.650372	0.0210251	-0.777513	0.0107124	-0.0377747	0.884279	-0.578097	0.0174876	-0.620471	0.00616644	-0.0224279	0.877439
Ylpm1	-0.559311	0.0711985	-0.20719	0.411642	-0.260479	0.410392	-1.78053	0.000146242	-1.249	0.000214156	-0.486171	0.0326074	-0.388516	0.558943	0.487424	0.227521	0.608267	0.142535	-2.26645	0.000100523	-1.14237	6.04492e-05	-0.186896	0.0616794	-1.25103	0.00609547	-0.423623	0.146959	-0.0156755	0.952371	-0.600108	0.0342182	-0.186168	0.326959	-0.206847	0.6165	-0.598572	0.081419	-0.364263	0.171837	0.114593	0.763105	-0.695786	0.00385909	-0.700142	0.00224631	-0.0643549	0.745921
Ykt6	0.4735	0.150741	0.372164	0.202735	0.255301	0.507143	0.125797	0.728855	0.355789	0.251176	-0.492093	0.239347	0.469507	0.493697	0.166873	0.796025	-0.0650651	0.922478	0.312742	0.0355452	0.298132	0.032829	0.0577427	0.659908	0.327459	0.192244	0.0975114	0.695275	-0.283058	0.267081	0.454478	0.0108398	0.414539	0.0414305	0.163292	0.590089	0.669689	0.0367437	0.854332	0.0746157	0.19141	0.379688	0.534047	0.0787631	0.941076	0.0111112	0.116121	0.603095
Yju2	0.976487	0.10979	0.249776	0.567968	0.390261	0.58835	1.00773	0.0772659	0.0985532	0.864665	-0.0580554	0.923747	0.55533	0.695012	1.00857	0.319405	1.5393	0.143594	1.01703	0.00282833	0.202932	0.200881	-0.260013	0.172489	0.92649	0.074186	0.432014	0.401409	0.449327	0.0607935	0.240157	0.568486	0.370959	0.251439	-1.55325	0.0943903	-0.583426	0.409023	-0.55749	0.513848	-0.853015	0.307294	-0.0391478	0.877747	-0.0782561	0.556129	0.341995	0.267408
Yjefn3	0.541925	0.631357	0.131768	0.895415	0.847923	0.553274	0.957621	0.54192	0.0210681	0.991324	0.0682073	0.955793	0.393933	0.461273	0.259837	0.433734	0.408116	0.362282	1.58921	0.0925465	0.931749	0.19979	0.320057	0.671498	3.77111	3.23401e-05	1.85555	0.00893201	1.05737	0.18167	0.911325	0.605142	-0.214692	0.840352	0.703018	0.445537	0.485398	0.567361	-0.125801	0.592784	0.101875	0.808392	0.749475	0.220688	0.229516	0.656728	-0.256121	0.629655
Yipf7	-1.11022e-16	0.344597	2.77556e-17	0.354156	-3.46945e-18	0.218179	-2.22045e-16	0.00193084	2.22045e-16	0.262695	0	1	0	1	2.22045e-16	0.141988	2.22045e-16	0.159732	-4.44089e-16	1	0.303783	0.220965	8.88178e-16	1	-4.44089e-16	1	4.44089e-16	0.214394	-4.44089e-16	0.175102	2.22045e-16	0.478585	1.11022e-16	0.22381	1.11022e-16	0.577855	1.11022e-16	0.00938804	0	1	0	1	0	1	8.88178e-16	1	-8.88178e-16	1
Yipf6	0.645568	0.215126	0.0492699	0.915561	0.468568	0.404093	0.152531	0.62461	-0.324807	0.323346	-0.469528	0.265115	0.402432	0.530121	0.991396	0.153181	0.380982	0.65063	0.436214	0.0125903	0.284681	0.00978187	0.0527939	0.481774	0.647892	0.0212982	0.206731	0.293739	0.0754148	0.785519	0.288297	0.204918	0.124724	0.64015	0.539308	0.0909657	-0.248925	0.601001	-0.102334	0.776309	-0.221464	0.601244	0.0606615	0.812852	-0.190094	0.321472	-0.0193766	0.924638
Yipf5	0.0937857	0.819466	0.482085	0.292356	0.64496	0.134708	0.609956	0.067149	0.382677	0.325161	-0.330828	0.346258	0.420376	0.57073	0.563273	0.484065	0.80836	0.284976	0.0733617	0.309852	0.0409276	0.36022	-0.0994441	0.115081	0.367351	0.0173562	0.176687	0.0418676	-0.0638189	0.641387	0.0791362	0.792229	-0.0875627	0.718337	-0.377109	0.622311	-0.363471	0.0522204	-0.221945	0.312992	-0.39958	0.076905	0.0201112	0.934081	0.173617	0.132137	-0.0840113	0.489287
Yipf4	-0.17361	0.50197	-0.0187905	0.899769	-0.271338	0.16581	0.790217	0.0368631	0.713436	0.03635	0.0177893	0.951844	0.0857414	0.872698	0.553455	0.156776	-0.24117	0.570507	0.494892	0.0223569	0.184302	0.0284489	-0.136454	0.0943801	0.401899	0.103529	0.37226	0.0585407	-0.0515517	0.767202	0.386636	0.209539	0.459662	0.0813963	0.0109165	0.97612	0.284782	0.182676	0.522712	0.0336705	-0.217049	0.460691	0.0829948	0.393351	0.239667	0.000391161	-0.174876	0.030814
Yipf3	-0.483707	0.000512043	-0.0476637	0.90113	-0.191019	0.496619	0.347688	0.00873116	0.422284	0.0430688	0.478053	0.0265553	0.111802	0.460966	0.451038	0.0819529	-0.0621875	0.690595	-0.17838	0.0852768	-0.1484	0.0576769	-0.147588	0.0878608	-0.228721	0.169671	0.144254	0.238052	-0.123476	0.414263	-0.276983	0.325012	0.458293	0.217404	-0.51661	0.227597	-0.0136502	0.967311	0.477003	0.183163	0.0768266	0.761555	-0.13927	0.249275	0.456913	0.0118382	0.00241713	0.975403
Yipf2	0.250935	0.690005	1.52785	0.023663	0.946512	0.3514	2.57313	0.0266728	2.81609	0.033375	0.773163	0.327192	0.962169	0.310412	1.66222	0.169259	1.40187	0.148981	0.0833758	0.693643	0.518601	0.068126	-0.0786065	0.712909	0.819886	0.00172881	0.934109	0.0498634	-0.190395	0.766309	0.935847	0.30474	0.880228	0.360791	1.43265	0.159607	-0.837808	0.0234965	0.558734	0.120176	-1.22897	0.00661593	-0.228641	0.603699	0.774723	0.0479654	0.316445	0.440856
Yipf1	0.228013	0.2046	0.612671	0.060431	-0.127008	0.58876	1.32783	0.00142145	1.11961	0.00157879	0.993807	0.00244681	0.627196	0.216778	0.505057	0.0351432	-0.166812	0.7757	0.810569	0.00141544	0.756513	0.000310747	0.0392738	0.393532	0.571705	0.0583085	0.629768	0.0338763	-0.0954626	0.685776	0.555083	0.0187566	0.55343	0.00459319	2.71393e-05	0.999836	0.648339	0.256425	0.610728	0.376419	0.162602	0.766482	0.614462	0.00890521	1.14054	0.00137683	0.00247737	0.991593
Yif1b	0.165444	0.455385	0.826739	0.00759107	0.102032	0.662458	-0.0195471	0.930298	0.591541	0.086421	-0.17245	0.705579	0.623012	0.561309	0.847212	0.217594	0.193049	0.683385	0.153921	0.493739	0.962485	0.000779402	0.446138	0.0453459	1.46125	0.00220593	1.16707	0.0101527	0.57162	0.166009	0.264509	0.557462	1.04474	0.0451451	0.926188	0.0655942	0.891602	0.0524035	0.647368	0.129762	-0.20718	0.512432	0.60756	0.0163942	0.78402	0.00981027	0.432837	0.192768
Yif1a	-0.310832	0.320452	0.661194	0.0594778	0.0375	0.919513	0.533984	0.176116	0.957668	0.00988514	-0.10712	0.827175	1.28212	0.285531	1.69769	0.144762	0.960566	0.414463	0.378484	0.0651384	0.785279	0.00244136	0.164528	0.449812	0.807549	0.0207231	0.916301	0.0304044	0.773197	0.0279384	0.525974	0.292352	1.23775	0.000499432	0.0798922	0.833484	0.598296	0.283985	0.973119	0.064378	0.581916	0.186284	0.844531	0.0267833	1.05775	0.0114593	0.575232	0.131215
Yes1	-1.66544	0.127693	-0.422809	0.29935	-0.188552	0.716893	1.63537	0.0962098	0.0142525	0.990365	1.20493	0.175299	-0.208565	0.678276	-0.253302	0.453633	0.103072	0.730544	-0.925258	0.171153	-0.596576	0.106537	0.127507	0.434534	-0.622293	0.638119	-0.0409985	0.952517	0.540268	0.495082	-1.14206	0.0228983	0.101919	0.872936	0.737332	0.171921	2.55619	0.0364366	1.16481	0.336981	2.20257	0.0348957	0.106138	0.854267	-0.152265	0.812304	0.525222	0.126137
Yeats4	-0.438113	0.0955849	-0.00483319	0.982498	-0.155287	0.528176	-0.306681	0.420033	0.259791	0.335891	0.0985689	0.726637	-0.430091	0.430358	0.0748185	0.886231	-0.456541	0.295259	-1.21152	1.91663e-05	-0.463454	0.00330017	-0.155728	0.0743096	-0.993007	0.000267099	0.0591553	0.487176	0.0544287	0.634348	-0.736236	0.0117099	0.019549	0.913833	-0.542338	0.106063	-0.203137	0.137191	0.344662	0.0626172	0.405902	0.0199	-0.469764	0.0321106	-0.0109604	0.935395	0.170535	0.34849
Yeats2	-0.760662	0.191441	0.253058	0.48168	0.156666	0.495111	-1.42387	0.00171293	-0.75569	0.0398826	-1.24214	0.00753197	0.0574351	0.894134	-1.5024	0.101756	0.358018	0.518507	-1.11525	0.0145801	-0.32786	0.179249	-0.325874	0.219735	-0.851229	0.235074	-0.00632868	0.98749	0.0358779	0.934949	-1.19157	0.0393304	-1.21853	0.0410149	-1.64779	0.111515	0.337279	0.460863	0.367232	0.390868	0.330766	0.39569	-0.527431	0.025677	-0.523962	0.0951934	-0.358254	0.140618
Ydjc	1.65408	0.209702	2.41088	0.0248906	1.15668	0.31331	-0.629607	0.176982	1.14976	0.0720127	-0.389976	0.605299	-0.191658	0.878944	0.0109187	0.990623	-0.346055	0.766115	-2.31696	0.00447369	0.0897714	0.648077	-0.0131472	0.964372	1.11753	0.369492	1.79596	0.145394	0.62634	0.598129	-0.281657	0.823411	1.34055	0.216745	-0.526503	0.282456	1.65688	0.171337	1.81858	0.0848221	0.38766	0.730959	0.883358	0.0098388	1.13894	0.030473	-0.468521	0.195052
Ybx3	0.433966	0.139153	0.868997	0.0475199	0.203445	0.409839	-0.204239	0.192439	0.639042	0.0872823	0.141618	0.316885	-0.107716	0.860841	0.908704	0.0585172	0.204359	0.55447	-0.0470945	0.568407	0.853711	0.000862312	0.476223	0.00159853	-0.429022	0.0285776	0.0885212	0.653548	0.230489	0.15791	0.101238	0.865655	1.06622	0.088401	0.703209	0.280346	0.553484	0.0466819	0.787797	0.0169786	0.594946	0.055429	0.942877	0.00303532	1.76968	0.000384207	0.402177	0.0637676
Ybx2	-1.11022e-16	0.344597	2.77556e-17	0.354156	-3.46945e-18	0.218179	-2.22045e-16	0.00193084	2.22045e-16	0.262695	0	1	0	1	2.22045e-16	0.141988	2.22045e-16	0.159732	-1.97271	0.0903403	-1.44152	0.385064	-1.65636	0.173662	0.534926	0.0431116	0.293524	0.248897	-4.44089e-16	0.175102	2.22045e-16	0.478585	1.11022e-16	0.22381	1.11022e-16	0.577855	1.11022e-16	0.00938804	0	1	0.769118	0.0822543	-1.60754	0.143114	-2.3962	0.206996	-1.13302	0.358959
Ybx1-ps2	-0.543395	0.512439	-0.540302	0.441482	-0.523263	0.461075	-2.57878	0.0709495	-2.91567	0.102808	-1.9466	0.074446	-1.04493	0.174635	-1.18751	0.146794	-0.708321	0.466128	-3.96563	0.001896	-4.05505	0.00241209	-1.84721	0.0132014	-2.54383	0.00553491	-2.89678	0.00577557	-0.935646	0.130424	-0.180661	0.892093	-0.383286	0.445145	-0.0778654	0.530841	-0.74189	0.574403	-0.741136	0.297683	0.101029	0.895739	-1.79249	0.0490637	-2.37065	0.00471179	-1.34204	0.00860553
Ybx1	-0.578955	0.0172469	-0.0355802	0.815508	-0.0266904	0.884236	-1.62881	6.54781e-06	-0.290912	0.000869337	-0.195298	0.0399151	-0.754568	0.00874228	-0.463447	0.0154166	-0.128472	0.46417	-1.63349	6.64743e-05	-0.608222	5.78339e-05	-0.181464	0.0602326	-0.994439	0.00123631	-0.356506	0.00598393	-0.039683	0.69049	-1.81578	0.00162786	-0.376112	0.201761	-0.149466	0.623932	-0.227136	0.118085	-0.222161	0.0812019	0.0147018	0.862278	-0.481015	0.00866947	-0.124193	0.239867	-0.0108	0.93218
Ybey	0.135692	0.872739	0.51325	0.5004	-0.430866	0.547666	1.52502	0.410039	1.89288	0.298333	1.03011	0.4261	0.449459	0.377699	2.22045e-16	0.141988	0.408116	0.362282	0.0229403	0.947857	0.138356	0.631004	0.0930402	0.777887	-0.0385304	0.955725	0.378675	0.507456	-0.239572	0.701251	2.18607	0.169404	1.49873	0.299483	-0.759127	0.349715	2.32397	0.0913068	0.766919	0.553894	0.964817	0.493244	1.1845	0.134727	1.18229	0.0122271	0.861361	0.0285545
Yars2	1.34279	0.0290214	1.215	0.0329052	0.241068	0.74918	0.205563	0.726739	0.323561	0.54127	-0.310233	0.610598	0.707551	0.56505	0.434552	0.719832	-0.297691	0.865885	0.0806414	0.81588	0.37506	0.0963944	-0.230322	0.41174	0.596765	0.22505	0.830209	0.234044	0.143864	0.819932	2.43657	0.0839452	2.57895	0.0469405	0.887722	0.385311	2.83233	0.0998918	2.20468	0.100847	1.1794	0.308658	0.67022	0.00248852	0.424613	0.000521577	-0.268902	0.00775506
Yars	0.350535	0.343115	0.83918	0.0869184	0.551838	0.355746	0.851536	0.129788	0.71246	0.233599	0.0674428	0.850917	0.260188	0.802865	0.837652	0.395419	-0.180667	0.855316	0.230577	0.0128183	0.450883	0.00045477	-0.043912	0.71125	1.21438	0.0113662	0.826596	0.0153404	-0.126331	0.863062	1.32139	0.181492	0.846838	0.474258	-2.21271	0.0560753	2.33381	0.116964	1.1998	0.338893	0.475938	0.717214	1.01039	0.000184196	0.883605	0.000737782	-0.375523	0.0230585
Yap1	-0.161649	0.834499	-1.65765	0.185891	0.18132	0.839953	-1.08196	0.117889	-1.54531	0.040185	-0.19468	0.756722	0.78805	0.562539	0.177973	0.85708	1.11895	0.395289	0.250604	0.592138	-0.485771	0.235057	0.306232	0.238514	0.159712	0.764791	-0.456776	0.3419	0.222499	0.570353	-0.570868	0.128293	-1.32791	0.235924	-0.283716	0.549841	1.19592	0.437125	0.536846	0.65888	0.687186	0.581121	-0.603843	0.382393	-0.1793	0.633294	0.128843	0.53829
Yaf2	-0.0616199	0.816291	0.137334	0.667929	0.315812	0.263214	-0.44819	0.380374	0.0982414	0.803871	0.473459	0.37458	-0.688196	0.29063	-1.23155	0.11367	-0.087864	0.755425	-0.896569	0.000238336	-0.511016	0.00121312	0.0642525	0.286767	-0.0429095	0.820798	0.0143669	0.916052	0.216175	0.36291	-0.857426	0.078472	-0.104547	0.680441	-0.0300763	0.941602	-0.227795	0.352614	0.13974	0.571299	0.58801	0.0320554	-0.305745	0.148907	0.116384	0.469494	0.243992	0.196152
Yae1d1	-0.255859	0.61551	-0.0828967	0.833919	-0.784313	0.480713	-0.184003	0.893167	0.0050522	0.989655	-0.247659	0.861363	0.140294	0.916093	-1.66603	0.140577	-1.23278	0.319712	0.128869	0.53829	-0.195279	0.347801	-0.536456	0.110011	0.327786	0.373152	0.935071	0.119669	-0.0201806	0.975024	-1.20506	0.183025	-1.44534	0.105523	0.15594	0.785488	1.92042	0.123341	1.13978	0.217928	0.217639	0.784185	0.315621	0.41754	-1.05036	0.0356538	-0.71444	0.40724
Xylt2	0.620974	0.40117	0.0443888	0.964515	0.238261	0.787645	-0.824919	0.242991	0.605472	0.417096	0.386526	0.511636	-0.454368	0.63525	-0.118655	0.885738	0.207106	0.783624	-0.237781	0.515391	0.849357	0.00935967	-0.1778	0.624718	-1.29949	0.0135002	-0.128371	0.726257	-0.96978	0.069168	-1.29007	0.0188552	0.37883	0.293408	-0.0930748	0.788672	-0.675556	0.312136	-0.558811	0.63986	-0.271422	0.66884	-1.15248	0.0104264	-0.125114	0.589112	-0.451225	0.222362
Xylt1	-0.654422	0.342272	-1.03161	0.139316	-0.705334	0.535071	-0.0245953	0.912601	-0.787098	0.230565	-0.225279	0.46183	-0.751511	0.222117	-0.583947	0.53558	-0.963419	0.228018	0.450289	0.0868047	0.00684128	0.969023	-0.12773	0.61892	-0.72099	0.0456514	-0.661246	0.0628821	-0.278972	0.333018	0.876029	0.0393218	-0.557549	0.134719	-0.689317	0.137884	2.4062	0.0581027	1.20923	0.242433	0.285142	0.784873	0.00728623	0.986596	0.125243	0.233471	0.0325481	0.887076
Xylb	-0.815018	0.349262	-0.692977	0.295092	-0.672648	0.39529	-0.329306	0.887127	0.146172	0.954885	-0.758903	0.58245	0	1	2.22045e-16	0.141988	2.22045e-16	0.159732	-1.76717	0.00590902	-0.421508	0.176279	-0.596843	0.163462	-0.719171	0.572418	-0.372308	0.717256	0.210651	0.83787	1.30825	0.0230104	1.11022e-16	0.22381	1.11022e-16	0.577855	0.0357559	0.513918	0.762866	0.149852	0.491871	0.272055	-0.0844972	0.944668	1.45032	0.310591	-0.113495	0.925917
Xxylt1	-0.874272	0.0282989	-1.00919	0.074067	-1.0588	0.0903178	-2.19108	0.00674959	-0.650429	0.131122	-0.523248	0.330367	0.411505	0.695366	-1.01736	0.358201	0.397311	0.648601	-1.48043	0.00118137	-0.183824	0.237413	0.041622	0.816799	-0.920091	0.0170819	-0.695999	0.0843215	-0.277774	0.295485	-0.72725	0.344287	-0.69658	0.018991	-0.593081	0.343055	-0.746773	0.165514	-0.819771	0.0887802	-0.0408057	0.907682	-0.102874	0.589285	-0.580014	0.0131512	-0.0448085	0.790259
Xrra1	-1.11022e-16	0.344597	2.77556e-17	0.354156	-3.46945e-18	0.218179	-2.22045e-16	0.00193084	2.22045e-16	0.262695	0	1	0	1	2.22045e-16	0.141988	2.22045e-16	0.159732	0.430647	0.626821	1.15663	0.356476	-0.117663	0.874189	0.2612	0.234167	0.190846	0.378506	0.203423	0.410751	0.243614	0.276432	1.11022e-16	0.22381	0.836828	0.336759	-0.162398	0.714836	-0.125801	0.592784	-0.154229	0.561581	-0.745936	0.275925	0.142231	0.932557	-0.790434	0.28127
Xrn2	0.673784	0.000813903	0.109183	0.0449505	0.00608631	0.979409	1.11083	0.000234173	0.59242	0.00777296	0.36733	0.00824159	0.314981	0.236155	0.317706	0.176906	-0.668461	0.0311384	0.80487	1.02145e-05	0.0261837	0.706811	0.155723	0.101715	0.766438	0.00331657	0.316709	0.0923661	0.036436	0.801626	1.25636	0.000249132	0.434602	0.0719386	0.36443	0.225634	-0.155233	0.384879	0.140612	0.477251	-0.0139263	0.942265	0.193974	0.0450036	-0.0881961	0.11149	0.119808	0.221377
Xrn1	0.999901	0.025331	-0.139273	0.618293	-0.202252	0.558036	0.475557	0.0403239	-0.440199	0.202489	-0.603373	0.0370142	1.12926	0.0450753	0.74224	0.202782	0.0619947	0.893015	0.929456	0.000634136	-0.00327189	0.981678	0.0536833	0.641389	0.967463	0.00230708	-0.028938	0.904373	0.257554	0.202062	1.21002	0.00311677	-0.227078	0.51903	-0.314985	0.352527	0.0808727	0.631457	0.0937529	0.733489	0.11844	0.483122	0.39695	0.0250774	-0.0684385	0.551081	-0.120156	0.375008
Xrcc6	1.00534	0.452801	1.47691	0.263979	0.729584	0.5838	-0.499204	0.338928	0.82397	0.0743344	0.28938	0.492079	-0.319269	0.643882	0.628304	0.410884	0.311821	0.538604	-1.04986	0.00215767	0.0235255	0.867156	0.0798325	0.547174	0.212863	0.457437	0.366565	0.296937	-0.0572284	0.898512	2.21806	0.118448	1.42595	0.251506	0.285318	0.782054	0.0626699	0.938353	0.0911259	0.913874	-0.797676	0.623198	0.574336	0.332707	0.603216	0.117206	-0.202961	0.650738
Xrcc5	1.12152	0.0784565	0.976072	0.0901828	0.790161	0.104345	1.13902	0.444846	2.18697	0.12101	1.17523	0.304956	-1.31927	0.0046722	-1.45891	0.0035094	-0.740033	0.013511	-1.83325	0.00701488	-1.49495	0.00388978	-0.0441428	0.880398	0.501411	0.6018	1.02049	0.297165	1.33481	0.127231	2.04732	0.145315	1.79856	0.154968	0.837886	0.529812	0.674506	0.0378865	0.411445	0.258286	-0.0667363	0.911942	-0.169766	0.638187	0.199676	0.40449	0.0842071	0.740295
Xrcc4	0.101094	0.779499	0.787411	0.222527	0.331718	0.472041	0.289908	0.45913	-0.0571244	0.87208	-0.405139	0.421984	0.491211	0.393958	0.870286	0.054289	1.08867	0.360555	0.533219	0.0734282	0.0118131	0.952656	0.14711	0.497073	1.05506	0.00348661	0.392768	0.148595	0.133296	0.573657	1.06906	0.0200384	0.520759	0.123623	0.819469	0.0371434	2.71613	0.0708885	2.34707	0.0839481	2.01006	0.0890229	-0.134186	0.620079	-0.0526633	0.789675	-0.106296	0.6048
Xrcc3	1.02591	0.0431858	2.77556e-17	0.354156	-3.46945e-18	0.218179	-2.53086	0.00271747	-0.645419	0.228434	-0.976457	0.136944	-0.374283	0.336311	-0.364181	0.340716	-0.476762	0.323068	-0.87583	0.00547818	0.503796	0.122937	-0.885271	0.0128923	0.691729	0.688621	2.16324	0.0680807	1.31484	0.201622	1.28226	0.0443968	1.38666	0.00147767	1.57516	0.110129	0.539115	0.227796	0.700488	0.171916	0.491871	0.272055	0.235341	0.509538	1.36338	0.0261949	0.0639522	0.728544
Xrcc2	-0.185217	0.795185	-0.584932	0.376338	0.00257289	0.994741	-0.319358	0.8884	1.54881	0.417837	0.769233	0.579156	0.469435	0.674008	-0.518535	0.625061	0.756466	0.454996	0.269259	0.0767044	0.335799	0.0716164	0.0921031	0.635275	-0.390956	0.438792	0.0142815	0.966434	0.943562	0.0722282	-1.00179	0.431256	0.532328	0.593594	-1.20242	0.0614382	0.978479	0.515296	0.771222	0.453826	0.742885	0.440758	0.787456	0.196842	2.06883	0.00265388	1.53909	0.0453069
Xrcc1	0.00913619	0.982762	0.156953	0.732929	-0.20802	0.595987	-0.865992	0.306913	-0.0395197	0.951486	-0.467262	0.517997	-0.791945	0.323268	-0.0103189	0.988277	0.29834	0.590232	-1.00109	0.00232373	-0.361629	0.0886122	-0.346602	0.102875	-0.789026	0.0144877	-0.238087	0.406861	-0.230699	0.430482	-0.464184	0.468486	0.153969	0.830325	-0.669316	0.600868	-0.268153	0.459594	0.0434537	0.926573	-0.0273103	0.942892	-0.198018	0.494545	0.101365	0.634455	-0.161182	0.622782
Xpr1	1.15001	0.197686	0.94052	0.317635	1.07822	0.237435	-0.431376	0.182773	-0.236906	0.532572	0.180346	0.547389	-1.28814	0.0272406	-0.516224	0.0473815	-0.228926	0.309645	-1.73422	0.000329469	-0.983289	0.00111298	-0.226359	0.169635	-1.15356	0.00339311	-0.538429	0.0493329	-0.187805	0.506611	-0.83252	0.128339	-0.665976	0.242479	-0.291481	0.626502	-0.804095	0.0115643	-0.594522	0.0916866	0.0467733	0.792117	-0.991231	4.84559e-08	-0.380316	0.0111184	-0.275403	0.0665621
Xpot	-0.494658	0.0635428	-0.216574	0.536623	-0.477395	0.432716	-2.04886	0.00118451	-0.404942	0.156536	-0.150037	0.678059	-1.69075	0.0126481	-1.09014	0.0216083	-0.586352	0.0513405	-1.16048	0.000192468	-0.465828	0.00252112	-0.208989	0.0233318	-1.29624	0.00157656	-0.552929	0.0701203	-0.0447082	0.878699	-0.40551	0.0984735	0.424689	0.26787	0.350297	0.410745	-0.00619646	0.989859	-0.36062	0.290838	-0.684066	0.112713	-0.473895	0.137097	-0.341872	0.244468	-0.600215	0.0613228
Xpo7	-0.439933	0.0850736	0.0856113	0.779464	-0.366731	0.289474	-0.101747	0.513915	0.640482	0.0199579	0.869153	0.0714422	-1.47778	0.0267653	-0.707923	0.092569	0.120515	0.742367	-1.41675	0.000394565	-0.735387	0.00255666	-0.122931	0.260726	-1.04378	0.000304998	-0.47361	0.00925559	-0.233889	0.192873	-1.23328	0.0157189	-0.598281	0.100784	-0.176165	0.715029	-0.798645	0.0255248	-0.446821	0.152257	-0.762948	0.175743	-0.6113	0.00153121	-0.239707	0.108597	-0.175526	0.301317
Xpo6	0.190014	0.215689	0.0227463	0.875713	0.124813	0.261201	0.158794	0.479964	-0.00604377	0.980492	-0.0989344	0.644867	0.0365084	0.915577	-0.413262	0.213826	-0.193039	0.49869	0.274034	0.0687622	-0.137222	0.183183	-0.0811331	0.523208	-0.0183633	0.888307	-0.255989	0.106742	-0.34486	0.0309575	0.0024314	0.980141	-0.862293	0.0276952	-0.39948	0.241158	-0.00685425	0.976981	-0.370141	0.34687	-0.405768	0.501119	-0.261221	0.0315746	-0.464544	0.0141995	-0.216641	0.0850174
Xpo5	-0.118515	0.495048	-0.0184154	0.946602	0.0162261	0.938775	-0.813312	0.078366	0.177919	0.493005	0.246182	0.403618	-1.38381	0.102938	-0.222584	0.706159	-0.452213	0.39988	-0.952637	0.00307269	-0.291878	0.0219375	-0.522871	0.0185489	-0.613495	0.0651415	0.338599	0.0635019	-0.0791756	0.796165	0.0786808	0.892111	0.758942	0.216918	-0.381946	0.42712	-0.133088	0.735415	0.0425619	0.817944	-0.371318	0.438941	-0.0131156	0.960488	0.33665	0.109375	-0.0386839	0.867671
Xpo4	0.906675	0.0837842	0.646203	0.158056	0.243826	0.77242	0.128002	0.817164	0.7494	0.365699	0.184629	0.789297	0.695301	0.453345	1.37048	0.173735	0.713978	0.386904	-0.653957	0.00502809	-0.00652792	0.927595	-0.302919	0.0280997	-0.523946	0.236671	0.0769267	0.839536	-0.221021	0.526801	0.0426212	0.926218	0.601089	0.167146	-0.112623	0.914835	1.52243	0.277022	0.745484	0.561388	0.367102	0.747988	0.786233	0.00966797	0.517125	0.0304781	0.306982	0.289798
Xpo1	0.314418	0.213152	-0.0133865	0.939268	-0.111289	0.585848	0.0238197	0.909961	0.212531	0.386205	-0.298893	0.207543	-0.0584913	0.786104	0.150265	0.433829	-0.171519	0.38681	0.346303	0.000229196	0.0157042	0.845803	-0.137299	0.0859247	0.180233	0.5905	-0.0416337	0.89857	-0.103934	0.760236	-0.213945	0.415843	-0.393266	0.182129	-0.0271432	0.931693	0.417728	0.0745878	-0.185646	0.369811	0.0692232	0.73118	-0.168354	0.0849389	0.0356618	0.631944	-0.13408	0.0343456
Xpnpep3	-0.945353	0.0308114	-0.4664	0.130721	0.283126	0.637808	-0.551109	0.316867	-0.477301	0.349455	-0.0282174	0.95994	0.400881	0.687667	0.0425052	0.975842	0.228325	0.841194	-0.962959	0.0267133	-0.67633	0.00168614	-0.350806	0.040758	-0.985096	0.0164454	-0.616643	0.166095	-0.76052	0.0759448	-0.960672	0.157669	-0.808834	0.36783	-1.39307	0.210331	1.24949	0.389318	0.3217	0.815862	1.02525	0.370301	-1.06539	0.0505467	-0.357883	0.279421	0.135692	0.660699
Xpnpep2	0.932633	0.105131	2.77556e-17	0.354156	1.50112	8.61005e-05	0.891871	0.136898	1.31093	0.0292617	0.429649	0.24247	0	1	0.256661	0.437177	0.341914	0.415287	1.04256	0.356999	2.21114	0.125152	1.93939	0.0978339	-0.0348891	0.980886	0.531326	0.638709	0.390466	0.693009	-1.92194	0.179944	-0.987968	0.394236	-1.48552	0.263782	-0.162398	0.714836	0.162632	0.68905	0.952608	0.197051	0.0502055	0.945005	0.483037	0.487892	0.463067	0.463941
Xpnpep1	-0.049833	0.868163	0.478885	0.238902	0.0715365	0.807013	-0.042912	0.85463	0.255748	0.276328	-0.286139	0.254213	-0.0557142	0.941932	0.0341244	0.957048	-0.0822465	0.897571	-0.436324	0.0193563	-0.18919	0.0612702	-0.33464	0.0998977	0.58086	0.0471756	0.0212806	0.948498	0.0909899	0.786746	-0.324393	0.404817	0.355014	0.438975	-1.05812	0.399013	0.381946	0.0150093	0.594905	0.0167227	0.401597	0.288077	0.202067	0.197567	0.638267	0.0024847	-0.123729	0.408072
Xpc	-0.861963	0.141094	-0.38127	0.152318	0.159113	0.710763	-0.832615	0.213477	0.634987	0.297948	0.95131	0.144904	-0.85599	0.461165	-0.306232	0.625552	0.435229	0.370867	-1.63669	0.000207904	-1.0834	1.79611e-05	0.0157814	0.906955	-1.68665	0.00504685	-0.83204	0.0316375	-0.0263508	0.943379	-1.30584	0.0088517	-1.16361	0.0183395	-0.941957	0.220124	-1.51906	0.136768	0.0868461	0.779397	0.144596	0.61818	-1.06051	0.0113094	-1.10959	0.000786577	-0.248706	0.208482
Xpa	-0.467176	0.0580179	0.360098	0.0204772	-0.4257	0.0152971	-0.225977	0.470279	0.316091	0.324539	0.212656	0.546401	-0.274066	0.65706	0.492689	0.275258	-0.283204	0.632656	-0.390528	0.114036	0.0401135	0.796167	0.272431	0.140111	0.228554	0.157947	0.90368	0.011076	0.39807	0.207013	-0.639087	0.105908	-0.114459	0.681989	-0.555794	0.216475	-0.607391	0.184828	0.527503	0.25129	0.139769	0.70513	0.146902	0.527571	0.603744	0.0228615	0.195974	0.295279
Xntrpc	-1.99865	0.00953864	-0.645856	0.409961	-1.37323	0.18004	-0.794864	0.589767	-0.650745	0.750474	-0.560449	0.51884	0	1	2.22045e-16	0.141988	2.22045e-16	0.159732	-1.95096	0.000167561	-0.414567	0.282635	0.661362	0.0950012	0.345885	0.230906	0.293524	0.248897	0.701404	0.221071	-1.18075	0.562842	-1.17892	0.274954	0.112032	0.934874	1.11022e-16	0.00938804	0	1	0	1	-2.02967	0.0234014	-0.334228	0.517329	-0.900421	0.0755734
Xndc1	-0.0282792	0.966785	0.464994	0.371285	-0.169648	0.906399	0.760846	0.526393	1.49852	0.255352	-0.0809048	0.945275	-0.708872	0.611705	0.23247	0.863231	0.936707	0.482192	-2.17911	0.000322371	-0.593814	0.0126907	-1.03129	0.00629114	-0.337144	0.792891	0.353153	0.779049	-1.06041	0.552752	1.05936	0.398498	0.818136	0.406666	1.35049	0.109442	0.524815	0.735677	0.659752	0.633289	1.17946	0.314667	-0.929914	0.0224577	-0.419665	0.144343	-0.517073	0.093412
Xlr5e-ps	-1.11022e-16	0.344597	2.77556e-17	0.354156	-3.46945e-18	0.218179	-2.22045e-16	0.00193084	2.22045e-16	0.262695	0	1	0	1	2.22045e-16	0.141988	2.22045e-16	0.159732	-4.44089e-16	1	0	1	8.88178e-16	1	-4.44089e-16	1	4.44089e-16	0.214394	-4.44089e-16	0.175102	2.22045e-16	0.478585	1.11022e-16	0.22381	1.11022e-16	0.577855	1.11022e-16	0.00938804	0	1	0	1	0	1	8.88178e-16	1	-8.88178e-16	1
Xlr5d-ps	-1.11022e-16	0.344597	2.77556e-17	0.354156	-3.46945e-18	0.218179	-2.22045e-16	0.00193084	2.22045e-16	0.262695	0	1	0	1	2.22045e-16	0.141988	2.22045e-16	0.159732	-4.44089e-16	1	0	1	8.88178e-16	1	-4.44089e-16	1	4.44089e-16	0.214394	-4.44089e-16	0.175102	2.22045e-16	0.478585	1.11022e-16	0.22381	1.11022e-16	0.577855	1.11022e-16	0.00938804	0	1	0	1	0	1	8.88178e-16	1	-8.88178e-16	1
Xlr5c	-1.11022e-16	0.344597	2.77556e-17	0.354156	-3.46945e-18	0.218179	-2.22045e-16	0.00193084	2.22045e-16	0.262695	0	1	0	1	2.22045e-16	0.141988	2.22045e-16	0.159732	-4.44089e-16	1	0	1	8.88178e-16	1	-4.44089e-16	1	4.44089e-16	0.214394	-4.44089e-16	0.175102	2.22045e-16	0.478585	1.11022e-16	0.22381	1.11022e-16	0.577855	1.11022e-16	0.00938804	0	1	0	1	0	1	8.88178e-16	1	-8.88178e-16	1
Xlr5b	-1.11022e-16	0.344597	2.77556e-17	0.354156	-3.46945e-18	0.218179	-2.22045e-16	0.00193084	2.22045e-16	0.262695	0	1	0	1	2.22045e-16	0.141988	2.22045e-16	0.159732	-4.44089e-16	1	0	1	8.88178e-16	1	-4.44089e-16	1	4.44089e-16	0.214394	-4.44089e-16	0.175102	2.22045e-16	0.478585	1.11022e-16	0.22381	1.11022e-16	0.577855	1.11022e-16	0.00938804	0	1	0	1	0	1	0.284539	0.225048	-8.88178e-16	1
Xlr5a	-1.11022e-16	0.344597	2.77556e-17	0.354156	-3.46945e-18	0.218179	-2.22045e-16	0.00193084	2.22045e-16	0.262695	0	1	0	1	2.22045e-16	0.141988	2.22045e-16	0.159732	-4.44089e-16	1	0	1	8.88178e-16	1	-4.44089e-16	1	4.44089e-16	0.214394	-4.44089e-16	0.175102	2.22045e-16	0.478585	1.11022e-16	0.22381	1.11022e-16	0.577855	1.11022e-16	0.00938804	0	1	0	1	0	1	8.88178e-16	1	-8.88178e-16	1
Xlr4e-ps	-1.11022e-16	0.344597	2.77556e-17	0.354156	-3.46945e-18	0.218179	0.313693	0.203038	0.253094	0.262393	0	1	-1.31691	0.241192	-1.57805	0.137331	0.32838	0.737218	-1.23954	0.0675408	-1.13847	0.288776	-1.12758	0.0806432	-4.44089e-16	1	4.44089e-16	0.214394	0.225135	0.380946	-0.637174	0.603582	0.280372	0.783938	-0.0967706	0.478673	-0.882115	0.41364	-0.739877	0.258511	1.14454	0.165307	-0.508705	0.102116	-0.494371	0.230769	-0.182517	0.686616
Xlr4d-ps	-1.11022e-16	0.344597	2.77556e-17	0.354156	-3.46945e-18	0.218179	-2.22045e-16	0.00193084	2.22045e-16	0.262695	0	1	0	1	2.22045e-16	0.141988	2.22045e-16	0.159732	-4.44089e-16	1	0	1	8.88178e-16	1	-4.44089e-16	1	4.44089e-16	0.214394	-4.44089e-16	0.175102	2.22045e-16	0.478585	1.11022e-16	0.22381	1.11022e-16	0.577855	1.11022e-16	0.00938804	0	1	0	1	0	1	8.88178e-16	1	-8.88178e-16	1
Xlr4c	-0.154961	0.608441	0.89092	0.121457	0.0217883	0.94705	0.702376	0.521539	0.810399	0.519137	0.529908	0.609045	-1.73874	0.00519546	-0.850444	0.0387975	-0.581924	0.137369	0.225267	0.245344	0.399661	0.211463	-0.0218544	0.896854	0.444013	0.544329	0.468692	0.571694	-0.66951	0.645994	1.22417	0.377748	1.374	0.304529	0.459668	0.7668	-0.34496	0.672925	0.676299	0.151388	0.364561	0.163877	-1.11608	0.0010529	-0.0601453	0.283632	-0.298385	0.123952
Xlr4b	-0.314729	0.712524	-0.041996	0.955009	-0.270697	0.778367	-0.633679	0.0475449	-0.356334	0.366597	-0.6453	0.0167731	-1.08461	0.208226	-0.89339	0.235142	-0.469195	0.449356	0.837138	0.028795	0.551676	0.133458	0.517535	0.133635	-0.26635	0.573893	-0.0346312	0.960708	-0.472624	0.343933	-0.751177	0.163086	-0.0184054	0.973934	-1.68936	0.15507	0.227007	0.417976	0.70864	0.0404218	-0.0523151	0.807206	-0.833775	0.0672101	-0.0824038	0.7628	-0.114697	0.713377
Xlr4a	1.1201	0.28332	1.14216	0.143564	-0.318768	0.798206	-0.415728	0.54824	-0.0987745	0.883801	-0.464563	0.540849	-0.652531	0.114959	-0.441624	0.366254	-0.150414	0.62931	0.156702	0.677325	0.0395523	0.905153	-0.364481	0.399395	-0.0185542	0.97284	0.270603	0.532138	-1.32983	0.318331	-0.911359	0.117957	-0.094836	0.802649	-1.52252	0.0972175	0.301764	0.553323	0.981905	0.0886366	-0.357573	0.572538	-0.549949	0.0363021	0.086465	0.596999	0.00151849	0.993709
Xlr3e-ps	-1.11022e-16	0.344597	2.77556e-17	0.354156	-3.46945e-18	0.218179	-2.22045e-16	0.00193084	2.22045e-16	0.262695	0	1	0	1	2.22045e-16	0.141988	2.22045e-16	0.159732	-4.44089e-16	1	0	1	8.88178e-16	1	-4.44089e-16	1	4.44089e-16	0.214394	-4.44089e-16	0.175102	2.22045e-16	0.478585	1.11022e-16	0.22381	1.11022e-16	0.577855	1.11022e-16	0.00938804	0	1	0	1	-0.276627	0.427544	-0.643999	0.549504	-0.343546	0.430798
Xlr3c	0.850958	0.174824	2.77556e-17	0.354156	-3.46945e-18	0.218179	-2.22045e-16	0.00193084	2.22045e-16	0.262695	0	1	0	1	2.22045e-16	0.141988	2.22045e-16	0.159732	0.502279	0.274224	0	1	8.88178e-16	1	-4.44089e-16	1	4.44089e-16	0.214394	-4.44089e-16	0.175102	2.22045e-16	0.478585	1.11022e-16	0.22381	1.11022e-16	0.577855	1.11022e-16	0.00938804	0	1	0	1	0	1	8.88178e-16	1	0.300287	0.381455
Xlr3b	1.71381	0.085809	0.603324	0.60708	0.193531	0.878073	2.13736	0.139145	1.43139	0.384124	1.41498	0.246738	2.27638	0.0029399	1.56225	0.0894685	2.31873	0.000593531	2.62601	0.157245	1.49514	0.433712	2.10583	0.255986	1.37096	0.261045	-0.118829	0.944018	0.0210276	0.988635	2.17351	0.150644	0.473304	0.701768	1.46885	0.199688	2.83874	0.0323042	1.36111	0.254701	0.866232	0.312605	1.11296	0.310848	0.314345	0.832699	0.0924156	0.915263
Xlr3a	0.470655	0.35763	0.484284	0.36606	-3.46945e-18	0.218179	0.135558	0.334087	0.660971	0.060107	0	1	-0.374283	0.336311	-0.364181	0.340716	-0.0686458	0.91717	-1.70462	0.0552499	-0.986041	0.234072	-1.85777	0.0851724	0.919128	0.000348089	4.44089e-16	0.214394	-4.44089e-16	0.175102	-0.590063	0.603582	-0.383286	0.445145	0.758962	0.393127	0.783328	0.0246824	0	1	0.390811	0.389115	0.36417	0.808751	0.162028	0.926132	-1.30749	0.366574
Xlr	-0.198636	0.841759	-1.21609	0.0599822	-0.153313	0.815851	-2.33637	0.0308302	-3.56053	0.00682366	0.55115	0.475069	0.947746	0.154747	1.24577	0.125459	2.22045e-16	0.159732	-1.03922	0.0577485	-1.17435	0.0323952	-0.178242	0.609425	1.17647	0.337983	0.0175834	0.988563	0.726393	0.535766	0.545569	0.798673	1.27408	0.415582	0.486153	0.691884	0.62253	0.486035	0.223067	0.668175	1.0058	0.171341	-0.754308	0.355978	-1.30159	0.0178251	-0.824161	0.133327
Xkrx	-2.5942	0.00772347	-0.498385	0.293172	-0.54474	0.191938	-2.37225	0.010183	-1.06897	0.186044	-1.09265	0.349684	-1.30498	0.239565	-1.56714	0.221016	-1.40684	0.247369	-0.0257391	0.968043	0.365938	0.495502	0.067546	0.94204	0.190878	0.917964	0.570868	0.671308	1.32262	0.233467	-1.70284	0.0321672	-0.179286	0.724026	-0.246415	0.840559	0.0357559	0.513918	1.44085	0.000865097	0.769118	0.0822543	-1.499	0.00866857	-2.35301	0.00437727	-0.986818	0.0107565
Xkr9	-1.11022e-16	0.344597	2.77556e-17	0.354156	-3.46945e-18	0.218179	-2.22045e-16	0.00193084	2.22045e-16	0.262695	0	1	0	1	2.22045e-16	0.141988	2.22045e-16	0.159732	-4.44089e-16	1	0.791786	0.117032	8.88178e-16	1	0.270283	0.224152	4.44089e-16	0.214394	-4.44089e-16	0.175102	2.22045e-16	0.478585	1.11022e-16	0.22381	1.11022e-16	0.577855	1.11022e-16	0.00938804	0	1	0	1	0.255216	0.435081	0.490845	0.234743	-8.88178e-16	1
Xkr8	0.540999	0.63195	0.809882	0.530774	0.122168	0.899197	1.02484	0.284809	0.246557	0.807028	-0.751557	0.478357	-0.137444	0.878273	-0.145911	0.877141	-0.694242	0.371783	2.65488	0.000216278	1.22957	0.00113155	0.146519	0.590637	1.89051	0.00546609	1.33571	0.107129	0.5366	0.361847	3.3611	0.0350232	-0.136026	0.921281	-1.28425	0.343369	2.90325	0.0399677	1.59728	0.21614	-0.675402	0.522235	0.683457	0.119695	1.48921	0.00208767	-0.207707	0.566287
Xkr7	-1.11022e-16	0.344597	2.77556e-17	0.354156	-3.46945e-18	0.218179	-2.22045e-16	0.00193084	0.384195	0.251107	0	1	0	1	2.22045e-16	0.141988	2.22045e-16	0.159732	0.255633	0.339446	0.82002	0.252346	8.88178e-16	1	1.08106	0.000673302	4.44089e-16	0.214394	-4.44089e-16	0.175102	2.22045e-16	0.478585	1.11022e-16	0.22381	1.11022e-16	0.577855	1.11022e-16	0.00938804	0	1	0	1	0	1	8.88178e-16	1	-8.88178e-16	1
Xkr6	-0.449342	0.508351	-0.351584	0.436014	-0.0269126	0.972058	-2.22045e-16	0.00193084	0.521673	0.0568169	0.893794	0.000236885	-0.373543	0.731832	-0.835056	0.537283	-0.89259	0.52039	-1.61964	0.166803	-1.08315	0.104063	-0.347643	0.558286	0.2612	0.234167	0.893888	0.125133	1.05762	0.181634	0.03281	0.981112	0.0987316	0.884506	0.221487	0.687249	0.0357559	0.513918	0.348868	0.435093	0	1	-0.376427	0.254775	0.0985085	0.827521	-0.371874	0.381413
Xkr5	-1.11022e-16	0.344597	0.664676	0.352333	0.425468	0.342179	-0.794864	0.589767	0.465491	0.800385	-0.746263	0.339991	0	1	0.259837	0.433734	0.408116	0.362282	0.186355	0.828521	1.75607	0.191557	0.649734	0.533056	-3.33471	0.00957051	-0.830488	0.319531	-1.74207	0.128901	0.517087	0.793648	-0.00830154	0.995665	-0.675481	0.369213	1.11022e-16	0.00938804	0.288433	0.372399	0.491871	0.272055	-0.740219	0.654983	0.539783	0.716688	-1.76351	0.26718
Xkr4	-0.690638	0.378062	-0.539267	0.356541	-0.575373	0.358295	-2.22045e-16	0.00193084	2.22045e-16	0.262695	0	1	0	1	2.22045e-16	0.141988	2.22045e-16	0.159732	0.232236	0.369422	0	1	8.88178e-16	1	0.260998	0.234393	4.44089e-16	0.214394	-4.44089e-16	0.175102	2.22045e-16	0.478585	0.482018	0.279769	1.11022e-16	0.577855	1.11022e-16	0.00938804	0	1	0	1	0	1	8.88178e-16	1	0.309343	0.372419
Xk	-1.45722	0.362015	0.291557	0.806821	0.237006	0.84561	0.167559	0.918363	0.516211	0.759128	0.818389	0.460896	-0.476813	0.233972	-0.449197	0.252266	-0.608684	0.220308	-1.06052	0.288534	0.288672	0.626398	-0.0933141	0.931785	1.1239	0.494316	0.55253	0.677594	0.131546	0.895177	-0.637174	0.603582	0.952446	0.243103	0.740057	0.404851	0.796876	0.583438	-0.112522	0.938059	1.40662	0.221419	0.315736	0.727438	1.45203	0.0344555	0.477206	0.438492
Xist	0.364399	0.0865006	0.1301	0.584889	0.337782	0.0995595	-0.988488	0.0012313	-0.509685	0.0291668	0.27829	0.0667897	-0.199037	0.0125479	-0.331522	0.574848	0.07123	0.727955	-0.0834739	0.742183	-0.0480695	0.809864	0.384843	0.132782	0.234822	0.17751	0.0334824	0.866894	0.472433	0.0283446	0.44865	0.111888	0.451455	0.126306	0.324478	0.223023	0.34613	0.135094	0.0394726	0.874214	0.551222	0.0541084	0.326014	0.117367	-0.194046	0.238389	0.335414	0.0782624
Xirp2	-1.11022e-16	0.344597	2.77556e-17	0.354156	-3.46945e-18	0.218179	0.260812	0.258795	2.22045e-16	0.262695	0.227241	0.36004	0	1	2.22045e-16	0.141988	2.22045e-16	0.159732	-4.44089e-16	1	0.303783	0.220965	8.88178e-16	1	0.260998	0.234393	4.44089e-16	0.214394	-4.44089e-16	0.175102	2.22045e-16	0.478585	0.301915	0.361086	1.11022e-16	0.577855	1.11022e-16	0.00938804	0	1	0	1	0	1	0.534048	0.0478764	-8.88178e-16	1
Xirp1	-1.11022e-16	0.344597	2.77556e-17	0.354156	-3.46945e-18	0.218179	0.313693	0.203038	2.22045e-16	0.262695	0	1	0	1	2.22045e-16	0.141988	2.22045e-16	0.159732	1.08032	0.065383	0.844708	0.0867142	8.88178e-16	1	0.387326	0.230527	4.44089e-16	0.214394	0.203423	0.410751	0.13424	0.334173	1.11022e-16	0.22381	1.11022e-16	0.577855	0.158552	0.3549	0	1	0	1	0	1	0.735861	0.0677598	-8.88178e-16	1
Xiap	0.0408073	0.769958	0.0258481	0.906764	-0.0629449	0.666756	0.161565	0.321568	-0.338809	0.200437	-0.211672	0.353143	-0.269413	0.432659	-0.361964	0.101044	-0.354724	0.213959	-0.00873959	0.903742	-0.289154	0.0422117	-0.0513006	0.570295	-0.480993	0.0244128	-0.31256	0.05461	-0.0295699	0.725264	0.0488216	0.757092	-0.150392	0.334618	0.211933	0.381346	-0.151118	0.238265	-0.0792326	0.469402	-0.0987622	0.420091	-0.104696	0.464471	0.0504531	0.763982	-0.0875476	0.556806
Xdh	3.93914	0.0116705	1.8227	0.114208	1.76676	0.130061	2.55781	0.000836541	0.177229	0.620341	0.269862	0.300139	4.38236	0.000788854	2.00794	0.0325191	2.37696	0.114857	3.76347	1.43258e-05	1.9264	0.000155521	0.83495	0.00665863	0.80715	0.0129352	0.0415268	0.836126	0.120669	0.57301	0.985494	0.0329303	-0.303529	0.342272	-0.0535629	0.886103	1.45423	0.0135599	0.189399	0.635167	0.400539	0.353052	2.53951	0.00126968	0.774725	0.0741479	0.973186	0.0430216
Xcr1	-1.11022e-16	0.344597	2.77556e-17	0.354156	-3.46945e-18	0.218179	-2.02895	0.00562285	-0.722097	0.102684	0.281822	0.589297	-0.211705	0.501776	-0.192425	0.521015	-0.271078	0.489021	2.05501	0.00287945	2.29747	0.0154584	0.251787	0.813524	0.898585	0.486667	1.00068	0.35581	-0.938795	0.321095	0.56925	0.672883	0.0755168	0.911119	0.758962	0.393127	0.686863	0.0857804	0	1	0.769118	0.0822543	0.711426	0.469793	1.08601	0.415874	-0.668614	0.529185
Xcl1	4.42045	0.0423687	2.9794	0.00561649	1.16117	0.32345	5.0542	0.0139493	3.32118	0.0365145	2.00702	0.142906	5.4813	0.00627728	5.11746	0.0779712	2.14334	0.0472454	5.25154	0.0311069	3.45999	0.00308494	2.54345	0.0240627	4.53722	0.0653132	2.60337	0.0556315	1.5461	0.342803	5.78813	0.0114258	4.63781	0.0199041	0.90697	0.573235	2.79003	0.00201444	0.300742	0.547681	0.501373	0.202371	4.60945	0.0171557	3.71487	0.00421164	1.2496	0.0152334
Xbp1	-1.47131	0.0823998	-0.745314	0.271603	0.665013	0.428653	0.0873956	0.147183	-0.425909	0.00426661	0.107002	0.502875	-0.617526	0.0457766	-0.763038	0.0405019	-0.189171	0.52769	-1.19684	9.27651e-06	-1.24036	2.76021e-05	-0.35768	0.000664809	-0.298647	0.0115879	-0.460572	0.00333475	-0.294405	0.00896184	0.59223	0.0944443	-0.379606	0.202058	0.120556	0.733013	-0.0243168	0.905233	-0.729144	0.00299042	-0.12383	0.374038	0.403997	0.0497749	-0.498549	0.0110225	0.0492069	0.721341
Xaf1	3.43244	0.000484466	0.31974	0.484297	0.0656208	0.876987	3.92318	0.000249751	1.33104	0.0115488	0.0444096	0.892976	4.93166	0.00397785	3.18489	0.0179191	1.85574	0.126963	6.4796	4.77781e-07	3.66457	5.04899e-06	0.813129	0.0488458	2.64912	7.38009e-05	0.428736	0.0983916	-0.0576105	0.800197	4.51739	0.000131683	1.48691	0.0109066	0.195791	0.812595	2.91622	0.000586447	1.03462	0.0272707	0.0663219	0.828713	2.9998	2.17762e-05	1.76059	0.000353754	0.00635833	0.978714
Xab2	-0.131541	0.525634	-0.24388	0.334121	-0.135916	0.677306	-0.224232	0.361588	-0.225592	0.467046	-0.600476	0.167952	-0.689591	0.154466	-0.211664	0.638758	-0.757514	0.196415	-0.422205	0.00592117	-0.434604	0.00114169	-0.185458	0.00588261	-0.103106	0.541797	0.255038	0.138121	0.315916	0.293974	0.00172952	0.995469	-0.123417	0.713429	0.00361104	0.994214	-0.162385	0.702208	0.0913225	0.731265	0.258129	0.342533	-0.591069	0.000835811	-0.36444	0.0184008	-0.0915327	0.184304
Wwtr1	-0.533766	0.478236	-0.794723	0.555183	0.686543	0.310293	-1.08834	0.0217985	-1.4814	0.0011784	0.38514	0.0328258	-0.301637	0.829409	-0.642198	0.637416	1.07791	0.188889	-1.13427	0.000149812	-0.834865	0.000161631	-0.163725	0.32194	-0.155251	0.776651	-0.293808	0.225631	0.77058	0.0483199	-0.502476	0.209821	-0.294202	0.592248	-0.189397	0.49491	-0.17737	0.849538	-0.78827	0.501114	1.24423	0.0502864	-0.794235	0.0268242	-0.363758	0.289802	0.717267	0.0124004
Wwp2	0.0615108	0.844733	-0.199788	0.635994	0.053146	0.864283	0.328454	0.103998	-0.0863442	0.689982	-0.198231	0.254297	0.313925	0.43511	0.476836	0.160828	0.536879	0.201069	0.3523	0.0419677	-0.192634	0.104051	-0.193795	0.133193	0.336756	0.0128417	0.0870012	0.556598	0.0356116	0.646891	0.413462	0.193612	-0.0175002	0.952214	-0.0937761	0.820574	-0.685309	0.0116251	-0.450591	0.215534	-0.608539	0.106141	0.034723	0.884564	0.457085	0.0193644	0.107946	0.367703
Wwp1	-0.102677	0.790002	-0.264931	0.221261	-0.0848601	0.814281	0.178987	0.591716	0.354197	0.448315	1.16771	0.016413	-0.825369	0.0367833	-0.684558	0.0142417	-0.373642	0.111293	-0.383877	0.0721674	0.0191811	0.908737	0.341098	0.143547	-0.965673	0.0101511	-0.279187	0.239667	0.405578	0.0770697	-0.439687	0.0810426	-0.275814	0.166958	0.243032	0.582372	-0.350068	0.403235	-0.152606	0.637976	0.520533	0.0363661	-0.659137	0.00250184	-0.600529	0.00498546	0.207276	0.251077
Wwox	2.47551	0.0710083	0.371366	0.796721	1.35637	0.265375	1.62395	0.153378	1.60746	0.207685	1.82998	0.0888919	0.970323	0.245316	-0.0465855	0.95198	-0.380146	0.712904	-0.77977	0.0103408	-1.16831	0.000139455	0.138045	0.473174	0.609286	0.202115	-0.636124	0.292743	-0.218445	0.693132	0.161283	0.860226	-0.0686989	0.942111	1.06265	0.203929	3.20117	0.00141053	1.48818	0.054621	2.87518	0.0025203	0.219861	0.603912	-0.274408	0.308191	0.281907	0.310064
Wwc2	-0.464457	0.472636	-1.39873	0.0539286	-0.190361	0.803951	-0.951333	0.234899	-0.591884	0.345517	0.43147	0.538837	0.0228783	0.983354	0.807956	0.494066	2.00887	0.128354	-0.877516	0.0294656	-0.617949	0.00206462	0.254495	0.0760447	-1.10214	0.0670923	-0.974231	0.00605638	0.200256	0.50379	-1.97881	0.00197949	-1.80149	0.00734437	-0.816326	0.101014	-0.232445	0.552543	-0.706801	0.278028	1.15854	0.0798153	-0.596053	0.126527	-0.635211	0.373127	0.589165	0.0550066
Wwc1	-1.34631	0.282798	-0.298621	0.634451	0.550329	0.419726	0.276234	0.621616	-1.35408	0.0800146	1.61975	0.00763481	-1.68819	0.0784961	-1.42317	0.167272	0.402089	0.714965	1.99526	0.00113684	-0.489206	0.0383799	1.17044	0.00310658	1.60187	0.034556	-0.691658	0.131169	1.44298	0.00205045	-0.362795	0.698567	-1.69238	0.249274	0.454815	0.689038	-1.3354	0.100189	-1.78802	0.0506205	0.255004	0.638327	-0.238298	0.778338	-0.72524	0.313833	1.14813	0.137741
Wtip	0.109997	0.44094	0.671035	0.40057	0.168994	0.472121	-2.22122	0.0737448	-0.544045	0.48744	-0.439582	0.748434	-0.595473	0.523355	-0.930852	0.29476	-0.449006	0.704973	-0.475984	0.186396	0.0587626	0.757207	-0.0151154	0.954926	-0.747622	0.582574	-0.547331	0.693585	0.679218	0.615319	-2.26307	0.0168747	-0.325931	0.51429	0.686009	0.193824	1.35676	0.000322085	1.32734	0.0747705	1.64899	0.0558349	-0.31049	0.664559	1.4523	0.135038	2.32447	0.0072553
Wtap	-0.194076	0.612839	-0.190419	0.642933	-0.066824	0.880867	0.368001	0.420498	-0.262726	0.586994	-0.307586	0.557635	0.299891	0.575067	-0.0730678	0.869711	0.339381	0.363628	-0.179822	0.161497	-0.806814	0.0110019	-0.264301	0.0417436	0.0488817	0.584003	-0.331166	0.172609	0.202983	0.0361605	0.429561	0.334123	-0.0144465	0.982195	-0.19949	0.739164	-0.355172	0.107969	-0.601022	0.0697193	0.129092	0.712441	-0.373581	0.0501698	-0.511631	0.0517837	-0.0493945	0.722779
Wt1os	-1.11022e-16	0.344597	2.77556e-17	0.354156	-3.46945e-18	0.218179	-2.22045e-16	0.00193084	2.22045e-16	0.262695	0	1	0	1	2.22045e-16	0.141988	2.22045e-16	0.159732	-4.44089e-16	1	0	1	8.88178e-16	1	-4.44089e-16	1	4.44089e-16	0.214394	-4.44089e-16	0.175102	2.22045e-16	0.478585	1.11022e-16	0.22381	1.11022e-16	0.577855	1.11022e-16	0.00938804	0	1	0	1	0	1	0.24205	0.273599	-8.88178e-16	1
Wt1	-1.11022e-16	0.344597	2.77556e-17	0.354156	-3.46945e-18	0.218179	0.260812	0.258795	0.387281	0.248723	0	1	0	1	2.22045e-16	0.141988	2.22045e-16	0.159732	1.08032	0.065383	0.659987	0.28119	0.687655	0.354456	-4.44089e-16	1	4.44089e-16	0.214394	-4.44089e-16	0.175102	2.22045e-16	0.478585	1.11022e-16	0.22381	1.11022e-16	0.577855	1.11022e-16	0.00938804	0	1	0	1	0	1	0.63831	0.246766	0.659245	0.248446
Wscd2	-1.11022e-16	0.344597	2.77556e-17	0.354156	0.379174	0.441954	-2.22045e-16	0.00193084	0.275827	0.236734	0	1	-0.211705	0.501776	-0.192425	0.521015	-0.271078	0.489021	-0.0839018	0.943304	0.468528	0.69109	-0.270476	0.756534	0.196537	0.919001	-0.212154	0.85946	-0.60019	0.385837	-0.590063	0.603582	0.404196	0.564433	-0.0778654	0.530841	1.61888	0.248619	0.899647	0.458231	-0.248835	0.820105	-0.108988	0.804349	0.488088	0.201866	0.0545082	0.918085
Wscd1	-0.814096	0.40658	0.484153	0.698799	0.444809	0.704723	0.208836	0.904629	1.40606	0.385483	0.616992	0.577186	-0.374283	0.336311	1.73059	0.0663528	1.21794	0.130581	-2.99902	0.0130678	-0.498852	0.0177873	0.126303	0.483422	-3.14445	0.00383343	-1.21586	0.235269	-0.551227	0.614512	-3.98944	0.000250108	-1.65643	0.0158375	-0.904854	0.232103	-1.69749	0.320527	-1.56732	0.194065	-0.946426	0.407901	-2.70481	0.00507551	0.91495	0.0973438	0.684052	0.324008
Wsb2-ps	-1.11022e-16	0.344597	2.77556e-17	0.354156	-3.46945e-18	0.218179	-2.22045e-16	0.00193084	2.22045e-16	0.262695	0	1	0	1	2.22045e-16	0.141988	2.22045e-16	0.159732	0.255633	0.339446	0.608891	0.245456	0.232773	0.382411	0.2612	0.234167	4.44089e-16	0.214394	0.701404	0.221071	2.22045e-16	0.478585	1.11022e-16	0.22381	1.11022e-16	0.577855	1.11022e-16	0.00938804	0	1	0	1	0	1	8.88178e-16	1	-8.88178e-16	1
Wsb2	0.257596	0.169305	-0.392195	0.145359	0.223005	0.521682	0.932162	0.0478506	0.636065	0.103362	0.306103	0.417669	0.308806	0.675547	-0.149242	0.835469	-0.120637	0.871637	0.132085	0.131719	0.142245	0.209024	-0.0370277	0.168055	0.774991	0.00338034	0.0478372	0.804156	0.307357	0.115754	1.11823	0.0074027	-0.260528	0.0393215	0.534351	0.0320466	0.151536	0.401342	0.311756	0.131862	0.286436	0.251391	0.181373	0.114808	0.232983	0.0114636	-0.0983277	0.210766
Wsb1	0.230525	0.559578	-0.371946	0.407982	0.00467087	0.992147	-1.05046	0.000163843	-1.01858	0.0252766	-0.378569	0.02004	0.880203	0.00807124	-0.0281676	0.949048	0.436318	0.108404	0.141436	0.600553	-0.411131	0.15891	-0.333556	0.264181	-0.422937	0.197637	-0.0559681	0.840355	-0.05969	0.834338	0.118224	0.697602	-0.361071	0.370102	0.0969198	0.763547	0.71232	0.000396368	-0.0265356	0.748601	-0.0194705	0.93412	0.237541	0.0478479	-0.4107	0.0157022	0.100498	0.580043
Wrnip1	0.813284	0.0823176	0.618965	0.0670521	-0.0202716	0.964315	0.306796	0.539103	0.730606	0.218506	0.465323	0.364158	-1.41141	0.0501106	-0.475718	0.263958	-0.573363	0.0665507	-1.15826	0.000622158	-0.658438	0.000356173	-0.331077	0.0513548	-0.695491	0.0337635	-0.717233	0.0427544	-0.294516	0.360716	-0.823667	0.00926028	-0.219048	0.453659	-1.27518	0.215074	-0.557365	0.0286905	-0.0626513	0.686636	-0.691649	0.0124899	-0.604212	0.0294246	0.254467	0.0229084	-0.237101	0.0889826
Wrn	0.320069	0.712893	-0.295241	0.749544	0.0863114	0.918347	0.0307794	0.940306	-0.410317	0.441773	-0.274176	0.539828	-1.15486	0.144102	-0.3371	0.361596	-0.604405	0.165577	-0.472709	0.0152214	-0.325672	0.0394682	0.126953	0.285825	-0.0110547	0.958135	0.0743693	0.706954	0.62518	0.0446354	-0.540501	0.095392	-0.299847	0.0751901	-0.944167	0.00273815	-0.36787	0.468041	-0.268725	0.581244	-0.336608	0.50032	-0.206817	0.344636	-0.189138	0.352195	0.0275145	0.881993
Wrb	-1.58822	0.106136	-0.4109	0.694828	0.113123	0.877235	-1.37119	0.136774	-0.180874	0.782528	0.160061	0.666636	-0.446575	0.625688	-0.370297	0.687178	1.41131	0.26096	-2.66257	5.89206e-05	-1.23111	9.51822e-05	-0.484455	0.00747186	-0.809083	0.242319	0.0553825	0.930397	1.02626	0.229925	-1.2182	0.0746668	-0.640719	0.338058	-1.06294	0.288613	1.32559	0.231692	1.61875	0.155958	1.01955	0.257708	-0.78318	0.184062	-0.839889	0.0510576	0.0884285	0.806292
Wrap73	0.140844	0.620205	0.217466	0.452454	0.0833846	0.885074	-0.00109705	0.996274	0.51412	0.12457	-0.602851	0.161324	1.55051	0.205711	1.96343	0.102876	1.20298	0.368358	-0.209356	0.56306	0.186877	0.461242	-0.45749	0.151744	-0.099824	0.777603	0.242084	0.523085	-0.00947862	0.980346	-0.238274	0.64554	0.564068	0.151145	-0.732634	0.522339	-0.727761	0.184593	0.186436	0.621425	0.231057	0.618038	-0.120349	0.500523	0.623977	0.00781138	-0.0771597	0.777328
Wrap53	1.32639	0.0353976	1.44307	0.00657385	-0.65513	0.53277	-0.517618	0.307072	-0.166618	0.737229	-1.81818	0.0255662	0.582682	0.635811	1.14595	0.290266	0.89254	0.353555	0.193325	0.46992	0.522734	0.0854712	-0.342298	0.086915	0.241945	0.389406	0.762897	0.0203504	-0.097162	0.828448	0.742369	0.201162	1.33495	0.0172642	0.32158	0.747394	0.728925	0.0719769	1.02651	0.10889	0.134543	0.704425	0.0689211	0.88313	1.00333	0.03793	-0.46301	0.336327
Wnt9b	-1.11022e-16	0.344597	2.77556e-17	0.354156	-3.46945e-18	0.218179	-2.22045e-16	0.00193084	2.22045e-16	0.262695	0	1	0	1	2.22045e-16	0.141988	2.22045e-16	0.159732	-4.44089e-16	1	0.652811	0.224175	8.88178e-16	1	-4.44089e-16	1	4.44089e-16	0.214394	-4.44089e-16	0.175102	2.22045e-16	0.478585	1.11022e-16	0.22381	1.11022e-16	0.577855	1.11022e-16	0.00938804	0	1	0	1	0	1	0.24205	0.273599	0.300287	0.381455
Wnt9a	-0.815018	0.349262	-0.208694	0.803621	0.038233	0.968483	0.260812	0.258795	0.275827	0.236734	1.54988	0.0822497	0.115892	0.877461	-0.318747	0.532429	-0.377507	0.493862	-0.723341	0.49276	0.137456	0.899753	0.952661	0.299983	-0.606513	0.769106	-0.534381	0.638089	-0.375055	0.613321	0.13424	0.334173	0.627228	0.2893	1.11022e-16	0.577855	-1.53894	0.42218	-1.21846	0.389791	-0.934224	0.413824	-0.276627	0.427544	1.1356	0.332019	1.40843	0.0637222
Wnt8b	-1.11022e-16	0.344597	2.77556e-17	0.354156	-3.46945e-18	0.218179	0.135558	0.334087	0.253094	0.262393	0	1	0	1	2.22045e-16	0.141988	2.22045e-16	0.159732	-4.44089e-16	1	0	1	8.88178e-16	1	-4.44089e-16	1	4.44089e-16	0.214394	-4.44089e-16	0.175102	2.22045e-16	0.478585	1.11022e-16	0.22381	1.11022e-16	0.577855	1.11022e-16	0.00938804	0	1	0	1	-0.297656	0.645035	-0.792481	0.549504	-0.600457	0.332138
Wnt8a	-1.11022e-16	0.344597	2.77556e-17	0.354156	-3.46945e-18	0.218179	-2.22045e-16	0.00193084	2.22045e-16	0.262695	0	1	0	1	2.22045e-16	0.141988	2.22045e-16	0.159732	-4.44089e-16	1	0	1	8.88178e-16	1	0.270283	0.224152	4.44089e-16	0.214394	-4.44089e-16	0.175102	2.22045e-16	0.478585	1.11022e-16	0.22381	1.11022e-16	0.577855	1.11022e-16	0.00938804	0	1	0	1	0	1	0.364415	0.263363	-8.88178e-16	1
Wnt7b	-1.11022e-16	0.344597	2.77556e-17	0.354156	-3.46945e-18	0.218179	0.313693	0.203038	2.22045e-16	0.262695	0	1	-1.04493	0.174635	-1.18751	0.146794	-1.11644	0.190301	0.502279	0.274224	1.01887	0.112648	1.38497	0.103023	-0.22669	0.913355	-0.752196	0.486645	-0.177489	0.85206	2.22045e-16	0.478585	1.11022e-16	0.22381	0.299353	0.571549	1.11022e-16	0.00938804	0	1	0	1	-0.488855	0.429397	-0.936248	0.551401	0.429516	0.613101
Wnt7a	-1.11022e-16	0.344597	0.25746	0.438842	-3.46945e-18	0.218179	-0.794864	0.589767	-0.505089	0.805955	0.998362	0.380881	-0.374283	0.336311	-0.364181	0.340716	-0.134848	0.834764	-0.954696	0.350586	-0.886793	0.292942	0.0992568	0.893471	-4.44089e-16	1	0.569784	0.0452022	-4.44089e-16	0.175102	-0.631725	0.659512	0.354631	0.716708	-0.156509	0.550402	1.11022e-16	0.00938804	0.762866	0.149852	0	1	-0.733658	0.344645	-0.0274692	0.988094	0.737604	0.488215
Wnt6	-1.11022e-16	0.344597	2.77556e-17	0.354156	-3.46945e-18	0.218179	-0.420292	0.80464	0.239684	0.904052	-0.78769	0.32103	0	1	2.22045e-16	0.141988	2.22045e-16	0.159732	3.72819	0.0101198	3.76646	0.00428081	0.0748833	0.921469	-0.863958	0.33548	0.0778829	0.92205	-1.1979	0.238786	1.27019	0.397923	0.965371	0.352853	-0.0967706	0.478673	0.686863	0.0857804	0	1	0	1	0.550384	0.315331	1.2985	0.00536656	-8.88178e-16	1
Wnt5b	-1.40734	0.0771306	-1.0596	0.0923552	-1.25091	0.0786002	0.135558	0.334087	0.531273	0.052644	0.240042	0.343371	0	1	2.22045e-16	0.141988	1.28337	0.0864345	-1.06529	0.112764	-0.98821	0.0995343	-0.365673	0.480933	0.525374	0.0467742	0.223582	0.372764	0.225135	0.380946	0.748444	0.0683498	1.38666	0.00147767	0.836828	0.336759	0.0357559	0.513918	0	1	0	1	0.183415	0.808501	-1.27572	0.212344	-0.166017	0.816156
Wnt5a	1.19703	0.0681961	0.484284	0.36606	0.425468	0.342179	-0.0432711	0.982028	0.683814	0.767701	0.614901	0.615318	-1.55441	0.197693	-1.76717	0.120877	-1.71274	0.149566	0.840703	0.0296823	-0.109598	0.865587	0.485953	0.389401	1.8554	0.154474	0.335156	0.783898	0.42177	0.616547	2.17498	0.0165787	1.97392	0.0775535	1.57516	0.110129	1.21485	0.139286	0.247159	0.648231	0.101875	0.808392	0.681292	0.432748	0.0808536	0.889411	1.0241	0.165064
Wnt4	-0.678456	0.463538	-0.692977	0.295092	0.760556	0.468312	-0.434405	0.777312	-0.716851	0.700633	-0.0566555	0.954017	-0.171873	0.728968	0.97971	0.218786	0.500465	0.604843	-0.125918	0.927739	1.21949	0.344313	1.87927	0.110183	0.167574	0.913248	-0.173079	0.88672	0.208379	0.809829	-0.127896	0.949584	0.532489	0.692613	-0.0455456	0.952163	0.660146	0.119726	0.921196	0.171417	1.09379	0.0996298	-0.830694	0.475564	0.446435	0.753941	-0.326853	0.807214
Wnt3a	-1.11022e-16	0.344597	2.77556e-17	0.354156	1.40943	0.111689	-1.32068	0.511142	-1.02606	0.714799	-0.344964	0.80057	0	1	2.22045e-16	0.141988	0.341914	0.415287	-2.45541	0.0979495	-0.663566	0.667092	0.762739	0.58662	0.2612	0.234167	0.502105	0.0775489	0.203423	0.410751	-1.42436	0.441166	-1.17892	0.274954	-0.253615	0.830073	1.11022e-16	0.00938804	0	1	0.491871	0.272055	-1.48198	0.0522096	-1.76777	0.181298	1.48034	0.11332
Wnt3	-1.11022e-16	0.344597	2.77556e-17	0.354156	-3.46945e-18	0.218179	-2.22045e-16	0.00193084	0.26356	0.250328	0	1	0	1	2.22045e-16	0.141988	2.22045e-16	0.159732	-4.44089e-16	1	0.303783	0.220965	8.88178e-16	1	-4.44089e-16	1	4.44089e-16	0.214394	-4.44089e-16	0.175102	2.22045e-16	0.478585	1.11022e-16	0.22381	1.11022e-16	0.577855	0.0357559	0.513918	0	1	0	1	-0.276627	0.427544	2.01121	0.0727164	0.187101	0.795802
Wnt2b	-1.11022e-16	0.344597	2.77556e-17	0.354156	-3.46945e-18	0.218179	0.663258	0.257457	2.22045e-16	0.262695	0	1	0	1	2.22045e-16	0.141988	2.22045e-16	0.159732	0.880235	0.263373	0.608891	0.245456	0.232773	0.382411	-4.44089e-16	1	0.308111	0.233541	-4.44089e-16	0.175102	2.22045e-16	0.478585	1.11022e-16	0.22381	1.11022e-16	0.577855	1.11022e-16	0.00938804	0	1	0	1	0	1	0.641538	0.0619311	0.300287	0.381455
Wnt2	0.285453	0.847691	1.04486	0.314981	1.53536	0.151107	-2.18407	0.000194052	-2.11698	0.000913387	1.00735	0.281124	-0.507344	0.511356	-0.508529	0.506071	-0.00501387	0.996018	-0.597276	0.544161	0.990657	0.202463	1.47408	0.128215	-0.981178	0.429714	0.425047	0.67627	0.297923	0.805653	-2.6634	0.141325	-1.06481	0.535323	0.964339	0.349512	0.339647	0.616828	1.19081	0.0343237	1.49369	0.103684	0.529878	0.335853	1.25579	0.0100113	1.72605	0.0416719
Wnt16	1.19703	0.0681961	0.761094	0.153634	-3.46945e-18	0.218179	-2.22045e-16	0.00193084	2.22045e-16	0.262695	0	1	0	1	2.22045e-16	0.141988	2.22045e-16	0.159732	-4.44089e-16	1	0	1	8.88178e-16	1	-4.44089e-16	1	4.44089e-16	0.214394	-4.44089e-16	0.175102	2.22045e-16	0.478585	1.11022e-16	0.22381	1.11022e-16	0.577855	1.11022e-16	0.00938804	0	1	0	1	0	1	8.88178e-16	1	-8.88178e-16	1
Wnt11	1.73539	0.0890159	2.77556e-17	0.354156	1.7549	0.00130385	-1.12915	0.00642354	-2.0214	0.00976429	-0.0965551	0.818886	0.623769	0.446374	-0.364181	0.340716	0.519849	0.523816	2.39206	0.00444303	-1.27228	0.110454	1.04075	0.190249	0.0427483	0.911395	-1.43024	0.0699752	0.983803	0.0710528	2.91839	0.0319454	0.752175	0.421087	1.29569	0.120968	2.09125	0.0151581	0.758628	0.165747	1.30996	0.15684	1.86321	0.142371	0.255657	0.83492	1.41492	0.282926
Wnt10b	1.88073	0.0638045	0.132699	0.848661	1.1393	0.265507	0.932298	0.14916	0.275827	0.236734	1.26503	0.142246	0.202409	0.497698	2.22045e-16	0.141988	0.688628	0.3335	-2.48189	1.14506e-05	-0.630098	0.156419	1.27965	0.000456913	-0.342848	0.866779	-0.173497	0.885898	0.45718	0.676858	0.243614	0.276432	0.458803	0.295682	1.24759	0.113425	-0.139188	0.855659	0.906669	0.421867	1.36651	0.209151	1.63413	0.0594849	2.59941	0.0406222	2.01535	0.0485089
Wnt10a	1.83062	2.23295e-64	1.37141	0.0936936	1.19429	0.22711	-2.22045e-16	0.00193084	2.22045e-16	0.262695	0	1	0	1	2.22045e-16	0.141988	2.22045e-16	0.159732	0.232236	0.369422	0.277204	0.249398	0.232773	0.382411	-4.44089e-16	1	4.44089e-16	0.214394	-4.44089e-16	0.175102	0.257671	0.301568	1.11022e-16	0.22381	1.11022e-16	0.577855	1.11022e-16	0.00938804	0	1	0	1	2.63887	0.00465417	2.60569	0.000467055	1.24631	0.0967265
Wnt1	-1.11022e-16	0.344597	2.77556e-17	0.354156	-3.46945e-18	0.218179	-2.22045e-16	0.00193084	2.22045e-16	0.262695	0	1	0	1	2.22045e-16	0.141988	2.22045e-16	0.159732	0.502279	0.274224	0.44449	0.0697532	8.88178e-16	1	0.270283	0.224152	4.44089e-16	0.214394	0.225135	0.380946	2.22045e-16	0.478585	1.11022e-16	0.22381	0.971722	0.306043	1.11022e-16	0.00938804	0	1	0	1	0	1	0.265893	0.245474	-8.88178e-16	1
Wnk4	-0.145433	0.8937	-0.539267	0.356541	-0.406379	0.54631	0.456826	0.0591337	2.22045e-16	0.262695	0.662736	0.0616042	0	1	2.22045e-16	0.141988	2.22045e-16	0.159732	0.612209	0.556795	0.080856	0.925822	0.898897	0.28772	0.743173	0.0558306	0.822148	0.269656	0.701404	0.221071	0.0506009	0.971863	0.0987316	0.884506	-0.0778654	0.530841	0.914378	0.146799	0	1	0.390811	0.389115	0.940556	0.211272	0.927103	0.413092	1.56061	0.0547933
Wnk3	-0.449342	0.508351	-0.351584	0.436014	-0.406087	0.462172	0.260812	0.258795	2.22045e-16	0.262695	0	1	0	1	2.22045e-16	0.141988	2.22045e-16	0.159732	-1.38583	0.0415847	-1.26375	0.193264	-0.230505	0.756161	-4.44089e-16	1	4.44089e-16	0.214394	-4.44089e-16	0.175102	0.13424	0.334173	1.11022e-16	0.22381	1.11022e-16	0.577855	0.0357559	0.513918	0	1	0	1	0	1	8.88178e-16	1	0.62433	0.119871
Wnk2	-1.11022e-16	0.344597	2.77556e-17	0.354156	-3.46945e-18	0.218179	-2.22045e-16	0.00193084	2.22045e-16	0.262695	0	1	0	1	2.22045e-16	0.141988	2.22045e-16	0.159732	1.30866	0.00437601	0.554682	0.0596815	0.460383	0.320238	-4.44089e-16	1	0.293524	0.248897	0.894406	0.0873593	2.22045e-16	0.478585	1.11022e-16	0.22381	1.11022e-16	0.577855	1.11022e-16	0.00938804	0	1	0	1	0	1	0.914684	0.0864632	-8.88178e-16	1
Wnk1	-0.0939174	0.686633	-0.350959	0.265647	-0.137156	0.299361	0.116581	0.635682	-0.252146	0.387987	-0.156659	0.32913	0.127227	0.719247	-0.205806	0.286955	-0.0575167	0.806465	-0.150112	0.242281	-0.352648	0.0410154	-0.228908	0.0413464	0.197693	0.295411	-0.299159	0.239163	0.107035	0.420109	0.256917	0.144078	-0.303111	0.0735498	0.196983	0.246695	-0.133828	0.285592	-0.125888	0.589478	-0.354402	0.108311	-0.171876	0.163883	-0.329914	0.0605682	-0.385901	0.000716456
Wls	0.13696	0.628615	0.0304288	0.92727	0.344442	0.217153	-1.64913	0.00092382	-0.836195	0.0107105	-0.011188	0.918615	-0.342567	0.121199	-0.187637	0.270015	-0.0727269	0.672314	-0.692484	2.05348e-05	0.0799346	0.0831605	0.35237	0.00206092	-0.806588	0.0105645	-0.0204428	0.857855	0.151083	0.338026	-0.864449	0.0206506	-0.307001	0.162456	0.0615978	0.69434	-0.0653701	0.539699	-0.214151	0.342514	0.321388	0.0739209	-0.577074	0.00749774	-0.504822	0.00979526	0.40541	0.0279321
Wiz	-0.725782	0.025108	-0.686703	0.121098	-0.299515	0.39296	0.111144	0.872258	0.920302	0.27331	0.826008	0.193715	-0.600075	0.579568	-0.570063	0.614068	0.350819	0.637242	-0.600375	0.00449392	-0.515844	0.00486827	-0.134812	0.444455	-0.851552	0.00124908	-0.50211	0.124205	-0.422141	0.514691	-1.08722	0.00237434	-0.502352	0.103929	0.0606548	0.521555	0.129338	0.743215	0.101111	0.640573	0.244337	0.310245	-0.389338	0.0807563	-0.442012	0.0299732	-0.331538	0.109129
Wipi2	-0.660295	0.0566524	-0.154973	0.63802	-0.224759	0.693444	0.388846	0.410735	0.279563	0.549968	0.142537	0.765493	0.350513	0.158964	-0.55958	0.287142	-0.281131	0.476158	0.207673	0.272847	-0.205829	0.0910586	0.0733209	0.632535	0.114071	0.610678	-0.0980006	0.734064	0.0905115	0.783129	0.166906	0.734739	-0.467265	0.369163	0.0551752	0.932076	-0.0303322	0.922185	0.153316	0.673134	0.264999	0.43848	-0.4973	1.985e-06	-0.612848	0.000112742	-0.0730232	0.562392
Wipi1	0.378523	0.729507	0.216267	0.833833	1.37364	0.37082	0.101513	0.931275	-0.518185	0.682298	0.529183	0.64959	0.0751757	0.907164	0.0490713	0.944756	2.28231	0.0489848	-0.439242	0.166903	-0.63978	0.0254685	0.28089	0.219609	0.149861	0.709458	-0.131214	0.810973	0.555546	0.159331	-0.55312	0.244595	0.2713	0.61581	-1.42247	0.205298	1.154	0.321429	0.950832	0.367429	0.0791926	0.916316	0.318824	0.733548	0.639062	0.208789	1.4003	0.0403761
Wipf3	1.09955	0.229198	1.38668	0.0664564	0.665882	0.218875	0.313693	0.203038	0.655963	0.059246	0.630427	0.321586	-0.211705	0.501776	0.0674117	0.882468	-0.271078	0.489021	-1.4588	0.192113	-0.478706	0.199477	0.962634	0.250499	-0.202984	0.91968	0.496294	0.693688	1.28417	0.212331	-2.49637	0.00604942	-1.7289	0.0344613	0.0711949	0.961567	1.11022e-16	0.00938804	0.465754	0.17164	0.256104	0.412758	-0.32791	0.62296	-0.0684019	0.840639	0.671249	0.392998
Wipf2	-0.76014	0.109494	-0.236384	0.507256	-0.0113618	0.979847	0.257209	0.66233	-0.323199	0.557533	-0.317475	0.664988	0.127294	0.854869	-0.0432452	0.971985	0.440192	0.399191	0.414306	0.00617715	-0.623417	0.000521867	-0.00356197	0.97577	0.446264	0.0806307	-0.212507	0.223869	0.107449	0.643033	0.890121	0.0943927	-0.173314	0.703647	-0.0393426	0.938627	-0.84932	0.086795	-0.553369	0.0903262	-0.457913	0.150529	-0.659781	0.00152256	-0.694358	0.00015233	-0.156663	0.53726
Wipf1	-0.0948188	0.541113	0.23315	0.245872	-0.465801	0.182245	-0.527632	0.0116609	-0.282955	0.273086	-0.437569	0.0328664	-0.607635	0.0372619	0.115296	0.734405	-0.183207	0.3803	-0.459718	0.00212277	-0.138914	0.186795	-0.122442	0.122097	-0.569496	0.00294229	-0.193419	0.294595	-0.223606	0.122848	-0.167114	0.0617121	0.0354702	0.625352	-0.464009	0.0813383	-0.502573	0.0262134	-0.17582	0.379896	-0.20951	0.140283	-0.378372	0.000282861	0.192799	0.244474	-0.41986	1.55266e-05
Wincr1	-1.11022e-16	0.344597	2.77556e-17	0.354156	-3.46945e-18	0.218179	-2.22045e-16	0.00193084	2.22045e-16	0.262695	0	1	0	1	2.22045e-16	0.141988	2.22045e-16	0.159732	-4.44089e-16	1	0	1	8.88178e-16	1	-4.44089e-16	1	4.44089e-16	0.214394	-4.44089e-16	0.175102	0.13424	0.334173	1.11022e-16	0.22381	1.11022e-16	0.577855	1.11022e-16	0.00938804	0	1	0	1	0	1	8.88178e-16	1	-8.88178e-16	1
Wif1	-1.11022e-16	0.344597	2.77556e-17	0.354156	-3.46945e-18	0.218179	0.260812	0.258795	2.22045e-16	0.262695	0	1	0	1	2.22045e-16	0.141988	2.22045e-16	0.159732	0.736655	0.463863	0.354672	0.779699	0.542348	0.478133	0.0929369	0.969563	-0.878296	0.515915	-0.730082	0.422324	1.09424	0.0498941	1.11022e-16	0.22381	1.11022e-16	0.577855	0.445193	0.323588	0	1	0	1	0.550384	0.315331	0.24205	0.273599	0.837814	0.335674
Whrn	-0.382565	0.551293	-0.933566	0.20505	-0.849998	0.169992	1.00116	0.531664	0.418559	0.822599	-0.316614	0.725312	1.56916	0.0239054	-0.449197	0.252266	1.64403	0.0655397	-1.24739	0.131477	-0.329531	0.611031	-0.134777	0.861592	-0.979674	0.440809	-0.0930647	0.930164	-0.748667	0.547851	2.42441	0.0014005	0.301915	0.361086	0.836828	0.336759	2.60616	0.0198467	0.0814212	0.887828	0.293796	0.627777	1.79401	0.0399367	-0.0137474	0.980779	0.494511	0.547571
Whamm	0.289277	0.543822	-0.0866948	0.845386	-0.38255	0.320669	0.972066	0.0232383	-0.505449	0.237492	-0.0964104	0.811944	1.47385	0.0202998	-0.0168588	0.968778	-0.590515	0.621784	1.6386	0.000614061	0.0515607	0.83054	-0.0208756	0.927381	1.73383	0.00299048	0.441243	0.152262	0.257955	0.425317	3.05337	0.000135094	0.0163682	0.960264	-0.0268404	0.963197	1.33144	0.342391	0.490124	0.683159	0.465076	0.715553	0.269008	0.218287	-0.330052	0.184817	0.011922	0.959261
Wfs1	-0.544737	0.223772	-0.0213838	0.95336	0.423142	0.170773	1.33736	0.280786	1.48648	0.259602	1.41726	0.146419	-0.26634	0.802371	-1.99789	0.058862	-0.68338	0.596935	0.221618	0.400132	0.214615	0.656845	0.0217831	0.935752	-0.149445	0.724739	-0.357938	0.436989	-0.129605	0.778038	2.45962	0.0626548	1.05543	0.384799	0.467109	0.664587	-0.521191	0.601572	-0.289303	0.80423	0.796904	0.369497	2.4237	0.0148619	1.15823	0.0675958	1.17154	0.0878789
Wfikkn2	0.109997	0.44094	0.484284	0.36606	-3.46945e-18	0.218179	1.10055	0.0986288	0.637627	0.0675038	0	1	-1.04493	0.174635	-0.683691	0.532166	-0.708321	0.466128	0.232236	0.369422	2.14117	0.0186438	1.03924	0.152868	0.524663	0.0470539	0.513074	0.0716853	-4.44089e-16	0.175102	-3.2312	0.0469048	-1.28233	0.360834	-1.40049	0.114685	-1.27376	0.449091	-0.233189	0.862688	-0.626338	0.556598	-1.229	0.307655	0.0490229	0.968855	-0.834376	0.430043
Wfikkn1	0.115663	0.920619	-0.0283011	0.976712	-0.462468	0.616714	-0.197337	0.911875	-0.505089	0.805955	0.147531	0.878655	0	1	0.256661	0.437177	2.22045e-16	0.159732	-2.20852	0.0513454	-0.313199	0.577071	0.188902	0.776969	-1.19094	0.11747	-1.22777	0.0847462	-0.346653	0.416845	1.20309	0.0143189	0.301915	0.361086	0.836828	0.336759	-0.293527	0.835026	-0.246629	0.795057	-0.154167	0.835699	1.01553	0.231146	0.0986	0.92997	-0.437787	0.66901
Wfdc9	-1.11022e-16	0.344597	2.77556e-17	0.354156	-3.46945e-18	0.218179	-2.22045e-16	0.00193084	2.22045e-16	0.262695	0	1	0	1	2.22045e-16	0.141988	2.22045e-16	0.159732	-4.44089e-16	1	0	1	8.88178e-16	1	-4.44089e-16	1	4.44089e-16	0.214394	-4.44089e-16	0.175102	2.22045e-16	0.478585	1.11022e-16	0.22381	1.11022e-16	0.577855	1.11022e-16	0.00938804	0	1	0	1	0	1	8.88178e-16	1	-8.88178e-16	1
Wfdc8	-0.690638	0.378062	-0.539267	0.356541	-0.406379	0.54631	-2.22045e-16	0.00193084	2.22045e-16	0.262695	1.01528	0.0787968	0	1	2.22045e-16	0.141988	2.22045e-16	0.159732	-0.546922	0.441668	-0.678846	0.552763	1.09482	0.289277	-0.867511	0.65872	-0.212154	0.85946	-0.292207	0.681222	-0.631725	0.659512	-0.569224	0.455383	0.680318	0.462747	1.11022e-16	0.00938804	0	1	0.491871	0.272055	0	1	8.88178e-16	1	0.956608	0.0712026
Wfdc6b	-1.11022e-16	0.344597	2.77556e-17	0.354156	-3.46945e-18	0.218179	-2.22045e-16	0.00193084	2.22045e-16	0.262695	0	1	0	1	2.22045e-16	0.141988	2.22045e-16	0.159732	-0.616742	0.335935	-0.634179	0.5534	-0.578045	0.337743	-4.44089e-16	1	4.44089e-16	0.214394	0.203423	0.410751	2.22045e-16	0.478585	1.11022e-16	0.22381	1.11022e-16	0.577855	1.11022e-16	0.00938804	0	1	0	1	0	1	8.88178e-16	1	-8.88178e-16	1
Wfdc6a	-1.11022e-16	0.344597	2.77556e-17	0.354156	-3.46945e-18	0.218179	-2.22045e-16	0.00193084	2.22045e-16	0.262695	0.227241	0.36004	0	1	2.22045e-16	0.141988	2.22045e-16	0.159732	-0.413752	0.437435	-0.621347	0.505751	0.261248	0.694341	-4.44089e-16	1	4.44089e-16	0.214394	-4.44089e-16	0.175102	2.22045e-16	0.478585	1.11022e-16	0.22381	1.11022e-16	0.577855	1.11022e-16	0.00938804	0	1	0	1	0	1	0.24205	0.273599	-8.88178e-16	1
Wfdc5	-1.11022e-16	0.344597	2.77556e-17	0.354156	-3.46945e-18	0.218179	-2.22045e-16	0.00193084	2.22045e-16	0.262695	0	1	0	1	2.22045e-16	0.141988	2.22045e-16	0.159732	-4.44089e-16	1	0	1	8.88178e-16	1	-4.44089e-16	1	4.44089e-16	0.214394	-4.44089e-16	0.175102	2.22045e-16	0.478585	1.11022e-16	0.22381	1.11022e-16	0.577855	1.11022e-16	0.00938804	0	1	0	1	0	1	0.386477	0.245792	-8.88178e-16	1
Wfdc3	0.109997	0.44094	0.484284	0.36606	-3.46945e-18	0.218179	0.761577	0.261442	2.22045e-16	0.262695	0	1	0	1	2.22045e-16	0.141988	2.22045e-16	0.159732	1.66013	0.000171476	1.82689	0.00666752	0.802472	0.305242	0.534926	0.0431116	0.190846	0.378506	-4.44089e-16	0.175102	-0.542083	0.802962	-1.17892	0.274954	-1.22534	0.0794271	0.158552	0.3549	0	1	0	1	0	1	0.534048	0.0478764	0.659245	0.248446
Wfdc21	-0.711124	0.280018	0.00728736	0.985517	-0.12782	0.805711	0.209758	0.828407	0.376083	0.724827	1.28044	0.327653	0.319362	0.814485	0.805567	0.38586	1.67199	0.127368	-2.41966	0.00120653	-0.704385	0.0345198	0.592433	0.0296852	2.32623	0.021502	0.434137	0.623501	1.05045	0.146494	-0.529159	0.371567	0.256295	0.48171	0.00580572	0.98835	0.0135237	0.968847	0.692749	0.443387	0.914915	0.177366	-1.08186	0.102132	-1.64138	0.0417894	0.915927	0.181014
Wfdc2	0.329557	0.48945	0.0899022	0.773479	1.59667	0.00919791	1.70233	0.0478456	1.27098	0.192019	2.8262	0.00794405	0.593195	0.589097	0.834902	0.4086	1.65803	0.161935	1.404	0.0316607	0.923018	0.134277	2.12841	0.00865986	0.482334	0.209417	0.584404	0.0809309	1.43304	0.0325214	0.82055	0.0268092	0.34858	0.378751	1.0036	0.0398557	1.34526	0.0517057	0.925579	0.287539	2.30304	0.00323486	-0.275507	0.657871	-0.926276	0.152085	0.672966	0.260931
Wfdc18	0.529306	0.671918	-0.540302	0.441482	-0.523263	0.461075	3.6969	0.00189605	3.4763	0.000748821	2.1328	1.30628e-06	0.202409	0.497698	2.22045e-16	0.141988	2.22045e-16	0.159732	4.20981	0.000929731	3.57393	0.004704	0.106069	0.891609	1.34101	0.0439882	-0.228008	0.341478	-1.28857	0.0643987	3.93445	0.0182004	1.41057	0.282636	0.339975	0.785723	0.253946	0.381805	1.05494	0.0893548	0	1	2.53849	0.13424	2.10139	0.099242	-0.600457	0.332138
Wfdc17	2.45315	0.0073886	1.15231	0.0801975	0.385902	0.253369	1.67549	0.0624597	0.234464	0.636973	0.569895	0.323398	3.96347	0.00251072	1.85902	0.0257111	-0.327154	0.73925	4.60249	0.000141069	4.14033	0.00114382	1.70213	5.89541e-05	1.55314	0.00838333	0.475381	0.215274	0.0704072	0.812494	0.977422	0.182189	-0.691827	0.169619	-0.510728	0.257374	4.31207	0.00403171	2.4319	0.0243749	1.27112	0.111335	4.31662	0.00840764	2.27632	0.0904572	1.34853	0.0645546
Wfdc16	-1.11022e-16	0.344597	0.484284	0.36606	-3.46945e-18	0.218179	0.260812	0.258795	2.22045e-16	0.262695	0	1	0	1	0.259837	0.433734	2.22045e-16	0.159732	-4.44089e-16	1	0.711664	0.27527	0.789878	0.31041	0.2612	0.234167	0.513074	0.0716853	0.225135	0.380946	2.22045e-16	0.478585	1.11022e-16	0.22381	1.11022e-16	0.577855	0.0357559	0.513918	0	1	0	1	0	1	0.364415	0.263363	-8.88178e-16	1
Wfdc15b	-1.11022e-16	0.344597	2.77556e-17	0.354156	-3.46945e-18	0.218179	-2.22045e-16	0.00193084	2.22045e-16	0.262695	0	1	0	1	2.22045e-16	0.141988	2.22045e-16	0.159732	-4.44089e-16	1	0	1	8.88178e-16	1	-4.44089e-16	1	4.44089e-16	0.214394	-4.44089e-16	0.175102	2.22045e-16	0.478585	1.11022e-16	0.22381	1.11022e-16	0.577855	1.11022e-16	0.00938804	0	1	0	1	0	1	8.88178e-16	1	0.300287	0.381455
Wfdc15a	-1.11022e-16	0.344597	2.77556e-17	0.354156	-3.46945e-18	0.218179	-2.22045e-16	0.00193084	2.22045e-16	0.262695	0	1	0	1	2.22045e-16	0.141988	2.22045e-16	0.159732	0.477205	0.738777	0.851871	0.604109	-0.383376	0.73671	0.2612	0.234167	4.44089e-16	0.214394	-4.44089e-16	0.175102	2.22045e-16	0.478585	1.11022e-16	0.22381	1.11022e-16	0.577855	1.11022e-16	0.00938804	0	1	0	1	-1.07997	0.0962708	-1.52524	0.278023	-1.20192	0.0865122
Wfdc13	-1.11022e-16	0.344597	2.77556e-17	0.354156	-3.46945e-18	0.218179	-2.22045e-16	0.00193084	0.521673	0.0568169	0	1	0	1	2.22045e-16	0.141988	2.22045e-16	0.159732	-4.44089e-16	1	0.534651	0.0694537	8.88178e-16	1	-4.44089e-16	1	4.44089e-16	0.214394	-4.44089e-16	0.175102	2.22045e-16	0.478585	1.11022e-16	0.22381	1.11022e-16	0.577855	1.11022e-16	0.00938804	0	1	0	1	0	1	8.88178e-16	1	-8.88178e-16	1
Wfdc12	-1.11022e-16	0.344597	2.77556e-17	0.354156	-3.46945e-18	0.218179	-2.22045e-16	0.00193084	2.22045e-16	0.262695	0	1	0	1	2.22045e-16	0.141988	2.22045e-16	0.159732	0.713061	0.330267	0.758254	0.127344	0.561389	0.311445	0.260998	0.234393	4.44089e-16	0.214394	-4.44089e-16	0.175102	-0.502934	0.704718	-0.514244	0.378772	-0.0967706	0.478673	0.660146	0.119726	0	1	0	1	0.179995	0.782183	-0.643999	0.549504	-0.0342029	0.950233
Wfdc11	-1.11022e-16	0.344597	2.77556e-17	0.354156	-3.46945e-18	0.218179	-2.22045e-16	0.00193084	2.22045e-16	0.262695	0	1	0	1	2.22045e-16	0.141988	2.22045e-16	0.159732	-4.44089e-16	1	0	1	8.88178e-16	1	-4.44089e-16	1	4.44089e-16	0.214394	-4.44089e-16	0.175102	2.22045e-16	0.478585	1.11022e-16	0.22381	1.11022e-16	0.577855	1.11022e-16	0.00938804	0	1	0	1	0	1	8.88178e-16	1	-8.88178e-16	1
Wfdc10	-0.449342	0.508351	0.132699	0.848661	0.175859	0.850699	-1.09766	0.38888	-1.2221	0.521107	-0.416763	0.611001	-0.211705	0.501776	-0.192425	0.521015	0.509789	0.441102	-4.10341	0.00166695	-3.30997	0.000778909	-0.744762	0.069014	0.260998	0.234393	0.540968	0.0767545	0.894406	0.0873593	-3.42603	0.0769056	-1.49846	0.416101	-0.855247	0.592336	-0.953673	0.393364	-0.452703	0.578335	0.161577	0.864952	-3.05638	0.0078503	-3.72394	5.07222e-06	-0.445854	0.386297
Wfdc1	-3.03407	0.00333778	-1.08724	0.327011	0.483885	0.469651	-1.46225	0.326754	0.497043	0.663924	1.52838	0.276387	-1.07846	0.283102	-0.156072	0.736745	-1.10669	0.252836	-2.05375	0.000429265	-0.274172	0.410737	0.403137	0.0569187	-2.36932	0.0283645	-0.266664	0.393461	-0.0980686	0.866061	-2.34595	0.0418552	-0.395983	0.554071	0.697006	0.33387	-1.89327	0.162377	-0.509311	0.615198	0.448848	0.59083	-1.71137	0.0578476	0.910085	0.0985845	0.79376	0.124823
Wee2	-1.11022e-16	0.344597	2.77556e-17	0.354156	-3.46945e-18	0.218179	-2.22045e-16	0.00193084	2.22045e-16	0.262695	0	1	0	1	2.22045e-16	0.141988	2.22045e-16	0.159732	-4.44089e-16	1	0	1	8.88178e-16	1	-4.44089e-16	1	4.44089e-16	0.214394	-4.44089e-16	0.175102	0.577131	0.0525575	1.11022e-16	0.22381	1.11022e-16	0.577855	1.11022e-16	0.00938804	0	1	0	1	0	1	8.88178e-16	1	-8.88178e-16	1
Wee1	1.15091	0.0463003	1.29838	0.198679	0.449435	0.316463	0.541341	0.489408	0.235374	0.805485	-1.92224	0.190888	-0.0544402	0.959952	0.641305	0.744661	0.0967013	0.928109	2.18916	0.00206031	1.85305	0.000356087	0.543748	0.215897	2.82033	0.0710804	1.19092	0.346937	0.420495	0.758144	0.277563	0.651962	-0.0705863	0.918612	-0.0523371	0.956657	1.25322	0.392578	1.43804	0.251113	2.00769	0.0538535	0.144145	0.74631	1.38623	0.0111469	-0.349184	0.397
Wdyhv1	-0.0998181	0.875319	0.901394	0.163168	0.480832	0.36843	-0.0601532	0.890561	0.315651	0.386485	-0.0478147	0.941411	0.993612	0.422863	1.27131	0.291291	0.681675	0.616307	0.425606	0.04609	0.152748	0.329284	-0.112498	0.529709	0.663566	0.0325997	0.55539	0.0686184	0.0192753	0.964476	0.283688	0.525489	0.680186	0.217853	-1.74902	0.120286	-0.227964	0.484351	0.783277	0.08721	-0.130784	0.438342	-0.252441	0.0785431	0.229829	0.0990489	-0.150381	0.115677
Wdtc1	-0.817288	0.0822856	-0.188462	0.598923	-0.0792338	0.819268	0.534439	0.0752737	-0.282796	0.110635	-0.16377	0.696698	-1.71583	0.0523237	-1.47116	0.00510958	-0.545686	0.264484	0.309127	0.0032966	-0.0552503	0.0368152	-0.121793	0.178148	0.486322	0.0409888	0.279565	0.0904675	0.253163	0.175391	0.00721174	0.966872	-0.943226	0.00746803	-0.452062	0.331483	-0.743085	0.0855535	-0.139504	0.766467	0.15181	0.609208	-0.278336	0.455452	0.0354931	0.898217	0.309824	0.370989
Wdsub1	-1.10226	0.320653	-0.0478446	0.930361	-1.08197	0.0815987	0.152556	0.845231	-0.544617	0.109903	-0.267366	0.476916	-0.954768	0.453963	-1.82634	0.245376	0.307403	0.799284	0.811655	0.0108831	-0.338791	0.131027	-0.238126	0.198287	0.577246	0.260765	0.191194	0.648999	0.0983252	0.823356	-0.417189	0.463401	-0.22718	0.720643	-0.596076	0.635309	1.88253	0.0593351	1.46269	0.12615	2.25891	0.00738045	0.13191	0.299269	0.18316	0.307157	-0.114186	0.581684
Wdr95	0.470655	0.35763	2.53126	0.00425465	-3.46945e-18	0.218179	0.346518	0.847115	2.68334	0.0936727	0.728719	0.557065	0.821125	0.347474	0.900293	0.422098	0.40336	0.614419	-0.684084	0.517793	3.28976	0.00230941	0.331165	0.443473	-0.20236	0.920145	2.75164	0.0291809	-0.517342	0.431511	-0.346449	0.78618	3.24747	0.0021619	1.44187	0.273785	-0.346048	0.23231	1.06038	0.0628242	0.474978	0.138822	0.0530965	0.858728	3.81563	0.000328261	-0.406994	0.298611
Wdr93	-1.11022e-16	0.344597	2.77556e-17	0.354156	-3.46945e-18	0.218179	-2.22045e-16	0.00193084	2.22045e-16	0.262695	0	1	0	1	2.22045e-16	0.141988	2.22045e-16	0.159732	0.593836	0.316497	2.47067	0.00201154	1.24472	0.0890834	-4.44089e-16	1	4.44089e-16	0.214394	-4.44089e-16	0.175102	2.22045e-16	0.478585	1.11022e-16	0.22381	1.11022e-16	0.577855	0.0357559	0.513918	0	1	0	1	0.550384	0.315331	0.284539	0.225048	1.49604	0.000931977
Wdr92	-0.412859	0.495087	0.199179	0.606389	-0.660097	0.411441	-0.511961	0.32089	0.796491	0.100882	-0.435344	0.0976521	-1.12019	0.175136	0.0943707	0.924339	-0.0714463	0.899277	-0.469002	0.101023	0.34187	0.00918563	0.022627	0.880539	0.577108	0.189911	0.856484	0.0605944	0.785834	0.134028	1.83738	0.165809	2.45362	0.0526288	0.155125	0.9014	-0.334126	0.226555	-0.13043	0.682749	0.199184	0.611659	0.254622	0.432953	0.71274	0.00944592	-0.0700596	0.785729
Wdr91	0.284264	0.419634	-0.494645	0.166218	0.0790521	0.684845	1.05307	0.00852577	-0.173534	0.567491	0.12108	0.646791	1.47772	0.0982344	1.68162	0.0567665	2.45118	0.00980557	1.77486	0.000233405	0.366042	0.0522044	-0.0970138	0.67485	1.98011	0.00101727	0.556408	0.223664	-0.174955	0.808648	1.35261	0.0954562	0.476119	0.572829	-0.0539671	0.96809	-0.744094	0.114414	-1.1553	0.0622474	-0.496939	0.221861	0.36241	0.068652	-0.0989162	0.551363	-0.0822958	0.50014
Wdr90	-0.049207	0.970057	0.8547	0.509744	0.132776	0.906618	-1.99279	0.0121864	-0.00675068	0.986997	0.581486	0.130712	1.15668	0.264073	0.828687	0.335948	0.895344	0.333943	-2.23693	0.0112932	-1.0225	0.0148201	-1.25147	0.000932846	1.31078	0.00686899	1.38439	0.0274489	0.623709	0.343933	-0.70604	0.712465	0.0675553	0.959627	-0.425553	0.432982	0.713557	0.340706	2.05373	0.00302408	0.665588	0.393437	-0.714649	0.11543	0.424745	0.409059	-0.647279	0.220585
Wdr89	0.770796	0.460846	0.641593	0.342007	0.364581	0.741484	1.37949	0.00386904	2.11739	0.00382037	0.47601	0.105193	0.786347	0.328056	-0.192425	0.521015	0.299695	0.637769	-1.53055	0.0103797	0.240033	0.472482	-0.628368	0.142608	0.219551	0.905243	1.77288	0.132322	-0.517342	0.431511	-0.255406	0.875514	0.853349	0.46047	0.142843	0.812925	0.974244	0.486072	0.180075	0.848494	0.771327	0.459961	-0.0115012	0.978879	0.114722	0.740347	-0.49294	0.22298
Wdr88	-1.11022e-16	0.344597	2.77556e-17	0.354156	-3.46945e-18	0.218179	-2.22045e-16	0.00193084	2.22045e-16	0.262695	0	1	0	1	2.22045e-16	0.141988	2.22045e-16	0.159732	-4.44089e-16	1	0	1	8.88178e-16	1	-4.44089e-16	1	4.44089e-16	0.214394	-4.44089e-16	0.175102	2.22045e-16	0.478585	1.11022e-16	0.22381	1.11022e-16	0.577855	1.11022e-16	0.00938804	0	1	0	1	0	1	8.88178e-16	1	-8.88178e-16	1
Wdr86	-0.705021	0.446614	-0.692977	0.295092	-0.841642	0.262959	4.61085	0.00374364	4.03656	0.00806448	1.28784	0.296006	0	1	0.256661	0.437177	2.22045e-16	0.159732	1.69472	0.107344	-0.415626	0.694787	-1.24074	0.0585174	2.57466	3.80221e-06	0.991416	0.101813	-4.44089e-16	0.175102	-1.65626	0.503506	-1.80288	0.21633	-1.45426	0.131254	1.21319	0.048843	0.138244	0.501522	0.917382	0.0735579	2.187	0.00102186	0.528595	0.0501248	0.300287	0.381455
Wdr83os	0.91335	0.105457	1.35153	0.0348978	0.702244	0.21616	-0.0930932	0.676348	0.953319	2.66365e-05	0.276254	0.182765	-0.266834	0.481147	0.270836	0.289203	0.229666	0.477999	-0.837574	0.00153648	0.297053	0.0109226	0.29436	0.0117106	0.566661	0.0584734	1.00894	0.001067	0.425157	0.0138049	0.439665	0.160792	0.800841	0.0314079	-0.0238173	0.911386	0.880254	0.0284486	0.789434	0.0382503	0.545682	0.0723104	0.286728	0.179459	0.594689	0.00499364	0.211332	0.122837
Wdr83	0.926576	0.30277	1.36047	0.12329	0.726409	0.473039	0.47992	0.147512	0.692371	0.0376986	-0.0945584	0.440874	0.209152	0.834479	1.50859	0.0842315	-0.0722644	0.923887	0.833	0.0427092	1.16357	0.00731581	0.466083	0.138082	0.917822	0.0103479	0.972601	0.0118045	0.18425	0.53652	2.20912	0.131908	2.26853	0.0866245	0.734324	0.488433	0.856535	0.0738314	1.05779	0.072806	0.108392	0.78955	0.28336	0.215467	1.20307	0.000779402	0.0708564	0.816339
Wdr82	-0.434764	0.220396	-0.294487	0.565599	-0.110956	0.711546	-0.451814	0.149019	0.153905	0.610923	-0.50735	0.192968	-0.46922	0.398854	-0.278783	0.633306	-0.552207	0.149512	-0.177841	0.104012	0.00678025	0.952626	-0.127931	0.187089	-0.277271	0.0429861	-0.180441	0.332502	-0.0688605	0.772307	-0.241416	0.358535	-0.00908696	0.960724	-0.340856	0.235623	-0.666546	0.0123433	-0.204283	0.499032	-0.331545	0.185595	-0.222119	0.0841271	-0.279813	0.0730767	-0.382052	0.0978403
Wdr81	-0.668741	0.0511836	0.0162363	0.961709	0.0800059	0.872197	-0.734232	0.0386137	-0.235427	0.36769	-0.208336	0.14007	0.603133	0.706838	1.73422	0.214489	0.691211	0.665156	-0.852688	0.000516483	-0.614485	0.000792769	-0.31165	0.00992301	-1.15905	0.0107153	-0.236282	0.298082	-0.604399	0.0746408	-0.0624678	0.887173	-0.0436321	0.929676	-1.46554	0.156133	-1.47821	0.12767	-0.0532258	0.928003	-0.506145	0.387717	-1.20478	0.0135957	-0.199139	0.217196	-0.628192	0.0256153
Wdr78	-1.83629	0.0873769	0.549667	0.540223	-0.249732	0.800716	0.953037	0.526969	0.819367	0.569623	-0.538806	0.578865	1.57945	0.19553	-0.322797	0.794725	-0.617888	0.605626	-0.0967003	0.907022	0.542272	0.189878	-1.5758	0.124008	1.80072	0.312826	0.611215	0.705426	0.972105	0.472628	0.191475	0.892831	0.587776	0.615608	0.416096	0.671278	0.70927	0.616502	0.869427	0.367538	0.128836	0.89117	0.700355	0.274896	1.06286	0.00386549	-0.370789	0.563345
Wdr77	0.00187914	0.996242	-0.12025	0.742185	-0.714341	0.0966572	-0.795149	0.163228	0.656223	0.0286238	-0.429162	0.12266	-0.70071	0.0166821	-0.575366	0.161222	-0.635512	0.20848	-0.723458	0.00716764	0.215422	0.0850757	-0.00835694	0.95206	-0.21547	0.551956	-0.0252874	0.929344	-0.566555	0.235653	-0.328766	0.587156	-0.00449098	0.987134	-0.775739	0.194987	0.707653	0.242948	0.753441	0.211684	-0.128587	0.756449	-0.0323526	0.921106	-0.130063	0.586809	-0.368674	0.248744
Wdr76	0.360193	0.544536	-0.138198	0.82677	-1.49649	0.208496	-0.0687576	0.956522	1.76689	0.218426	0.940963	0.386553	0.0755413	0.953458	0.572903	0.646623	-0.10096	0.925854	-0.215065	0.637041	0.159681	0.613576	0.120472	0.76106	0.655002	0.606977	1.40642	0.272424	0.45044	0.722758	1.13336	0.440312	1.02679	0.381448	1.11934	0.14971	2.41258	0.0838909	2.23157	0.0776111	1.68225	0.143041	-0.10056	0.869272	1.05371	0.0323322	-0.157635	0.69348
Wdr75	0.442203	0.118907	-0.012733	0.952266	0.0510338	0.810197	-1.01013	0.108495	0.0792039	0.870451	-0.283332	0.601304	0.194024	0.579489	0.204505	0.717335	0.481948	0.306863	-0.591855	0.0195329	0.208892	0.191341	-0.150379	0.426239	-0.530979	0.286082	-0.162452	0.681458	-0.126002	0.768634	0.0593676	0.899107	-0.236276	0.624771	-1.13802	0.292088	0.17262	0.522662	-0.189021	0.617422	-0.0504087	0.770393	0.226808	0.112321	0.0141802	0.937143	0.174143	0.260885
Wdr74	0.866858	0.138154	0.422304	0.394002	0.25333	0.519995	-0.39275	0.483721	0.649702	0.101259	-0.323919	0.582696	0.142266	0.77844	0.0843823	0.902843	0.192977	0.64872	0.055664	0.703128	0.695205	0.00290432	0.224888	0.171378	-0.531421	0.075234	0.25667	0.285573	0.0470701	0.891368	0.454071	0.21466	1.11803	0.0291425	-0.334426	0.759093	1.03424	0.0269045	1.0342	0.0456261	0.585498	0.172248	0.75526	0.0108011	0.134666	0.048583	0.432746	0.013539
Wdr73	-0.0662493	0.834493	-0.74441	0.235475	-0.493879	0.213835	0.214327	0.746474	0.28043	0.642531	0.265341	0.596809	-1.48845	0.0864577	0.00736715	0.986339	-0.296455	0.720562	-0.0586719	0.759338	0.0365234	0.729102	-0.365392	0.163771	0.721262	0.284542	0.641091	0.332855	-0.378637	0.576484	-1.35332	0.197679	0.379228	0.651186	0.00932805	0.985172	-0.160245	0.736144	0.385341	0.223622	0.0978331	0.855143	0.0635883	0.631092	0.0725882	0.67966	-0.228662	0.361899
Wdr72	-1.11022e-16	0.344597	2.77556e-17	0.354156	-3.46945e-18	0.218179	-2.22045e-16	0.00193084	2.22045e-16	0.262695	0	1	0	1	2.22045e-16	0.141988	2.22045e-16	0.159732	-0.77405	0.258875	-0.584693	0.620022	-0.101758	0.9007	-4.44089e-16	1	4.44089e-16	0.214394	-4.44089e-16	0.175102	2.22045e-16	0.478585	1.11022e-16	0.22381	1.11022e-16	0.577855	1.11022e-16	0.00938804	0	1	0	1	0.550384	0.315331	0.24205	0.273599	0.530647	0.36192
[truncated: 43,859 more rows]

## Sheet: Dotplot
		1 day				7 days				30 days
cluster	gene	Count	log2FoldChange	pvalue	log10p	Count	log2FoldChange	pvalue	log10p	Count	log2FoldChange	pvalue	log10p
[truncated: 168 more rows]
